# Supplementary material for: Multiple Small-Effect Alleles of Indica Origin Enhance High Iron-Associated Stress Tolerance in Rice Under Field Conditions in West Africa
Source: Front Plant Sci. 2021 Jan 15;11:604938. doi: 10.3389/fpls.2020.604938 (PMC7874229; doi:10.3389/fpls.2020.604938)
Supplement: Supplementary Table 1 — List of the 296 O. sativa accessions of the RDP1 panel and phenotypes (adjusted means) used in this study. [file Table_1.XLSX]

## Sheet: TABLE S1
Supplementary Table S1. List of the 296 O. sativa accessions of the RDP1 panel and phenotypes (adjusted means) used in this study. GSOR ID: Genetic Stocks-Oryza identifier (USDA, United States of America); IRGC ID: International Rice Germplasm Collection (IRRI, Philippines): NSFTV ID: Rice Diversity Panel identifier: FLW: flowering time (days); PHT: plant height (cm); GY: grain yield (grams/plot)…
							Ibadan 12-13WS				Edozhigi 12WS				Suakoko 13WS						Valle du Kou 13WS						All Fe-toxic sites
GSOR ID	IRGC ID	NSFTV ID	Name	Country of origin	Subpopulation		FLW	PHT	GY		FLW	PHT	LBS84		FLW	PHT	GY	GY loss	LBS84		FLW	PHT	GY	GY loss	LBS84		FLW	PHT	GY	GY loss	LBS84
GSOR301330	IRGC117656	NSFTV340	Berenj	Afghanistan	admixed		80.6169	121.241	119.511		82.6962	101.984	1.61706		87.9855	80.2175	5.66906	95.2565	4.462		NA	NA	NA	NA	NA		NA	NA	NA	NA	NA
GSOR301268	IRGC117672	NSFTV278	C1-6-5-3	Mexico	admixed		83.2664	86.054	82.9785		84.7606	82.3102	1.57863		76.5046	66.6345	4.7991	94.2165	4.75329		82.9926	62.5033	13.8486	83.3107	3.03		81.4193	70.4827	9.32383	88.7636	3.12064
GSOR301373	IRGC117690	NSFTV390	CI 11026	United States	admixed		82.3815	146.36	133.539		81.9455	95.8741	1.94106		83.7257	73.7755	2.42927	98.1809	4.97788		NA	NA	NA	NA	NA		NA	NA	NA	NA	NA
GSOR301039	IRGC117702	NSFTV41	Darmali	Nepal	admixed		73.8727	95.1478	103.527		71.5947	76.6351	1.28766		68.565	71.3021	3.72644	96.4005	4.67169		95.5178	83.7192	26.2277	74.6659	3.18024		78.5591	77.2188	14.9771	85.5332	3.04653
GSOR301334	IRGC117613	NSFTV344	Habiganj Boro 6	Bangladesh	admixed		80.2881	123.826	151.93		87.6203	114.345	1.28901		83.5145	78.7971	8.4285	94.4524	4.1981		NA	NA	NA	NA	NA		NA	NA	NA	NA	NA
GSOR301269	IRGC117788	NSFTV279	Kon Suito	Mongolia	admixed		66.497	90.4596	72.2721		65.5034	88.7309	1.38853		NA	NA	NA	NA	NA		85.5593	63.9984	16.8539	76.68	2.88412		NA	NA	NA	NA	NA
GSOR301322	IRGC117791	NSFTV332	KPF-16	Bangladesh	admixed-indica		90.0893	136.782	219.713		92.2973	109.087	1.61548		86.9122	69.2607	4.11724	98.1261	4.88893		92.8657	67.9702	26.3638	88.0008	2.93758		90.6918	82.1061	15.2405	93.0635	3.14733
GSOR301218	IRGC117864	NSFTV227	Riz Local	Burkina Faso	admixed-indica		82.1209	130.121	260.551		89.063	101.732	1.62583		85.4972	74.2783	6.12474	97.6493	4.52327		86.7843	67.836	17.1958	93.4002	3.56696		87.1148	81.2822	11.6603	95.5248	3.23869
GSOR301197	IRGC117865	NSFTV206	Rojofotsy 738	Madagascar	admixed-indica		92.0143	159.56	306.929		91.9646	117.055	1.69623		87.1223	88.3669	12.8506	95.8132	4.79691		92.3415	91.165	18.0034	94.1344	3.02727		90.4762	98.8622	15.427	94.9738	3.17347
GSOR301249	IRGC117873	NSFTV259	Sadri Tor Misri	Iran	admixed-indica		87.0274	137.036	208.009		87.2962	107.815	1.51355		95.6603	76.5432	6.62562	96.8147	5.11425		85.0602	74.5816	20.566	90.1129	3.06032		89.3389	86.3132	13.5958	93.4638	3.22937
GSOR301283	IRGC117916	NSFTV293	TOg 7178	Senegal	admixed-indica		80.7227	123.676	175.233		83.9619	111.105	1.70781		84.9977	71.1642	4.83496	97.2408	5.52946		82.6589	59.6309	9.96447	94.3136	3.01213		83.8728	80.6333	7.39972	95.7772	3.41647
GSOR301157	IRGC117924	NSFTV166	Tsipala 421	Madagascar	admixed-indica		92.3832	159.304	329.078		85.6403	105.353	1.84673		88.5183	92.4282	47.1917	85.6594	4.02125		88.7012	82.0626	36.3838	88.9437	2.76145		87.6199	93.2812	41.7878	87.3016	2.87648
GSOR301234	IRGC117639	NSFTV244	Arabi	Egypt	admixed-japonica		78.1111	121.298	173.418		89.4967	105.534	1.58946		87.397	79.0065	10.5321	93.9268	4.54108		93.7338	68.2343	21.4559	87.6276	3.12809		90.2091	84.2583	15.994	90.7772	3.08621
GSOR301254	IRGC117651	NSFTV264	Baldo	Italy	admixed-japonica		71.7129	95.2199	87.6603		81.3131	93.632	1.30161		66.4554	74.4653	10.0343	88.5532	3.95154		73.014	62.8968	10.2714	88.2827	2.94702		73.5941	76.998	10.1529	88.418	2.73339
GSOR301361	IRGC117667	NSFTV376	Breviaristata	Portugal	admixed-japonica		79.1187	111.657	34.363		77.6862	71.8572	1.75682		NA	NA	NA	NA	NA		74.9477	66.1613	7.63243	77.7888	3.01701		NA	NA	NA	NA	NA
GSOR301038	IRGC117701	NSFTV40	Dam	Thailand	admixed-japonica		83.4982	127.867	126.797		87.0974	88.5081	1.55405		80.259	68.3182	3.63569	97.1327	3.80288		88.8164	69.6726	17.3195	86.3408	2.86095		85.3909	75.4996	10.4776	91.7367	2.73929
GSOR301295	IRGC117719	NSFTV305	Doble Carolina Rinaldo Barsani	Uruguay	admixed-japonica		77.8587	110.473	72.2946		83.7323	86.4555	1.66181		76.4442	74.9378	5.03673	93.0331	4.39855		81.9942	71.9958	10.6589	85.2563	3.03408		80.7235	77.7963	7.84783	89.1447	3.03148
GSOR301227	IRGC117733	NSFTV237	Estrela	Colombia	admixed-japonica		80.1627	113.613	126.814		72.7353	90.8859	1.48012		73.6124	71.8908	8.65072	93.1784	4.54289		84.8013	75.0964	18.0366	85.7771	2.9002		77.0497	79.291	13.3437	89.4777	2.9744
GSOR301051	IRGC117611	NSFTV55	Gerdeh	Iran	admixed-japonica		68.6233	109.552	60.187		76.0148	88.3274	1.62917		69.1939	80.1783	8.97541	85.0875	4.71857		74.5634	67.0074	8.00133	86.7059	3.08696		73.2574	78.5044	8.48837	85.8967	3.1449
GSOR301243	IRGC117746	NSFTV253	Guineandao	Guinea	admixed-japonica		88.3778	120.565	121.914		82.7125	98.8788	1.49184		80.0967	75.0715	13.7971	88.6829	4.34891		80.8815	60.7012	9.07981	92.5523	3.06575		81.2302	78.2172	11.4385	90.6176	2.96883
GSOR301256	IRGC117749	NSFTV266	Hiderisirazu	Japan	admixed-japonica		95.5013	122.44	75.4544		72.1565	97.6142	1.08709		103.346	78.8521	5.07574	93.2731	4.74801		92.2446	75.8449	22.1162	70.6893	2.91096		89.2491	84.1037	13.596	81.9812	2.91535
GSOR301079	IRGC117618	NSFTV87	Keriting Tingii	Indonesia	admixed-japonica		85.0598	120.035	37.5016		96.3257	97.2102	1.52122		89.6432	74.3127	4.733	87.3792	5.19699		89.5231	70.797	18.6932	50.1537	3.57259		91.8306	80.7733	11.7131	68.7664	3.43027
GSOR301092	IRGC117797	NSFTV100	Lacrosse	United States	admixed-japonica		84.7097	109.883	135.317		87.3912	105.787	1.5094		80.6586	72.0107	10.3478	92.3529	4.60197		87.4479	74.6042	18.3278	86.4556	3.03308		85.1659	84.1339	14.3378	89.4043	3.04815
GSOR301370	IRGC117809	NSFTV387	M-202	United States	admixed-japonica		83.2378	98.3181	172.999		84.8952	91.6757	1.67205		81.6408	67.3398	1.08005	99.3757	4.62906		79.5379	66.4411	15.4095	91.0927	2.65833		82.0246	75.1522	8.24477	95.2342	2.98648
GSOR301106	IRGC117823	NSFTV114	Nova	United States	admixed-japonica		87.1238	120	154.707		89.2858	84.3592	1.96311		81.1478	80.2611	21.5289	86.0841	3.69166		90.7922	72.2219	19.039	87.6935	2.97871		87.0753	78.9474	20.2839	86.8888	2.87783
GSOR301325	IRGC117827	NSFTV335	Okshitmayin	Myanmar	admixed-japonica		86.8769	96.2337	171.03		92.7192	97.9219	1.49272		86.3905	77.2829	12.1118	92.9183	3.97538		90.0976	79.1389	27.0208	84.2011	2.94002		89.7358	84.7812	19.5663	88.5597	2.80271
GSOR301113	IRGC117833	NSFTV121	Ostiglia	Italy	admixed-japonica		70.5978	101.663	115.486		77.1979	99.2486	1.39098		64.9767	79.011	7.12662	93.829	4.38736		78.3823	64.4836	10.6468	90.7809	2.7117		73.519	80.9144	8.88669	92.3049	2.83001
GSOR301119	IRGC117846	NSFTV128	Pato De Gallinazo	Australia	admixed-japonica		81.0951	106.228	153.993		86.6031	81.5213	1.33245		72.4863	68.1783	6.86906	95.5394	3.52143		76.4935	61.0901	8.22178	94.6609	3.14518		78.5276	70.2632	7.54542	95.1001	2.66635
GSOR301209	IRGC117851	NSFTV218	PI 298967-1	Australia	admixed-japonica		81.9334	113.094	91.464		87.1361	92.8154	1.39281		76.9613	73.8736	10.3833	88.6477	4.87075		86.7641	66.7608	19.6375	78.5298	3.05429		83.6205	77.8166	15.0104	83.5887	3.10595
GSOR301351	IRGC117862	NSFTV364	Rikuto Norin 21	Japan	admixed-japonica		80.9411	112.538	143.065		82.7152	106.396	1.66721		78.6586	72.7702	3.15092	97.7976	4.73168		91.1808	73.2394	20.1242	85.9335	3.37245		84.1849	84.1353	11.6376	91.8655	3.25711
GSOR301354	IRGC117875	NSFTV367	Sanbyang-Daeme	Republic of Korea	admixed-japonica		81.01	96.166	76.9848		70.508	96.4039	1.51097		76.5677	77.9044	7.8169	89.8462	4.46094		83.2888	73.3787	11.6331	84.889	4.53698		76.7882	82.5624	9.72501	87.3676	3.50296
GSOR301202	IRGC117917	NSFTV211	Tokyo Shino Mochi	Japan	admixed-japonica		95.9522	106.794	83.616		79.8334	97.3704	1.67255		72.6692	74.6928	6.10892	92.6941	4.33749		76.6804	61.6478	8.97963	89.2609	3.85742		76.3943	77.9037	7.54427	90.9775	3.28915
GSOR301255	IRGC117929	NSFTV265	Vialone	Italy	admixed-japonica		74.3396	113.549	60.3695		87.6627	95.9548	1.60592		69.9249	68.1398	3.58927	94.0545	4.25314		74.9144	64.9423	8.15001	86.4998	3.15516		77.5007	76.3456	5.86964	90.2771	3.00474
GSOR301226	IRGC117937	NSFTV236	WC 521	China	admixed-japonica		85.7367	120.552	114.511		84.0315	107.463	1.35788		76.5822	75.05	6.62764	94.2122	4.26437		81.5214	67.5985	11.9306	89.5813	3.47207		80.7117	83.3705	9.27911	91.8968	3.03144
GSOR301208	IRGC117941	NSFTV217	YRL-1	Australia	admixed-japonica		84.8012	132.862	157.644		87.4799	98.685	1.68567		74.1027	84.5576	18.7966	88.0765	3.0884		93.4252	73.6128	37.273	76.3562	2.96605		85.0026	85.6185	28.0348	82.2164	2.58004
GSOR301014	IRGC117658	NSFTV16	Bico Branco	Brazil	aromatic		82.9567	147.048	204.272		79.1396	98.3716	1.63113		69.1927	84.4334	7.21617	96.4674	4.18873		90.6458	84.3253	14.2399	93.0289	3.00285		79.6594	89.0434	10.728	94.7482	2.94091
GSOR301042	IRGC117721	NSFTV45	Dom Sufid	Iran	aromatic		78.7413	128.69	191.162		81.2654	101.804	1.69229		73.5508	83.8225	9.84463	94.8501	4.21992		NA	NA	NA	NA	NA		NA	NA	NA	NA	NA
GSOR301182	IRGC117720	NSFTV191	Dom Zard	Iran	aromatic		81.1323	131.009	180.379		77.5465	108.37	1.20355		77.5619	74.5896	7.01011	96.1137	4.18162		80.2683	77.2028	13.8092	92.3443	2.96599		78.4589	86.7208	10.4097	94.229	2.78372
GSOR301049	IRGC117735	NSFTV53	Firooz	Iran	aromatic		83.783	147.951	151.105		80.3123	111.726	1.28155		87.4735	74.3263	3.71557	97.5411	5.03568		89.8316	86.1188	30.0241	80.1303	3.00551		85.8725	90.7238	16.8698	88.8357	3.10758
GSOR301360	IRGC117799	NSFTV373	Lambayeque 1	Peru	aromatic		80.1611	134.863	113.586		80.4987	107.47	1.4683		73.3968	85.0876	6.5387	94.2434	4.6669		82.3322	84.9043	15.2758	86.5514	2.99905		78.7426	92.4873	10.9072	90.3974	3.04475
GSOR301104	IRGC117819	NSFTV112	N12	India	aromatic		87.7775	137.216	204.3		84.623	119.655	1.46043		87.8433	76.3846	3.87239	98.1046	4.99968		86.338	78.8112	21.2402	89.6034	2.98811		86.2681	91.6169	12.5563	93.854	3.14941
GSOR301212	IRGC117872	NSFTV221	Sadri Belyi	Azerbaijan	aromatic		78.1645	121.674	165.773		76.8419	105.321	1.20518		69.217	75.4237	5.97029	96.3985	4.72374		NA	NA	NA	NA	NA		NA	NA	NA	NA	NA
GSOR301345	IRGC117634	NSFTV357	9524	India	aus		88.7901	136.785	147.99		84.9687	112.19	1.3376		91.0542	80.4218	6.87021	95.3576	4.92962		86.4674	67.9056	17.587	88.1161	2.86709		87.4968	86.8391	12.2286	91.7368	3.04477
GSOR301341	IRGC117642	NSFTV353	ARC 10376	India	aus		82.3601	128.367	148.131		76.0101	106.238	1.29065		76.333	63.0435	0.988617	99.3326	4.63044		NA	NA	NA	NA	NA		NA	NA	NA	NA	NA
GSOR301169	IRGC117602	NSFTV178	ARC 6578	India	aus		88.3248	139	105.617		84.8166	111.135	1.6312		87.7507	82.2279	10.8412	89.7354	3.04709		90.7545	81.9449	23.1959	78.0377	2.75882		87.7739	91.7692	17.0186	83.8866	2.47904
GSOR301006	IRGC117603	NSFTV6	ARC 7229	India	aus		85.04	132.636	106.173		85.0761	103.78	1.54115		62.3992	62.6298	0.730228	99.3122	4.33458		76.0431	75.1765	13.1879	87.5789	3.10117		74.5061	80.5286	6.95907	93.4455	2.9923
GSOR301016	IRGC117661	NSFTV18	BJ 1	India	aus		84.4992	127.515	297.706		90.7505	109.338	1.59978		86.0391	80.4424	14.5376	95.1168	2.90908		NA	NA	NA	NA	NA		NA	NA	NA	NA	NA
GSOR301017	IRGC117662	NSFTV19	Black Gora	India	aus		86.4493	121.27	178.548		78.8095	105.275	1.38714		73.0711	62.4872	4.14514	97.6784	5.50136		86.6941	73.5416	18.8946	89.4176	2.99618		79.5249	80.4345	11.5199	93.548	3.29489
GSOR301219	IRGC117673	NSFTV228	CA 902/B/2/1	Chad	aus		79.1045	120.779	194.445		94.6626	92.3158	1.66786		79.4828	68.0316	2.15487	98.8918	4.35924		91.6547	84.0035	21.9185	88.7277	3.00274		88.6	81.4503	12.0367	93.8097	3.00995
GSOR301031	IRGC117688	NSFTV33	Chuan 4	Taiwan	aus		77.365	101.568	203.948		79.2193	100.964	1.68893		76.6788	63.2489	5.06281	97.5176	5.09965		80.8085	62.0816	10.2184	94.9897	3.65901		78.9022	75.4314	7.64062	96.2536	3.48253
GSOR301357	IRGC117692	NSFTV370	Coarse	Pakistan	aus		78.8833	129.346	211.354		81.7281	106.023	1.47332		82.4159	60.9054	2.02697	99.041	4.82223		NA	NA	NA	NA	NA		NA	NA	NA	NA	NA
GSOR301304	IRGC117697	NSFTV314	CTG 1516	Bangladesh	aus		82.73	115.207	277.054		81.2143	98.7649	1.43737		79.0261	73.0146	9.42928	96.5966	4.40841		84.867	72.3209	13.4769	95.1356	2.98213		81.7025	81.3668	11.4531	95.8661	2.94264
GSOR301306	IRGC117704	NSFTV316	DD 62	Bangladesh	aus		82.1733	124.437	219.233		79.2354	101.349	1.31791		78.4272	74.9022	16.8306	92.323	3.8152		86.121	72.1853	13.2321	93.9643	2.84389		81.2612	82.8122	15.0314	93.1437	2.659
GSOR301041	IRGC117710	NSFTV44	Dhala Shaitta	Bangladesh	aus		75.4249	113.945	222.471		83.7549	94.8559	1.80145		76.1338	67.782	4.27345	98.0791	5.03841		88.9214	72.1538	21.0012	90.56	3.01786		82.9367	78.2639	12.6373	94.3195	3.28591
GSOR301307	IRGC117711	NSFTV317	DJ 123	Bangladesh	aus		74.3778	135.475	179.257		74.3714	103.604	1.23539		74.5019	68.9084	1.37044	99.2355	5.17769		80.4331	74.3118	17.1308	90.4434	2.93682		76.4354	82.2749	9.2506	94.8395	3.11663
GSOR301308	IRGC117712	NSFTV318	DJ 24	Bangladesh	aus		84.5487	131.422	151.854		79.9438	107.177	1.38286		87.6153	66.3773	2.5987	98.2887	4.73543		81.8946	72.7076	15.9538	89.494	2.90798		83.1512	82.0872	9.27622	93.8914	3.00876
GSOR301309	IRGC117714	NSFTV319	DK 12	Bangladesh	aus		80.3372	122.407	181.576		83.5526	104.779	1.92016		81.0549	72.1474	2.74066	98.4906	5.03006		88.7169	76.7983	23.4508	87.0848	3.65416		84.4415	84.5748	13.0957	92.7877	3.5348
GSOR301310	IRGC117715	NSFTV320	DM 43	Bangladesh	aus		77.6841	118.884	316.324		82.4887	104.635	1.23723		78.8947	76.7777	8.73514	97.2385	4.26736		92.2169	74.9676	38.0804	87.9616	3.12198		84.5334	85.4601	23.4078	92.6001	2.87552
GSOR301311	IRGC117716	NSFTV321	DM 56	Bangladesh	aus		82.0248	119.741	189.435		88.8968	103.834	1.85868		NA	NA	NA	NA	NA		81.1066	70.0318	24.0603	87.2989	2.49524		NA	NA	NA	NA	NA
GSOR301312	IRGC117717	NSFTV322	DM 59	Bangladesh	aus		78.8529	113.36	227.423		80.0882	104.556	1.076		87.4432	62.5964	1.01615	99.5532	5.33758		84.5816	69.7683	16.0996	92.9208	4.29128		84.0377	78.9736	8.55787	96.237	3.56829
GSOR301313	IRGC117718	NSFTV323	DNJ 140	Bangladesh	aus		87.4156	130.551	205.105		84.8085	110.229	1.63838		92.3984	79.7977	16.0461	92.1767	4.77218		88.7641	79.2551	33.8982	83.4728	3.64467		88.657	89.7607	24.9721	87.8247	3.35174
GSOR301314	IRGC117724	NSFTV324	DV 123	Bangladesh	aus		78.7856	116.573	203.311		87.3759	102.071	1.86458		94.8526	77.6314	5.98165	97.0579	4.09045		NA	NA	NA	NA	NA		NA	NA	NA	NA	NA
GSOR301045	IRGC117725	NSFTV49	DV85	Bangladesh	aus		81.2627	120.037	228.481		77.0766	106.062	1.47754		79.0394	66.8917	10.9223	95.2196	4.7124		86.1581	67.9831	13.0767	94.2767	2.98263		80.758	80.3122	11.9995	94.7481	3.05752
GSOR301335	IRGC117726	NSFTV345	DZ 193	Bangladesh	aus		77.7071	122.166	139.59		83.5906	107.495	1.94757		81.1303	72.96	2.60162	98.1362	4.00432		90.5339	75.2317	25.1402	81.99	2.8796		85.0849	85.2289	13.8709	90.0631	2.94383
GSOR301054	IRGC117740	NSFTV58	Ghati Kamma Nangarhar	Afghanistan	aus		91.8064	128.937	212.26		82.693	109.118	1.33119		88.5732	74.2204	6.71138	96.8381	4.56708		83.5652	66.3354	13.9527	93.4266	3.54886		84.9438	83.2247	10.332	95.1324	3.14904
GSOR301316	IRGC117741	NSFTV326	Ghorbhai	Bangladesh	aus		77.4443	119.78	247.053		78.1741	104.281	1.42459		79.5977	64.999	0.840049	99.66	4.84238		89.1354	67.296	12.53	94.9282	2.87654		82.3024	78.8587	6.685	97.2941	3.04784
GSOR301317	IRGC117743	NSFTV327	Goria	Bangladesh	aus		80.9227	126.422	208.436		70.7992	101.067	1.30973		68.7414	71.926	5.80265	97.2161	4.84825		83.8823	73.2202	16.2925	92.1834	2.85353		74.4743	82.0709	11.0476	94.6998	3.00384
GSOR301252	IRGC117747	NSFTV262	Halwa Gose Red	Iraq	aus		85.502	105.356	163.137		82.5689	83.3615	1.4162		81.3761	80.2901	11.1222	93.1823	4.50497		90.3186	72.9955	31.074	80.9523	2.98068		84.7545	78.8824	21.0981	87.0673	2.96728
GSOR301318	IRGC117765	NSFTV328	Jamir	Bangladesh	aus		79.842	116.013	165.112		71.486	108.836	1.54815		73.6273	73.7716	10.097	93.8848	3.56658		79.2947	67.2723	10.5982	93.5812	3.01519		74.8027	83.2934	10.3476	93.733	2.70997
GSOR301071	IRGC117769	NSFTV78	Jhona 349	India	aus		85.0855	112.055	209.437		78.0949	103.008	1.39969		80.3863	70.5165	4.51391	97.8447	4.65277		88.4358	75.1594	22.9987	89.0188	2.81177		82.3057	82.8947	13.7563	93.4318	2.95474
GSOR301319	IRGC117772	NSFTV329	Kachilon	Bangladesh	aus		83.3661	123.403	252.773		84.5479	99.1351	1.76442		88.035	70.5096	3.09685	98.7748	4.88223		84.9983	72.9591	19.2521	92.3836	3.00898		85.8604	80.8679	11.1745	95.5792	3.21854
GSOR301074	IRGC117773	NSFTV81	Kalamkati	India	aus		82.0352	126.367	191.208		81.9996	98.8828	1.3692		80.6088	70.911	2.79083	98.5404	4.8221		90.3601	73.8813	29.1995	84.7289	2.97445		84.3228	81.225	15.9952	91.6347	3.05525
GSOR301363	IRGC117774	NSFTV378	Kalubala Vee	Sri Lanka	aus		89.1813	115.634	157.712		86.1005	102.068	1.24793		76.8225	68.7306	6.44532	95.9132	4.10263		86.6033	66.7791	13.0868	91.7021	3.35411		83.1754	79.1925	9.76605	93.8077	2.90156
GSOR301336	IRGC117778	NSFTV346	Karkati 87	Bangladesh	aus		79.4544	117.468	203.423		81.7479	98.3561	1.62608		88.2705	71.5288	3.93693	98.0647	4.57797		88.5171	65.1874	17.5542	91.3706	3.37523		86.1785	78.3575	10.7455	94.7176	3.19309
GSOR301077	IRGC117617	NSFTV85	Kasalath	India	aus		90.6811	141.389	326.392		84.9868	112.433	1.55923		83.7377	77.391	13.5373	95.8524	4.13431		89.7697	70.5667	24.6064	92.4611	3.53038		86.1648	86.797	19.0719	94.1568	3.07464
GSOR301266	IRGC117779	NSFTV276	Kaukau	Mali	aus		87.3656	116.089	168.778		82.8442	100.631	1.54888		79.0107	76.7884	26.7002	84.1803	4.90684		85.8857	65.9569	11.6331	93.1074	3.49703		82.5802	81.1256	19.1667	88.6438	3.31758
GSOR301321	IRGC117783	NSFTV331	Khao Tot Long 227	Thailand	aus		70.912	104.399	212.735		71.3257	95.934	1.50793		72.7298	67.4562	6.56255	96.9152	4.91476		76.6516	58.6088	13.6252	93.5952	2.28631		73.569	73.9997	10.0939	95.2552	2.903
GSOR301097	IRGC117620	NSFTV105	Mehr	Iran	aus		86.9995	132.082	142.95		84.6346	110.304	1.36677		78.6155	74.9919	6.40623	95.5185	3.39083		84.8458	72.0711	11.1904	92.1718	2.95581		82.6986	85.7892	8.79831	93.8452	2.57114
GSOR301191	IRGC117834	NSFTV200	P 737	Pakistan	aus		80.2319	124.075	168.363		79.0965	107.662	1.48523		100.167	83.3367	35.0519	79.1807	3.45037		87.8382	68.0521	21.6698	87.1291	2.91863		89.0339	86.3502	28.3608	83.1549	2.61808
GSOR301326	IRGC117847	NSFTV336	Paung Malaung	Myanmar	aus		80.4685	128.922	209.399		84.2054	102.471	2.06035		72.609	72.4442	8.34909	96.0128	3.90133		87.4963	75.9719	20.5761	90.1737	3.00113		81.4369	83.629	14.4626	93.0933	2.9876
GSOR301122	IRGC117850	NSFTV131	Phudugey	Bhutan	aus		81.1735	122.367	187.226		82.3216	102.702	1.49336		78.4827	75.8292	6.74905	96.3952	4.68098		87.0927	72.7229	19.3279	89.6767	3.55565		82.6324	83.7513	13.0385	93.036	3.24333
GSOR301348	IRGC117856	NSFTV360	PTB 30	India	aus		86.2922	117.31	309.811		89.7854	108.912	1.56868		79.6429	67.528	6.51295	97.8978	4.75364		81.0804	73.0292	24.6743	92.0357	2.86179		83.5029	83.1563	15.5936	94.9667	3.06137
GSOR301358	IRGC117876	NSFTV371	Santhi Sufaid	Pakistan	aus		79.2267	120.221	188.724		80.9112	95.5826	1.66335		61.1379	66.1196	1.51352	99.198	3.77884		86.0203	74.1518	25.8138	86.322	2.25257		76.0231	78.618	13.6636	92.76	2.56492
GSOR301236	IRGC117877	NSFTV246	Saraya	Fiji	aus		75.3238	109.803	158.051		83.7956	101.005	1.6038		72.0088	71.3642	5.43585	96.5607	4.62021		79.9172	70.7369	9.19599	94.1816	3.93236		78.5739	81.0355	7.31592	95.3712	3.38546
GSOR301356	IRGC117878	NSFTV369	Sathi	Pakistan	aus		71.9402	119.648	159.755		86.2311	101.201	2.01931		73.4944	76.3123	10.4209	93.477	4.62229		79.7918	66.8606	11.957	92.5155	4.58744		79.8391	81.4579	11.1889	92.9962	3.74301
GSOR301251	IRGC117883	NSFTV261	Shim Balte	Iraq	aus		80.7706	102.204	194.663		79.6876	90.0955	1.95644		80.4645	70.5762	6.414	96.7051	4.97112		82.5403	68.2272	11.9008	93.8864	4.44857		80.8975	76.2997	9.1574	95.2958	3.79205
GSOR301331	IRGC117885	NSFTV341	Shirkati	Afghanistan	aus		82.215	109.922	197.773		81.0514	96.5978	1.71924		84.7778	68.7629	5.81813	97.0582	4.95949		84.3327	71.9841	20.7972	89.4843	3.19435		83.3873	79.1149	13.3076	93.2712	3.29103
GSOR301359	IRGC117896	NSFTV372	Sufaid	Pakistan	aus		84.264	128.926	300.182		80.7213	96.8851	1.85572		80.7436	73.8459	8.64866	97.1189	5.23972		86.7283	70.0593	14.6063	95.1342	4.35074		82.731	80.2634	11.6275	96.1265	3.81539
GSOR301347	IRGC117899	NSFTV359	Surjamkuhi	India	aus		80.1171	111.875	151.642		84.2716	108.618	1.98832		80.696	73.1147	8.44208	94.4329	4.02004		85.8323	67.5802	17.572	88.4122	4.05877		83.6	83.1043	13.007	91.4226	3.35571
GSOR301143	IRGC117902	NSFTV152	T 1	India	aus		81.354	123.909	109.69		94.7851	110.14	1.48426		82.359	76.578	12.9164	88.2246	3.74981		88.1154	76.6607	17.6912	83.8716	3.15842		88.4198	87.7929	15.3038	86.0481	2.79749
GSOR301144	IRGC117903	NSFTV153	T26	India	aus		83.8758	122.862	106.854		84.2584	113.944	1.51601		81.3629	77.0893	5.27706	95.0614	4.29001		88.5086	76.593	17.8537	83.2916	2.90983		84.71	89.2089	11.5654	89.1765	2.90528
GSOR301294	IRGC117630	NSFTV304	519	Uruguay	indica		72.7768	111.856	254.94		82.7292	96.7655	1.95081		75.0372	72.0714	5.55565	97.8208	4.52489		NA	NA	NA	NA	NA		NA	NA	NA	NA	NA
GSOR301003	IRGC117636	NSFTV3	Ai-Chiao-Hong	China	indica		87.904	125.916	239.542		86.6457	115.866	1.30949		94.9221	81.1111	15.7495	93.4252	4.07219		92.2308	81.7522	28.9946	87.8958	3.01942		91.2662	92.9098	22.372	90.6605	2.80037
GSOR301224	IRGC117600	NSFTV234	Aijiaonante	China	indica		76.7846	89.2133	151.734		71.4752	84.3311	1.7374		65.1173	60.7616	9.89268	93.4802	4.45824		75.8983	73.8414	14.1788	90.6555	3.60319		70.8303	72.9781	12.0357	92.0678	3.26628
GSOR301015	IRGC117659	NSFTV17	Binulawan	Philippines	indica		84.9289	124.001	145.58		86.8788	104.862	1.70038		79.1584	74.4845	9.47531	93.4914	4.62951		95.9728	85.7627	32.7588	77.4978	2.75018		87.3367	88.3699	21.1171	85.4946	3.02669
GSOR301303	IRGC117623	NSFTV313	BR24	Bangladesh	indica		78.952	112.663	160.827		86.7664	113.863	1.29834		83.1794	77.0133	13.8147	91.4102	4.09033		82.6659	72.6102	16.9699	89.4483	4.53163		84.2039	87.829	15.3923	90.4292	3.30677
GSOR301019	IRGC117671	NSFTV21	Byakkoku Y 5006 Seln	Australia	indica		88.3221	121.402	307.877		90.4318	112.114	1.44803		102.413	75.1384	8.67738	97.1815	4.54474		94.7358	72.8809	32.7647	89.3579	2.82291		95.8602	86.7111	20.721	93.2697	2.93856
GSOR301339	IRGC117681	NSFTV349	Chang Ch'Sang Hsu Tao	China	indica		84.8361	114.446	230.132		88.3173	103.198	1.85842		111.138	81.6516	12.7059	94.4788	4.99301		91.9712	71.1859	37.8879	83.5365	3.01253		97.1422	85.3451	25.2969	89.0077	3.28799
GSOR301027	IRGC117682	NSFTV29	Chau	Vietnam	indica		88.6508	135.376	290.853		87.4641	107.846	1.52324		95.5663	79.7835	13.3167	95.4215	4.06249		83.4644	68.9189	10.4992	96.3902	3.07603		88.8316	85.5163	11.908	95.9059	2.88725
GSOR301028	IRGC117684	NSFTV30	Chiem Chanh	Vietnam	indica		96.8062	143.199	269.707		101.674	114.561	1.90088		100.762	83.0203	10.4491	96.1258	3.98612		94.2	84.7965	52.4739	80.5441	2.98688		98.8784	94.1259	31.4615	88.3349	2.95796
GSOR301338	IRGC117685	NSFTV348	China 1039	China	indica		70.4021	118.306	175.81		68.1424	103.67	1.04312		63.4746	65.8398	9.74345	94.458	4.42163		NA	NA	NA	NA	NA		NA	NA	NA	NA	NA
GSOR301033	IRGC117691	NSFTV35	CO18	India	indica		88.7144	136.169	330.013		90.3938	107.078	1.62892		89.5658	82.7616	7.31961	97.782	4.37903		NA	NA	NA	NA	NA		NA	NA	NA	NA	NA
GSOR301180	IRGC117696	NSFTV189	Criollo La Fria	Venezuela	indica		80.9323	125.644	153.109		78.0817	114.13	1.37865		79.733	74.6494	7.49722	95.1034	4.11295		84.1975	74.2591	11.581	92.4361	3.3267		80.6707	87.6793	9.53913	93.7697	2.93943
GSOR301305	IRGC117703	NSFTV315	Dawebyan	Myanmar	indica		77.592	126.473	213.08		90.015	119.206	1.42598		86.9962	66.9857	4.35998	97.9538	5.18238		95.1435	80.4138	29.0144	86.3833	3.14256		90.7182	88.8686	16.6872	92.1686	3.2503
GSOR301040	IRGC117705	NSFTV43	Dee Geo Woo Gen	Taiwan	indica		95.2782	102.531	241.718		97.931	94.6974	2.15574		100.899	72.9276	9.56242	96.044	5.16505		96.1619	81.2936	36.6905	84.8209	2.96836		98.3308	82.9728	23.1265	90.4325	3.42972
GSOR301242	IRGC117713	NSFTV252	Djimoron	Guinea	indica		87.1464	123.7	179.921		79.0486	105.283	1.44978		75.8123	69.8153	5.84439	96.7517	4.98175		84.5883	72.6401	14.3014	92.0513	4.4122		79.8164	82.5795	10.0729	94.4015	3.61458
GSOR301231	IRGC117728	NSFTV241	ECIA76-S89-1	Cuba	indica		89.5969	107.078	259.303		94.0575	102.606	1.42001		82.4974	73.6433	9.66219	96.2738	5.20971		91.7921	72.3279	33.6026	87.0412	3.526		89.449	82.859	21.6324	91.6575	3.38524
GSOR301315	IRGC117731	NSFTV325	EMATA A 16-34	Myanmar	indica		94.4465	143.008	302.644		91.8261	112.676	1.75394		78.9132	78.7925	12.6739	95.8123	4.42672		NA	NA	NA	NA	NA		NA	NA	NA	NA	NA
GSOR301059	IRGC117751	NSFTV66	Hsia Chioh Keh Tu	Taiwan	indica		84.9388	109.73	194		86.6365	99.4601	1.52561		100.113	75.7006	12.4868	93.5635	4.16046		89.3351	71.1656	26.3974	86.3931	2.69911		92.0283	82.1088	19.4421	89.9783	2.79506
GSOR301221	IRGC117753	NSFTV231	Hunan Early Dwarf No. 3	China	indica		62.3595	79.649	102.58		77.2293	99.958	1.66368		71.1391	68.927	9.58913	90.6521	4.62304		74.2229	66.1561	10.6042	89.6626	3.48388		74.1971	78.347	10.0966	90.1573	3.25687
GSOR301064	IRGC117757	NSFTV71	IR 36	Philippines	indica		93.9503	106.755	278.331		109.895	106.212	1.99958		90.0818	78.9209	24.0729	91.351	5.18257		95.3723	68.6056	33.9104	87.8165	3.34773		98.4498	84.5795	28.9917	89.5837	3.50996
GSOR301065	IRGC117758	NSFTV72	IR 8	Philippines	indica		95.5163	102.296	240.452		104.712	99.5655	1.97809		107.397	70.647	8.24358	96.5716	5.40379		90.4498	68.9098	24.381	89.8604	4.25545		100.853	79.7074	16.3123	93.216	3.87911
GSOR301274	IRGC117759	NSFTV284	IR-44595	Nepal	indica		86.2859	105.78	338.192		90.1482	97.3571	2.32221		94.2912	73.2891	4.61493	98.6354	6.1647		91.2314	71.3048	16.0681	95.2488	4.40184		91.8903	80.6503	10.3415	96.9421	4.29625
GSOR301401	NA	NSFTV612	IR64	Philippines	indica		NA	NA	NA		NA	NA	NA		94.8211	66.2445	7.46196	NA	5.96115		92.626	70.4136	30.1209	NA	4.60083		NA	NA	18.7914	NA	NA
GSOR301067	IRGC117763	NSFTV74	IRGA 409	Brazil	indica		96.6562	114.706	237.942		97.2001	96.3436	1.64185		104.805	74.1479	11.3445	95.2322	4.71915		93.8954	70.0608	24.7863	89.5831	3.63082		98.6334	80.1841	18.0654	92.4077	3.33061
GSOR301069	IRGC117766	NSFTV76	Jaya	India	indica		92.8898	94.7537	148.027		100.489	90.4751	1.84285		91.5566	64.0684	8.34622	94.3617	5.27833		86.5246	63.952	21.0365	85.7887	4.47892		92.8567	72.8319	14.6914	90.0752	3.8667
GSOR301344	IRGC117767	NSFTV356	JC 117	India	indica		81.0663	112.837	238.78		79.4641	103.276	1.44462		79.235	78.5253	18.2063	92.3753	3.80432		92.0032	77.6265	30.8399	87.0844	3.43778		83.5674	86.4758	24.5231	89.7298	2.89557
GSOR301070	IRGC117768	NSFTV77	JC149	India	indica		79.9117	123.967	168.443		80.3951	104.5	2.03808		77.4466	70.4386	5.01495	97.0228	5.12882		78.0192	64.5851	7.09069	95.7905	3.7639		78.6203	79.8413	6.05282	96.4066	3.6436
GSOR301187	IRGC117770	NSFTV196	JM70	Mali	indica		85.5359	126.997	195.758		84.5396	116.36	1.34956		95.1069	91.3215	27.9809	85.7064	3.82416		95.1103	90.8721	40.0424	79.5449	3.12735		91.5856	99.518	34.0117	82.6257	2.76702
GSOR301082	IRGC117784	NSFTV90	Kiang-Chou-Chiu	Taiwan	indica		78.8781	115.435	144.392		83.0063	103.401	1.98358		84.076	74.3167	7.8478	94.5649	5.3662		85.5879	65.3048	12.8768	91.0821	4.32398		84.2234	81.0076	10.3623	92.8235	3.89125
GSOR301094	IRGC117619	NSFTV102	Leung Pratew	Thailand	indica		81.5016	128.663	290.376		84.405	112.627	1.77785		83.9106	85.2672	11.5667	96.0166	3.86511		87.9541	77.5442	19.095	93.424	4.4486		85.4232	91.8129	15.3309	94.7203	3.36385
GSOR301098	IRGC117814	NSFTV106	Ming Hui	China	indica		NA	98.7171	145.617		106.821	97.2413	1.93885		105.66	74.4794	12.1122	91.6821	4.49399		102.396	74.6339	52.2579	64.1127	2.9703		104.959	82.1182	32.1851	77.8974	3.13438
GSOR301102	IRGC117818	NSFTV110	Mudgo	India	indica		77.8021	118.145	218.706		83.0698	108.025	1.53939		83.4591	83.2393	26.6453	87.8168	4.42508		82.9649	74.6773	20.8026	90.4883	3.67618		83.1646	88.6471	23.724	89.1526	3.21355
GSOR301368	IRGC117821	NSFTV385	Nira	United States	indica		82.1513	115.536	230.64		73.2308	111.148	1.46458		80.3273	78.6337	11.3845	95.064	4.20247		77.5787	64.3576	11.0557	95.2065	3.04756		77.0456	84.7131	11.2201	95.1352	2.90487
GSOR301109	IRGC117826	NSFTV117	O-Luen-Cheung	Taiwan	indica		84.692	129.004	231.606		83.9669	105.372	1.4941		80.6158	78.524	16.7802	92.7548	4.71695		84.9486	69.7664	9.02613	96.1028	4.15606		83.1771	84.554	12.9032	94.4288	3.4557
GSOR301111	IRGC117829	NSFTV119	Oryzica Llanos 5	Colombia	indica		97.4628	123.917	226.57		105.707	108.164	1.56165		104.778	83.0368	18.7897	91.7069	4.0545		NA	NA	NA	NA	NA		NA	NA	NA	NA	NA
GSOR301115	IRGC117837	NSFTV123	Pagaiyahan	Taiwan	indica		94.0992	141.097	251.122		94.3973	104.068	1.7425		91.6764	79.8517	10.6857	95.7448	4.92683		92.4897	77.2468	30.3955	87.8961	2.79823		92.8545	87.0557	20.5406	91.8205	3.15585
GSOR301245	IRGC117838	NSFTV255	Pai Hok Glutinous	Hong Kong	indica		79.2449	109.034	223.317		78.4272	101.576	1.5308		77.2068	78.8658	18.0757	91.9058	3.35957		88.7007	73.2578	26.5079	88.1299	2.98952		81.4449	84.5666	22.2918	90.0179	2.62663
GSOR301116	IRGC117840	NSFTV125	Pao-Tou-Hung	China	indica		87.8881	128.65	262.545		88.5053	115.231	1.33705		85.2328	82.666	21.2714	91.898	4.01203		88.1441	76.425	34.8601	86.7222	2.97974		87.2941	91.4405	28.0658	89.3101	2.77627
GSOR301117	IRGC117841	NSFTV126	Pappaku	Taiwan	indica		80.4132	120.144	100.432		80.2733	105.731	1.31486		85.6504	70.9498	9.14456	90.8948	4.15615		NA	NA	NA	NA	NA		NA	NA	NA	NA	NA
GSOR301213	IRGC117842	NSFTV222	Paraiba Chines Nova	Brazil	indica		83.9062	131.032	182.366		82.6589	105.346	1.51068		76.4575	88.0648	13.1345	92.7977	3.01068		84.277	74.5931	19.5812	89.2627	2.89928		81.1311	89.3348	16.3579	91.0302	2.47355
GSOR301120	IRGC117848	NSFTV129	Peh-Kuh	Taiwan	indica		91.8097	134.794	302.792		90.723	101.048	1.5179		93.0638	83.7268	10.9317	96.3897	4.99737		94.4508	75.6417	25.3631	91.6236	2.9459		92.7459	86.8056	18.1474	94.0066	3.15372
GSOR301121	IRGC117849	NSFTV130	Peh-Kuh-Tsao-Tu	Taiwan	indica		93.2557	127.873	186.598		89.7708	110.447	1.45378		89.9336	75.6701	12.948	93.061	4.57911		88.879	76.2401	27.0941	85.4799	3.03742		89.5278	87.4524	20.0211	89.2704	3.02344
GSOR301194	IRGC117858	NSFTV203	Radin Ebos 33	Malaysia	indica		85.328	137.463	252.24		81.4216	111.403	1.51134		77.5141	77.7773	13.5726	94.6192	2.42372		90.6914	82.2726	30.9186	87.7424	3.06234		83.209	90.4842	22.2456	91.1808	2.33247
GSOR301123	IRGC117859	NSFTV132	Rathuwee	Sri Lanka	indica		93.7122	128.482	245.603		93.6526	106.17	1.73239		90.6588	84.5668	13.4866	94.5088	4.46065		99.207	87.4358	40.8749	83.3573	3.03709		94.5061	92.7241	27.1807	88.9331	3.07671
GSOR301128	IRGC117622	NSFTV137	RTS14	Vietnam	indica		87.8365	125.902	312.224		84.5006	117.543	1.44102		77.1628	71.2646	12.887	95.8725	4.34638		87.2869	71.2522	30.4591	90.2445	3.12612		82.9834	86.6867	21.6731	93.0585	2.97117
GSOR301129	IRGC117868	NSFTV138	RTS4	Vietnam	indica		86.3448	137.95	402.623		83.4085	105.057	1.75341		85.688	88.5321	18.2816	95.4594	3.45959		NA	NA	NA	NA	NA		NA	NA	NA	NA	NA
GSOR301327	IRGC117871	NSFTV337	Sabharaj	Bangladesh	indica		84.4286	127.294	304.241		81.1637	104.514	1.57702		76.6052	78.3068	11.7324	96.1437	3.62781		85.413	75.0989	16.8777	94.4525	2.95457		81.0606	85.9733	14.305	95.2981	2.7198
GSOR301132	IRGC117880	NSFTV141	Seratoes Hari	Indonesia	indica		104.606	154.409	192.876		98.4236	120.833	1.3917		98.7997	76.9963	18.6956	90.3069	4.53995		94.1088	90.7774	37.0166	80.8081	3.00794		97.1107	96.2022	27.8561	85.5575	2.97986
GSOR301133	IRGC117881	NSFTV142	Shai-Kuh	China	indica		100.847	166.233	220.87		96.002	101.347	1.39374		102.324	98.1086	16.7131	92.433	3.11542		NA	NA	NA	NA	NA		NA	NA	NA	NA	NA
GSOR301136	IRGC117888	NSFTV145	Short Grain	Thailand	indica		79.0612	126.413	180.468		81.3276	91.4031	1.45785		80.0555	79.9795	9.87626	94.5274	4.26342		87.1775	79.6576	23.0832	87.2093	2.84691		82.8535	83.6801	16.4797	90.8683	2.85606
GSOR301198	IRGC117889	NSFTV207	Sigadis	Indonesia	indica		99.4737	127.108	232.02		104.204	91.9484	1.80762		110.177	100.451	84.0943	63.7556	3.68741		NA	NA	NA	NA	NA		NA	NA	NA	NA	NA
GSOR301139	IRGC117891	NSFTV148	Sintane Diofor	Burkina Faso	indica		83.5226	116.588	229.416		85.5419	101.585	1.97674		95.7926	85.6614	18.8596	91.7793	4.98903		84.155	75.7672	14.2129	93.8047	4.42585		88.4965	87.6712	16.5363	92.792	3.79721
GSOR301284	IRGC117893	NSFTV294	SL 22-613	Sierra Leone	indica		87.4618	113.221	127.031		84.7068	101.568	1.59006		89.0569	62.9509	0.792017	99.3765	7.13969		94.0039	75.5797	23.6514	81.3814	5.4573		89.2559	80.033	12.2217	90.3789	4.72902
GSOR301199	IRGC117894	NSFTV208	SLO 17	India	indica		83.4252	136.788	279.153		81.121	117.65	1.2371		87.4486	79.8812	8.95705	96.7913	4.2262		88.215	71.2575	15.0738	94.6002	3.59453		85.5949	89.5961	12.0154	95.6958	3.01928
GSOR301289	IRGC117625	NSFTV299	SML 242	Suriname	indica		70.6925	116.62	193.394		71.7695	100.171	1.46382		71.0278	79.5234	17.6341	90.8818	3.80273		77.8736	71.2303	8.95397	95.3701	3.56839		73.557	83.6416	13.294	93.1259	2.94498
GSOR301259	IRGC117898	NSFTV269	Sundensis	Kazakhstan	indica		84.7848	102.372	162.492		87.0207	85.6461	1.59155		79.6229	67.3167	8.20514	94.9504	4.63247		NA	NA	NA	NA	NA		NA	NA	NA	NA	NA
GSOR301225	IRGC117901	NSFTV235	Sze Guen Zim	China	indica		72.6927	112.78	162.851		76.6002	113.473	0.979418		69.9284	73.859	12.9117	92.0715	3.21694		85.8994	74.7281	22.3562	86.272	2.94667		77.476	87.3534	17.6339	89.1717	2.38101
GSOR301154	IRGC117906	NSFTV163	Taducan	Philippines	indica		97.3865	144.08	270.695		97.3247	112.143	1.65252		103.299	90.2592	44.1464	83.6915	4.29963		NA	NA	NA	NA	NA		NA	NA	NA	NA	NA
GSOR301147	IRGC117907	NSFTV156	Taichung Native 1	Taiwan	indica		89.5067	100.386	220.054		97.897	106.58	1.71954		94.8748	83.5603	21.9108	90.043	4.54762		92.6813	69.7021	30.2165	86.2686	3.17128		95.151	86.6142	26.0637	88.1558	3.14615
GSOR301200	IRGC117911	NSFTV209	Tchibanga	Gabon	indica		86.394	100.397	269.085		91.1193	101.556	2.09784		87.6254	73.3869	27.0965	89.9301	4.58944		85.3447	61.7718	17.2931	93.5734	3.56752		88.0298	78.9048	22.1948	91.7517	3.41826
GSOR301152	IRGC117912	NSFTV161	TeQing	China	indica		88.9219	110.057	248.753		91.2218	109.039	1.68342		92.4457	77.3035	8.8697	96.4343	4.43076		82.6168	61.4941	17.8183	92.8369	3.23435		88.7614	82.6122	13.344	94.6356	3.11617
GSOR301153	IRGC117915	NSFTV162	TKM6	India	indica		83.6573	119.041	270.081		87.1517	104.365	1.84756		80.6393	72.804	11.9048	95.5921	3.91702		NA	NA	NA	NA	NA		NA	NA	NA	NA	NA
GSOR301329	IRGC117940	NSFTV339	Yodanya	Myanmar	indica		86.0102	126.612	239.42		80.5461	111.086	1.55539		79.7838	82.6614	9.48785	96.0372	3.52779		80.5988	68.014	24.2124	89.8871	3.00355		80.3096	87.2538	16.8501	92.9621	2.69557
GSOR301162	IRGC117943	NSFTV171	ZHE 733	China	indica		66.7799	94.329	160.671		76.5184	102.421	1.57077		73.2492	76.343	30.4532	81.0462	4.35128		75.7228	64.6907	6.62435	95.8771	3.56376		75.1635	81.1515	18.5388	88.4616	3.16194
GSOR301163	IRGC117944	NSFTV172	Zhenshan 2	China	indica		80.0535	108.691	153.568		84.3979	96.3176	2.02161		72.9508	70.0145	25.5419	83.3677	5.10863		77.3106	65.271	10.0019	93.487	3.53922		78.2198	77.201	17.7719	88.4274	3.55649
GSOR301301	IRGC117631	NSFTV311	56-122-23	Thailand	temperate-japonica		77.2407	102.086	157.54		88.7782	107.051	1.31601		61.5964	68.4862	6.95157	95.5874	4.39213		85.0996	68.4092	12.6551	91.967	2.7725		78.4914	81.3153	9.80335	93.7772	2.82688
GSOR301168	IRGC117633	NSFTV177	68-2	France	temperate-japonica		69.4891	89.9063	154.464		65.9318	93.3191	1.20282		63.5128	70.8978	7.92327	94.8705	3.84309		74.6337	59.9677	9.65375	93.7502	2.83036		68.0261	74.7282	8.78851	94.3103	2.62542
GSOR301247	IRGC117635	NSFTV257	Agusita	Hungary	temperate-japonica		71.9845	108.681	101.086		75.2772	88.4841	1.30869		NA	NA	NA	NA	NA		76.8097	69.2938	9.5332	90.5692	3.0331		NA	NA	NA	NA	NA
GSOR301280	IRGC117638	NSFTV290	Amposta	Puerto Rico	temperate-japonica		73.2253	94.0334	146.138		75.1871	99.5615	1.55502		78.2773	80.0021	15.4377	89.4362	4.6365		79.9198	66.4091	15.3477	89.4978	3.0261		77.7947	81.9909	15.3927	89.467	3.07254
GSOR301343	IRGC117604	NSFTV355	ASD 1	India	temperate-japonica		82.8359	125.052	95.6857		74.0152	91.2683	1.35605		98.1545	76.4456	3.7559	96.0748	5.95666		90.363	70.4525	13.4431	85.9507	4.14825		87.5109	79.3888	8.59951	91.0127	3.82032
GSOR301211	IRGC117645	NSFTV220	Azerbaidjanica	Azerbaijan	temperate-japonica		NA	NA	NA		65.3209	74.0631	1.28876		57.9534	69.2635	10.5269	NA	4.54884		NA	NA	NA	NA	NA		NA	NA	NA	NA	NA
GSOR301009	IRGC117647	NSFTV9	Baber	India	temperate-japonica		63.5997	90.0781	87.0453		71.3242	95.4453	1.54287		NA	NA	NA	NA	NA		NA	NA	NA	NA	NA		NA	NA	NA	NA	NA
GSOR301010	IRGC117648	NSFTV10	Baghlani Nangarhar	Afghanistan	temperate-japonica		80.0222	99.4134	138.586		90.571	92.9328	1.64648		108.43	93.5821	21.5247	84.4684	3.31956		77.7884	71.2673	5.13266	96.2964	2.86772		92.2631	85.9274	13.3287	90.3824	2.61125
GSOR301287	IRGC117649	NSFTV297	Bahia	Spain	temperate-japonica		97.7093	122.825	216.971		77.8454	89.939	1.26895		108.975	90.7277	14.0418	93.5282	4.22503		103.661	90.3382	61.1056	71.8369	2.70068		96.827	90.335	37.5737	82.6826	2.73155
GSOR301170	IRGC117654	NSFTV179	Bellardone	France	temperate-japonica		85.5695	109.299	95.3517		83.3126	92.5574	1.40519		73.7177	73.9234	7.75003	91.8722	3.12238		81.0633	72.673	11.2459	88.2058	2.96845		79.3645	79.7179	9.49799	90.039	2.49867
GSOR301171	IRGC117655	NSFTV180	Benllok	Peru	temperate-japonica		78.7248	114.978	160.108		83.3355	96.8247	1.62853		86.6108	90.6912	8.90078	94.4407	4.58614		94.2636	83.1474	23.3775	85.3989	2.8372		88.07	90.2211	16.1391	89.9198	3.01729
GSOR301285	IRGC117665	NSFTV295	Bombilla	Spain	temperate-japonica		83.393	116.353	133.098		88.4515	94.8003	1.39833		77.4776	67.8762	6.30314	95.2643	4.36709		81.452	64.1491	17.3944	86.9312	2.96243		82.4604	75.6085	11.8488	91.0977	2.90928
GSOR301175	IRGC117666	NSFTV184	Bombon	Spain	temperate-japonica		79.5853	114.346	60.2737		62.0759	79.1463	1.21981		67.2488	77.9437	9.0628	84.9639	4.55684		NA	NA	NA	NA	NA		NA	NA	NA	NA	NA
GSOR301177	IRGC117669	NSFTV186	Bul Zo	Republic of Korea	temperate-japonica		93.7341	120.868	160.187		95.6332	97.798	1.57776		NA	NA	NA	NA	NA		91.7784	67.9149	20.803	87.0133	3.00374		NA	NA	NA	NA	NA
GSOR301240	IRGC117670	NSFTV250	Bulgare	France	temperate-japonica		68.3549	106.338	101.52		76.5496	100.717	1.32065		84.9745	81.05	8.74678	91.3842	4.63684		77.6699	65.1299	11.8871	88.2909	3.01551		79.7313	82.2991	10.3169	89.8375	2.991
GSOR301238	IRGC117677	NSFTV248	Caucasica	Former Soviet Union	temperate-japonica		81.1455	112.293	101.253		79.0883	99.5576	1.50201		66.0105	77.8001	11.3371	88.8032	4.47344		81.3748	73.0574	17.068	83.1433	2.98892		75.4912	83.4717	14.2025	85.9732	2.98812
GSOR301273	IRGC117683	NSFTV283	Chibica	Mozambique	temperate-japonica		82.0616	92.4561	120.833		77.4541	83.676	1.53469		64.9059	64.1267	8.13071	93.2711	4.01119		NA	NA	NA	NA	NA		NA	NA	NA	NA	NA
GSOR301029	IRGC117686	NSFTV31	Chinese	China	temperate-japonica		70.8906	86.6196	99.7493		85.4426	108.264	1.57477		72.0273	70.4464	3.84431	96.146	4.41875		76.645	70.8614	11.1542	88.8177	2.92577		78.0383	83.1906	7.49928	92.4819	2.97309
GSOR301030	IRGC117687	NSFTV32	Chodongji	Republic of Korea	temperate-japonica		NA	NA	NA		64.8841	81.2704	1.22345		58.1914	76.2447	8.45479	NA	3.98974		NA	NA	NA	NA	NA		NA	NA	NA	NA	NA
GSOR301034	IRGC117609	NSFTV36	CS-M3	United States	temperate-japonica		76.1531	110.279	204.295		81.8725	98.4741	1.30733		82.6304	74.8961	6.8687	96.6378	3.93902		81.4982	66.6631	13.3847	93.4483	2.10291		82.0004	80.0111	10.1267	95.0431	2.44975
GSOR301355	IRGC117708	NSFTV368	Deokjeokjodo	Republic of Korea	temperate-japonica		81.0973	111.023	136.588		77.5985	94.8267	1.37578		67.735	72.431	6.31069	95.3798	4.56356		NA	NA	NA	NA	NA		NA	NA	NA	NA	NA
GSOR301237	IRGC117709	NSFTV247	Desvauxii	Former Soviet Union	temperate-japonica		69.2349	108.586	106.343		85.0872	104.583	1.37762		76.4244	81.4236	5.84692	94.5018	3.88589		77.2346	71.042	20.9253	80.3228	2.9164		79.5821	85.6829	13.3861	87.4123	2.72664
GSOR301286	IRGC117722	NSFTV296	Dosel	Spain	temperate-japonica		85.4776	104.883	167.992		74.9807	97.7588	1.56493		66.383	67.0956	2.09962	98.7502	4.68397		107.979	94.5779	69.1233	58.8532	2.76645		83.1141	86.4774	35.6115	78.8017	3.00512
GSOR301047	IRGC117727	NSFTV51	Early Wataribune	Japan	temperate-japonica		66.9778	89.3996	88.8316		68.4203	95.5771	1.1318		68.1961	74.4148	5.30437	94.0287	4.62116		NA	NA	NA	NA	NA		NA	NA	NA	NA	NA
GSOR301350	IRGC117730	NSFTV363	Edomen Scented	Japan	temperate-japonica		88.3323	119.304	126.479		81.2953	90.8978	2.15723		98.4585	70.5108	2.52429	98.0042	4.13877		94.413	84.1075	25.157	80.1097	4.29371		91.3889	81.8387	13.8407	89.0569	3.5299
GSOR301183	IRGC117732	NSFTV192	Erythroceros Hokkaido	Poland	temperate-japonica		94.3304	110.507	199.871		99.7671	104.925	1.73106		106.928	82.8105	31.7771	84.1012	4.60642		78.4789	76.1883	11.5747	94.2089	3.00046		95.0581	87.9747	21.6759	89.1551	3.11265
GSOR301267	IRGC117738	NSFTV277	Gambiaka Sebela	Mali	temperate-japonica		85.1002	109.945	136.031		92.6402	96.8282	1.78576		91.9625	76.5399	9.70607	92.8648	5.17381		70.433	56.1195	4.77758	96.4879	2.98558		85.0119	76.4959	7.24183	94.6763	3.31505
GSOR301052	IRGC117612	NSFTV56	Geumobyeo	Republic of Korea	temperate-japonica		71.2455	90.8919	113.872		77.5419	86.1147	1.59563		NA	NA	NA	NA	NA		71.0603	58.9423	9.20826	91.9135	2.84659		NA	NA	NA	NA	NA
GSOR301257	IRGC117748	NSFTV267	Hatsunishiki	Japan	temperate-japonica		83.3886	121.565	118.906		66.302	89.3632	1.31984		NA	NA	NA	NA	NA		88.0839	70.5401	13.266	88.8433	3.01327		NA	NA	NA	NA	NA
GSOR301060	IRGC117752	NSFTV67	Hu Lo Tao	China	temperate-japonica		85.6606	121.546	264.322		88.2663	107.923	1.89617		97.8618	75.9409	8.99684	96.5963	4.54656		NA	NA	NA	NA	NA		NA	NA	NA	NA	NA
GSOR301278	IRGC117616	NSFTV288	Italica Carolina	Poland	temperate-japonica		74.9624	89.1433	98.4348		69.7278	91.9251	1.48177		76.354	70.989	8.48716	91.3779	4.95638		77.906	67.6522	11.2607	88.5602	2.20855		74.6626	76.8554	9.87394	89.9691	2.88224
GSOR301072	IRGC117771	NSFTV79	Jouiku 393G	Japan	temperate-japonica		75.0862	95.5218	126.802		NA	NA	NA		67.0531	65.9451	12.9282	89.8044	4.59069		87.2535	76.3519	24.4698	80.7024	2.53298		NA	NA	18.699	85.2534	NA
GSOR301075	IRGC117775	NSFTV83	Kamenoo	Japan	temperate-japonica		78.1896	119.343	295.717		73.9827	99.01	1.33301		82.9645	68.7033	7.11413	97.5943	4.59969		89.0095	77.0937	11.6371	96.0648	3.03538		81.9856	81.6024	9.37562	96.8295	2.98936
GSOR301293	IRGC117785	NSFTV303	Kihogo	Tanzania	temperate-japonica		NA	NA	NA		100.968	114.792	2.0213		105.562	69.9171	2.08913	NA	5.38042		85.1166	76.2523	9.69298	NA	2.9969		97.2153	86.9872	5.89105	NA	3.46621
GSOR301353	IRGC117624	NSFTV366	Kiuki No. 46	Japan	temperate-japonica		72.3152	87.1226	109.232		74.4662	94.7748	1.41529		NA	NA	NA	NA	NA		NA	NA	NA	NA	NA		NA	NA	NA	NA	NA
GSOR301086	IRGC117789	NSFTV94	Koshihikari	Japan	temperate-japonica		65.7102	82.7854	105.732		77.4842	92.9247	1.57484		63.3865	65.9426	11.6093	89.02	4.47715		69.1855	55.7646	4.35781	95.8784	4.12406		70.0187	71.544	7.98357	92.4492	3.39202
GSOR301323	IRGC117803	NSFTV333	Leuang Hawn	Thailand	temperate-japonica		65.3963	78.1688	74.6183		NA	NA	NA		NA	NA	NA	NA	NA		66.5979	53.4158	7.18081	90.3766	4.2817		NA	NA	NA	NA	NA
GSOR301324	IRGC117806	NSFTV334	Lomello	Italy	temperate-japonica		75.2297	107.674	102.377		82.8786	106.098	1.29565		76.356	85.4966	9.48714	90.7331	4.11747		77.896	65.8252	8.57123	91.6278	2.97448		79.0435	85.8065	9.02918	91.1805	2.79587
GSOR301095	IRGC117807	NSFTV103	Luk Takhar	Afghanistan	temperate-japonica		82.3651	100.13	131.253		90.9233	90.4405	1.44822		77.7183	77.8283	17.6026	86.5888	3.29212		74.7118	67.8671	10.9705	91.6417	2.76525		81.1178	78.712	14.2865	89.1153	2.50186
GSOR301279	IRGC117808	NSFTV289	Lusitano	Portugal	temperate-japonica		85.3037	131.987	241.734		70.8915	85.5551	1.52114		97.8646	106.452	139.051	42.4777	4.32009		86.5492	74.9386	19.0461	92.121	3.08254		85.1018	88.9821	79.0487	67.2994	2.97459
GSOR301261	IRGC117810	NSFTV271	M. Blatec	Macedonia	temperate-japonica		79.2626	106.678	65.6649		79.2533	87.0145	1.29915		77.1285	67.4555	4.38687	93.3193	6.29587		70.0946	60.505	2.77288	95.7772	4.24624		75.4921	71.6583	3.57987	94.5483	3.94709
GSOR301096	IRGC117811	NSFTV104	Mansaku	Japan	temperate-japonica		69.6255	115.301	85.9815		83.5725	101.177	1.40911		80.8534	83.2037	4.2143	95.0986	4.8953		77.2559	60.3466	6.67567	92.2359	3.86457		80.5606	81.5758	5.44499	93.6673	3.38966
GSOR301253	IRGC117812	NSFTV263	Maratelli	Italy	temperate-japonica		70.4294	103.231	142.458		75.4502	99.9651	1.15247		61.2945	70.534	5.04813	96.4564	4.26977		68.7507	59.6501	5.47937	96.1537	2.85265		68.4985	76.7164	5.26375	96.305	2.7583
GSOR301291	IRGC117813	NSFTV301	Melanotrix	Tajikistan	temperate-japonica		73.3435	108.076	75.5439		NA	NA	NA		NA	NA	NA	NA	NA		76.104	69.7619	10.6304	85.9282	2.87653		NA	NA	NA	NA	NA
GSOR301105	IRGC117822	NSFTV113	Norin 20	Japan	temperate-japonica		79.2091	108.66	78.3786		57.9074	77.7129	1.19337		NA	NA	NA	NA	NA		78.1734	70.1471	8.57402	89.0608	2.4647		NA	NA	NA	NA	NA
GSOR301210	IRGC117825	NSFTV219	Nucleoryza	Austria	temperate-japonica		86.1319	118.306	95.4279		87.6949	82.9068	1.42709		NA	NA	NA	NA	NA		81.9234	67.342	7.04066	92.622	2.42488		NA	NA	NA	NA	NA
GSOR301110	IRGC117828	NSFTV118	Oro	Chile	temperate-japonica		65.4836	109.221	159.626		81.2894	101.848	1.47864		NA	NA	NA	NA	NA		NA	NA	NA	NA	NA		NA	NA	NA	NA	NA
GSOR301260	IRGC117832	NSFTV270	Osogovka	Macedonia	temperate-japonica		79.5342	110.955	69.0331		82.4374	101.236	1.66797		74.6577	72.9502	3.86599	94.3998	4.4703		75.7247	69.8198	7.85213	88.6256	3.06474		77.6066	81.3352	5.85906	91.5127	3.06767
GSOR301239	IRGC117852	NSFTV249	Pirinae 69	Macedonia or Former Yugoslavia	temperate-japonica		75.4596	95.9883	57.4575		71.4665	89.3525	1.35706		68.1438	73.4001	2.68981	95.3186	4.62534		78.5251	63.9912	6.99762	87.8212	2.92384		72.7118	75.5813	4.84372	91.5699	2.96874
GSOR301195	IRGC117860	NSFTV204	Razza 77	Italy	temperate-japonica		79.9267	114.228	119.313		81.4263	99.849	1.35972		83.4287	75.109	8.019	93.279	4.52747		82.9281	70.7733	11.8777	90.0449	2.98852		82.5944	81.9104	9.94836	91.662	2.95857
GSOR301124	IRGC117861	NSFTV133	Rikuto Kemochi	Japan	temperate-japonica		74.0015	100.851	52.0929		83.5057	97.2864	1.43725		64.5269	67.8792	4.91811	90.559	4.48953		NA	NA	NA	NA	NA		NA	NA	NA	NA	NA
GSOR301196	IRGC117863	NSFTV205	Rinaldo Bersani	Italy	temperate-japonica		72.0813	100.577	61.8866		73.4549	91.4705	1.23047		79.2911	73.0174	4.12882	93.3284	5.09011		NA	NA	NA	NA	NA		NA	NA	NA	NA	NA
GSOR301246	IRGC117866	NSFTV256	Romanica	Hungary	temperate-japonica		89.0387	133.391	161.698		60.2509	88.329	1.19		NA	NA	NA	NA	NA		87.3671	73.0424	25.0091	84.5335	3.07642		NA	NA	NA	NA	NA
GSOR301235	IRGC117870	NSFTV245	Sab Ini	Egypt	temperate-japonica		101.095	122.73	332.302		110.819	114.244	1.62876		70.8601	77.2348	8.57367	97.4199	5.36578		NA	NA	NA	NA	NA		NA	NA	NA	NA	NA
GSOR301222	IRGC117882	NSFTV232	Shangyu 394	China	temperate-japonica		81.8427	119.495	176.361		76.943	94.8565	1.33476		69.6853	66.2433	8.09123	95.4121	4.63251		88.1761	73.7039	15.0568	91.4625	4.00915		78.2681	78.2679	11.574	93.4373	3.32547
GSOR301134	IRGC117884	NSFTV143	Shinriki	Japan	temperate-japonica		NA	NA	NA		93.4607	111.743	1.52764		NA	NA	NA	NA	NA		67.653	52.1089	5.18802	NA	3.01936		NA	NA	NA	NA	NA
GSOR301352	IRGC117886	NSFTV365	Shirogane	Japan	temperate-japonica		72.1442	98.4554	128.729		86.7819	105.654	1.30003		70.6972	61.9677	2.44176	98.1032	4.74878		NA	NA	NA	NA	NA		NA	NA	NA	NA	NA
GSOR301135	IRGC117887	NSFTV144	Shoemed	United States	temperate-japonica		68.1433	85.289	66.0239		83.309	106.229	1.64679		64.92	65.4561	8.19494	87.5879	4.59988		NA	NA	NA	NA	NA		NA	NA	NA	NA	NA
GSOR301328	IRGC117892	NSFTV338	Sitpwa	Myanmar	temperate-japonica		88.5191	138.618	305.425		64.1384	81.8302	1.24464		66.7728	66.0495	4.23514	98.6134	3.89415		NA	NA	NA	NA	NA		NA	NA	NA	NA	NA
GSOR301265	IRGC117895	NSFTV275	Sri Malaysia Dua	Malaysia	temperate-japonica		72.5336	100.397	120.22		80.9163	108.232	1.46341		69.1352	79.3116	14.5032	87.9361	4.76776		80.6228	77.1435	10.0321	91.6552	2.28155		76.8915	88.229	12.2676	89.7957	2.83757
GSOR301145	IRGC117904	NSFTV154	Ta Hung Ku	China	temperate-japonica		68.1281	106.313	92.1997		80.6526	93.3945	2.01801		63.6504	80.2826	7.44082	91.9297	4.49736		76.7146	70.8332	5.90699	93.5933	3.13404		73.6726	81.5035	6.6739	92.7615	3.21647
GSOR301146	IRGC117905	NSFTV155	Ta Mao Tsao	China	temperate-japonica		81.1237	119.161	163.036		89.3272	98.5668	1.64756		73.4242	79.0507	14.6588	91.0089	4.5198		78.6096	67.9997	14.4676	91.1261	2.29371		80.4537	81.8724	14.5632	91.0675	2.82036
GSOR301148	IRGC117908	NSFTV157	Tainan Iku 487	Taiwan	temperate-japonica		92.5755	114.197	220.65		97.7238	94.5504	1.67323		83.7358	81.7307	6.10642	97.2325	4.32492		90.6855	73.6018	32.4969	85.2722	1.64321		90.715	83.2943	19.3017	91.2524	2.54712
GSOR301365	IRGC117909	NSFTV380	Tainan-Iku No. 512	Taiwan	temperate-japonica		93.5389	104.629	128.743		95.8018	110.864	1.88964		83.5406	78.3832	15.0884	88.2803	4.18988		92.2678	74.2066	24.4584	81.0022	3.66741		90.5367	87.8181	19.7734	84.6412	3.24898
GSOR301149	IRGC117910	NSFTV158	Taipei 309	Taiwan	temperate-japonica		91.1377	112.05	75.5513		89.6501	90.2444	1.57168		83.0614	73.9147	5.29411	92.9927	3.69546		NA	NA	NA	NA	NA		NA	NA	NA	NA	NA
GSOR301281	IRGC117919	NSFTV291	Toploea 70/76	Romania	temperate-japonica		64.1051	78.7635	65.2053		85.5244	88.3904	1.45312		71.0688	64.5319	14.052	78.4496	4.38175		72.954	57.1568	4.84192	92.5743	2.86317		76.5157	70.0264	9.44695	85.512	2.89934
GSOR301272	IRGC117922	NSFTV282	Triomphe Du Maroc	Morocco	temperate-japonica		84.6982	84.2475	98.3788		85.1102	88.5393	1.35799		79.6567	76.4395	6.0147	93.8862	3.41552		NA	NA	NA	NA	NA		NA	NA	NA	NA	NA
GSOR301297	IRGC117925	NSFTV307	Uzbekskij 2	Uzbekistan	temperate-japonica		80.9326	113.83	122.93		73.9665	101.992	1.27179		68.8794	75.2637	9.74927	92.0693	4.4795		75.8328	65.4397	8.27068	93.272	2.60999		72.8929	80.8986	9.00997	92.6706	2.78709
GSOR301258	IRGC117928	NSFTV268	Vavilovi	Kazakhstan	temperate-japonica		81.2464	103.964	95.9002		69.9411	97.7113	1.24249		NA	NA	NA	NA	NA		64.5352	64.7694	5.34661	94.4248	3.02424		NA	NA	NA	NA	NA
GSOR301333	IRGC117930	NSFTV343	Victoria F.A.	Argentina	temperate-japonica		78.8933	127.298	138.913		81.0972	92.4964	1.51997		76.8532	72.9563	5.20053	96.2563	4.64562		91.0498	76.1039	19.85	85.7105	3.14951		83.0001	80.5189	12.5252	90.9834	3.10504
GSOR301296	IRGC117938	NSFTV306	WIR 3764	Uzbekistan	temperate-japonica		59.6177	90.3744	75.9616		66.9518	95.5179	1.27402		68.5647	72.0619	5.41487	92.8716	3.96526		66.2914	64.9679	5.93494	92.1869	2.97857		67.2693	77.5159	5.6749	92.5292	2.73928
GSOR301207	IRGC117939	NSFTV216	Yabani Montakhab 7	Egypt	temperate-japonica		78.1324	86.2516	141.833		78.665	99.7956	1.42015		73.7132	74.6609	8.71219	93.8574	3.64386		80.004	66.2797	15.2603	89.2406	2.90694		77.4607	80.2454	11.9862	91.549	2.65698
GSOR301277	IRGC117942	NSFTV287	Zerawchanica Karatalski	Poland	temperate-japonica		87.5202	120.431	234.875		84.2083	113.025	1.59384		NA	NA	NA	NA	NA		99.855	81.6525	25.6466	89.0808	4.9265		NA	NA	NA	NA	NA
GSOR301232	IRGC117599	NSFTV242	27	Dominican Republic	tropical-japonica		88.9131	139.339	128.054		98.7225	105.955	1.50015		84.4139	80.126	4.24165	96.6876	4.02831		84.8776	73.141	11.1251	91.3122	2.21214		89.338	86.4075	7.68336	93.9999	2.5802
GSOR301367	IRGC117629	NSFTV384	318	Turkey	tropical-japonica		95.9448	132.604	135.385		94.6494	90.3436	1.86881		102.328	81.9145	10.47	92.2665	4.50919		82.3879	72.4308	13.1833	90.2624	3.11607		93.1216	81.563	11.8266	91.2644	3.16469
GSOR301167	IRGC117632	NSFTV176	583	Ecuador	tropical-japonica		72.4488	88.2392	142.554		71.8834	93.9017	1.27112		62.758	67.0033	10.9548	92.3153	4.34305		NA	NA	NA	NA	NA		NA	NA	NA	NA	NA
GSOR301346	IRGC117640	NSFTV358	ARC 10086	India	tropical-japonica		NA	NA	NA		94.9456	107.418	1.52054		93.6302	64.7552	0.780732	NA	4.96195		NA	NA	NA	NA	NA		NA	NA	NA	NA	NA
GSOR301008	IRGC117643	NSFTV8	Asse Y Pung	Philippines	tropical-japonica		97.865	139.347	97.1473		88.3107	107.728	1.48883		92.738	91.1908	9.04611	90.6883	5.15481		87.1627	71.5519	13.74	85.8565	3.11721		89.4038	90.1569	11.3931	88.2724	3.25362
GSOR301158	IRGC117646	NSFTV167	B6616A4-22-Bk-5-4	United States	tropical-japonica		88.1629	103.152	119.575		63.3169	84.2121	1.18045		81.8586	77.826	9.33967	92.1893	4.25246		81.4811	68.4606	14.2939	88.0461	3.15342		75.5522	76.8329	11.8168	90.1177	2.86211
GSOR301174	IRGC117664	NSFTV183	Boa Vista	El Salvador	tropical-japonica		80.8022	130.91	51.0266		84.1498	104.84	1.37508		64.14	75.4672	8.13145	84.0643	4.52776		87.6246	71.0959	13.4959	73.5513	3.00517		78.6381	83.801	10.8137	78.8078	2.96934
GSOR301176	IRGC117668	NSFTV185	British Honduras Creole	Belize	tropical-japonica		91.6331	111.743	185.382		95.8283	112.225	1.2144		107.615	76.6179	4.48947	97.5783	5.01562		89.7288	76.7231	21.7991	88.241	2.81669		97.7242	88.5219	13.1443	92.9096	3.01557
GSOR301178	IRGC117606	NSFTV187	C57-5043	United States	tropical-japonica		76.1068	108.035	75.6216		77.806	101.184	1.58274		73.5971	77.4091	11.6448	84.6012	3.97467		84.7462	67.8401	10.7982	85.7208	3.04533		78.7164	82.1445	11.2215	85.161	2.86758
GSOR301020	IRGC117674	NSFTV22	Caawa/Fortuna 6-103-15	Taiwan	tropical-japonica		88.8873	127.545	54.035		79.5593	88.6222	1.55046		78.8913	82.0884	8.34755	84.5516	4.37503		79.3786	69.4894	11.6549	78.4309	2.94645		79.2764	80.0667	10.0012	81.4912	2.95731
GSOR301021	IRGC117675	NSFTV23	Canella De Ferro	Brazil	tropical-japonica		106.37	116.805	72.3582		105.646	98.5778	1.97354		98.3204	81.485	11.6738	83.8666	4.43055		94.2471	80.4972	25.1606	65.2277	2.28635		99.4046	86.8533	18.4172	74.5472	2.89682
GSOR301022	IRGC117607	NSFTV24	Carolina Gold 12033	United States	tropical-japonica		91.5478	133.825	79.2192		91.9376	85.203	1.43947		90.471	78.9295	6.57451	91.7009	4.87923		87.7951	71.6478	11.9193	84.9541	2.95906		90.0679	78.5934	9.24689	88.3275	3.09259
GSOR301024	IRGC117608	NSFTV26	Carolina Gold Sel	United States	tropical-japonica		88.402	134.026	90.8695		90.6201	93.7808	2.161		85.9551	84.8796	9.29659	89.7693	3.84484		89.7176	74.7039	19.243	78.8234	2.97974		88.7643	84.4548	14.2698	84.2964	2.99519
GSOR301332	IRGC117678	NSFTV342	Cenit	Argentina	tropical-japonica		90.9593	126.415	97.8262		90.903	95.5395	1.63705		93.5418	68.7094	3.9071	96.0061	4.66459		89.0567	70.955	17.9468	81.6544	2.86394		91.1672	78.4013	10.9269	88.8303	3.05519
GSOR301372	IRGC117689	NSFTV389	CI 11011	United States	tropical-japonica		84.4855	110.561	33.8366		NA	NA	NA		81.8938	78.6452	11.8755	64.9034	3.30975		85.9626	71.513	17.43	48.4879	3.05902		NA	NA	14.6527	56.6956	NA
GSOR301379	IRGC117693	NSFTV396	Cocodrie	United States	tropical-japonica		81.509	85.4118	63.4614		79.506	79.6146	1.3638		72.6953	63.589	4.25435	93.2962	4.2251		76.5393	69.2047	6.924	89.0894	3.01536		76.2469	70.8028	5.58918	91.1928	2.86809
GSOR301179	IRGC117694	NSFTV188	Coppocina	Bulgaria	tropical-japonica		91.3954	128.745	77.3607		96.3236	101.477	1.65856		98.5842	69.4041	7.19426	90.7004	4.92646		NA	NA	NA	NA	NA		NA	NA	NA	NA	NA
GSOR301337	IRGC117695	NSFTV347	Creole	Belize	tropical-japonica		93.0734	125.8	148.599		92.0054	79.43	2.42191		99.1384	70.6982	3.71931	97.4971	4.81051		85.7322	68.989	23.6545	84.0817	3.06476		92.292	73.0391	13.6869	90.7894	3.43239
GSOR301035	IRGC117698	NSFTV37	Cuba 65	Cuba	tropical-japonica		83.0013	116.745	99.1978		85.3848	97.1708	1.56899		76.2068	68.9363	5.41316	94.5431	4.29469		86.0242	74.5168	16.3884	83.4791	2.9863		82.5386	80.208	10.9008	89.0111	2.94999
GSOR301380	IRGC117699	NSFTV397	Cybonnet	United States	tropical-japonica		83.7044	103.413	131.432		86.6335	91.0222	1.41806		68.3905	63.9952	5.82187	95.5704	4.8929		80.4494	66.1234	11.8991	90.9466	3.1606		78.4911	73.7136	8.8605	93.2585	3.15719
GSOR301181	IRGC117707	NSFTV190	Delrex	United States	tropical-japonica		97.6833	131.708	101.006		100.189	93.7597	1.34882		97.1291	88.6989	17.3343	82.8383	3.83298		NA	NA	NA	NA	NA		NA	NA	NA	NA	NA
GSOR301043	IRGC117723	NSFTV46	Dourado Agulha	Brazil	tropical-japonica		92.0622	128.236	112.259		88.8997	104.083	1.49679		84.4256	79.5039	10.3036	90.8216	3.35195		89.732	66.8479	18.8394	83.2179	3.06153		87.6858	83.4783	14.5715	87.0197	2.63676
GSOR301375	IRGC117729	NSFTV392	Edith	United States	tropical-japonica		81.6717	97.664	72.765		88.8484	86.1138	1.56807		102.566	73.4597	7.00137	90.3781	5.16346		76.4072	71.0731	9.5881	86.8232	3.64846		89.2738	76.8822	8.29473	88.6007	3.45999
GSOR301050	IRGC117736	NSFTV54	Fortuna	United States	tropical-japonica		99.6889	134.4	111.364		92.324	97.9547	1.61182		102.759	81.591	5.3804	95.1686	4.06138		NA	NA	NA	NA	NA		NA	NA	NA	NA	NA
GSOR301184	IRGC117737	NSFTV193	Fossa Av	Burkina Faso	tropical-japonica		94.257	131.797	172.693		87.8545	96.7287	1.57457		92.0505	79.0009	7.09942	95.889	4.61176		83.7544	72.6031	10.2422	94.0691	2.93558		87.8865	82.7776	8.67083	94.979	3.04064
GSOR301055	IRGC117742	NSFTV59	Gogo Lempuk	Indonesia	tropical-japonica		83.5284	125.504	174.673		NA	NA	NA		84.968	68.3223	2.0565	98.8227	5.56091		79.2406	75.621	10.3642	94.0665	3.85162		NA	NA	6.21034	96.4446	NA
GSOR301241	IRGC121652	NSFTV251	H256-76-1-1-1	Argentina	tropical-japonica		89.0484	107.733	107.973		96.2022	89.497	1.50219		80.0772	71.7201	12.613	88.3184	3.9489		76.1699	68.3459	7.82881	92.7493	3.08183		84.1497	76.521	10.2209	90.5339	2.8443
GSOR301058	IRGC117750	NSFTV65	Honduras	Honduras	tropical-japonica		78.6067	120.33	90.6107		95.3744	90.9875	1.53994		64.7778	73.1785	3.15861	96.5141	4.01016		75.6612	66.0787	4.42503	95.1164	2.96985		78.6045	76.7482	3.79182	95.8153	2.83998
GSOR301062	IRGC117615	NSFTV69	IAC 25	Brazil	tropical-japonica		79.6171	113.179	106.613		93.7408	96.4894	1.8067		84.4569	77.5384	5.69328	94.6599	4.70451		83.811	82.8053	12.8487	87.9483	2.90172		87.3362	85.611	9.27098	91.3041	3.13764
GSOR301063	IRGC117755	NSFTV70	Iguape Cateto	Haiti	tropical-japonica		90.1922	113.849	105.769		85.1526	95.3044	1.3819		84.9086	85.8592	12.9171	87.7875	4.95109		90.2134	75.709	28.9355	72.6429	2.9043		86.7582	85.6242	20.9263	80.2152	3.0791
GSOR301186	IRGC117760	NSFTV195	IRAT 13	Cote d'Ivoire	tropical-japonica		89.2271	106.214	104.131		90.0909	92.9765	1.44564		93.995	73.2941	6.96064	93.3155	5.37234		NA	NA	NA	NA	NA		NA	NA	NA	NA	NA
GSOR301066	IRGC117761	NSFTV73	IRAT 177	French Guiana	tropical-japonica		86.3331	110.8	93.7411		91.4087	97.2531	1.42503		89.4062	77.7522	8.10184	91.3572	4.83832		91.5164	71.9973	23.1944	75.257	2.81562		90.7771	82.3342	15.6481	83.3071	3.02632
GSOR301217	IRGC117762	NSFTV226	IRAT 44	Burkina Faso	tropical-japonica		88.0468	110.948	117.701		NA	NA	NA		78.196	73.2037	8.30187	92.9466	4.02479		91.2151	78.8283	17.6	85.0468	2.96034		NA	NA	12.951	88.9967	NA
GSOR301068	IRGC117764	NSFTV75	Jambu	Indonesia	tropical-japonica		92.6436	110.713	197.305		96.7073	98.7515	1.65521		80.5241	86.7231	9.55968	95.1549	4.48171		79.2466	71.0376	7.85599	96.0184	2.96319		85.4927	85.5041	8.70783	95.5866	3.03337
GSOR301084	IRGC117786	NSFTV92	Kinastano	Philippines	tropical-japonica		98.7731	104.619	127.55		89.1368	98.6015	1.31863		86.7095	78.8302	5.8633	95.4031	5.64943		96.1636	80.694	26.176	79.4779	3.07148		90.6699	86.0419	16.0197	87.4405	3.34651
GSOR301088	IRGC117792	NSFTV96	KU115	Thailand	tropical-japonica		NA	NA	NA		NA	NA	NA		107.811	72.7509	7.26096	NA	4.93953		85.9911	76.3737	27.5446	NA	2.5797		NA	NA	17.4028	NA	NA
GSOR301090	IRGC117794	NSFTV98	L-202	United States	tropical-japonica		79.4269	86.9718	102.91		89.552	86.643	1.86107		73.7734	71.2664	12.4393	87.9125	4.5964		81.5704	67.9058	13.0364	87.3322	3.01419		81.6319	75.2717	12.7379	87.6224	3.15722
GSOR301091	IRGC117796	NSFTV99	LAC 23	Liberia	tropical-japonica		90.3349	128.009	107.783		94.3515	95.0482	1.62824		88.2231	79.7642	16.2337	84.9385	4.19946		88.0193	76.4703	16.58	84.6172	3.03385		90.198	83.7609	16.4069	84.7778	2.95385
GSOR301377	IRGC117798	NSFTV394	Lady Wright Seln	United States	tropical-japonica		85.6976	99.1015	79.1212		80.4443	105.68	1.50787		78.5243	76.1254	12.9333	83.6538	4.70599		83.9984	77.2389	17.1808	78.2855	2.97724		80.989	86.3482	15.0571	80.9696	3.0637
GSOR301189	IRGC117801	NSFTV198	Leah	United States	tropical-japonica		95.1208	110.593	154.962		94.7673	97.9565	1.79836		93.5326	75.7773	7.81436	94.9572	4.8174		93.7225	72.0701	26.8181	82.6938	2.55115		94.0075	81.9346	17.3162	88.8255	3.05563
GSOR301093	IRGC117802	NSFTV101	Lemont	United States	tropical-japonica		92.0835	99.4333	120.773		102.886	106.267	1.47058		87.7591	69.6873	7.67274	93.647	3.57708		86.6522	70.4417	15.3279	87.3085	2.32536		92.4326	82.1321	11.5003	90.4777	2.45768
GSOR301340	IRGC117804	NSFTV350	Ligerito	Colombia	tropical-japonica		82.9827	125.93	79.5939		NA	NA	NA		78.1195	78.1722	5.29307	93.3499	3.88575		87.692	70.6861	18.0339	77.3427	2.90521		NA	NA	11.6635	85.3463	NA
GSOR301298	IRGC117805	NSFTV308	Llanero 501	Venezuela	tropical-japonica		91.7394	116.615	110.671		92.5576	100.426	1.56863		88.6284	74.7861	12.718	88.5082	4.6864		90.845	77.5671	32.0114	71.075	2.97149		90.677	84.2598	22.3647	79.7916	3.07551
GSOR301422	IRGC117816	NSFTV770	Mojito Colorado	Bolivia	tropical-japonica		96.3419	112.652	89.6015		85.3033	86.6775	1.50647		81.1267	73.8734	5.09773	94.3107	5.34844		79.7308	59.7523	8.61204	90.3885	2.96706		82.0536	73.4344	6.85488	92.3496	3.27399
GSOR301100	IRGC117621	NSFTV108	Moroberekan	Guinea	tropical-japonica		95.4577	128.358	93.679		91.1882	95.71	2.01123		88.6141	81.0831	13.4129	85.6821	4.724		83.6975	67.9812	12.2086	86.9677	3.09465		87.8333	81.5914	12.8107	86.3249	3.27662
GSOR301378	IRGC117830	NSFTV395	OS 6 (WC 10296)	Zaire	tropical-japonica		90.8276	121.065	141.631		95.8835	89.6606	1.77665		87.6964	78.1407	8.68754	93.8661	4.90311		88.2507	74.5874	13.6393	90.3698	2.98556		90.6102	80.7963	11.1634	92.118	3.22177
GSOR301114	IRGC117835	NSFTV122	Padi Kasalle	Indonesia	tropical-japonica		99.2719	157.359	173.691		86.4573	113.552	1.7017		102.518	100.583	23.5271	86.4546	3.68707		NA	NA	NA	NA	NA		NA	NA	NA	NA	NA
GSOR301264	IRGC117836	NSFTV274	Padi Pagalong	Malaysia	tropical-japonica		94.2558	133.025	154.853		NA	NA	NA		92.6178	76.4643	4.6862	96.9738	5.35408		89.9575	71.2078	18.0109	88.369	3.89856		NA	NA	11.3486	92.6714	NA
GSOR301369	IRGC117839	NSFTV386	Palmyra	United States	tropical-japonica		89.7186	111.394	67.502		95.2381	102.158	1.63914		79.8914	73.6929	3.19833	95.2619	5.6304		80.4497	62.637	9.13931	86.4607	2.47071		85.1931	79.4959	6.16882	90.8613	3.24675
GSOR301192	IRGC117843	NSFTV201	Pate Blanc Mn 1	Cote d'Ivoire	tropical-japonica		92.0565	134.621	89.038		90.2155	93.8725	1.76571		82.3342	72.8687	9.73151	89.0704	4.99105		84.3159	62.0724	13.9375	84.3465	3.08194		85.6219	76.2712	11.8345	86.7085	3.27957
GSOR301362	IRGC117853	NSFTV377	PR 304	Puerto Rico	tropical-japonica		91.6943	122.046	119.698		NA	NA	NA		81.977	84.6106	8.37117	93.0064	4.87934		87.8296	70.4666	20.8569	82.5754	2.93367		NA	NA	14.614	87.7909	NA
GSOR301193	IRGC117854	NSFTV202	Pratao	Brazil	tropical-japonica		88.5308	125.995	85.4031		90.889	93.1226	1.77988		85.0507	84.5259	8.86251	89.6227	4.25395		86.1709	76.4354	19.2402	77.4713	2.30865		87.3702	84.6946	14.0514	83.547	2.78083
GSOR301300	IRGC117857	NSFTV310	R 101	Zaire	tropical-japonica		81.3529	128.403	176.937		82.7031	73.5998	1.59239		77.7144	79.349	7.45419	95.7871	4.68191		80.74	72.735	16.1038	90.8986	2.95956		80.3858	75.2279	11.779	93.3428	3.07796
GSOR301130	IRGC117869	NSFTV139	S4542A3-49B-2B12	United States	tropical-japonica		93.7795	114.628	96.1745		101.169	98.9213	1.7355		87.2727	77.9932	3.57701	96.2807	4.55501		91.0285	76.7443	17.4059	81.9017	2.50371		93.1566	84.5529	10.4915	89.0912	2.93141
GSOR301270	IRGC117874	NSFTV280	Saku	Mongolia	tropical-japonica		95.5824	98.6098	244.523		102.291	102.14	1.66883		75.4207	81.0026	6.75128	97.239	3.76504		84.4293	74.2609	27.5371	88.7385	2.91537		87.3802	85.8012	17.1442	92.9887	2.78308
GSOR301131	IRGC117879	NSFTV140	Saturn	United States	tropical-japonica		85.6997	116.472	84.3274		86.8083	91.5989	1.40255		74.7573	74.7457	12.4383	85.2501	4.69002		81.5065	63.2942	6.97864	91.7244	2.99984		81.024	76.5463	9.70845	88.4872	3.0308
GSOR301138	IRGC117890	NSFTV147	Sinampaga Selection	Philippines	tropical-japonica		93.7775	129.295	146.884		100.596	92.8076	1.79489		104.172	79.6169	5.88265	95.995	3.70038		93.9936	76.1082	22.6196	84.6003	3.03855		99.5872	82.8442	14.2512	90.2977	2.84461
GSOR301141	IRGC117897	NSFTV150	Sultani	Egypt	tropical-japonica		84.1255	111.029	127.888		96.9923	106.078	1.47899		82.7101	74.1764	8.45799	93.3864	4.64903		84.4545	75.9841	12.9618	89.8647	3.14626		88.0523	85.4129	10.7099	91.6256	3.09143
GSOR301248	IRGC117914	NSFTV258	Tia Bura	Indonesia	tropical-japonica		86.3638	126.251	110.156		83.6964	77.4499	1.67262		82.5516	77.1892	3.00554	97.2716	4.95465		87.265	72.5882	9.69363	91.2001	2.98892		84.5043	75.7424	6.34959	94.2358	3.2054
GSOR301275	IRGC117920	NSFTV285	Tox 782-20-1	Nigeria	tropical-japonica		84.5545	98.82	53.2224		82.9784	95.4704	1.96084		78.2907	67.3551	5.3929	89.8672	4.04099		77.7927	66.3764	6.98719	86.8717	2.86778		79.6873	76.4006	6.19005	88.3695	2.95654
GSOR301156	IRGC117921	NSFTV165	Trembese	Indonesia	tropical-japonica		82.9166	133.378	81.4365		94.1141	116.468	1.94074		86.1725	80.381	9.12575	88.794	4.99818		73.9154	61.6712	3.86035	95.2597	4.82146		84.734	86.1733	6.49305	92.0269	3.92013
GSOR301263	IRGC117927	NSFTV273	Varyla	Madagascar	tropical-japonica		82.8362	117.587	97.9189		86.4103	121.656	1.42642		91.5916	80.3967	6.49996	93.3619	3.27778		78.2793	67.7114	11.9531	87.7929	3.0337		85.4271	89.9215	9.22653	90.5774	2.5793
GSOR301230	IRGC117931	NSFTV240	WAB 501-11-5-1	Cote d'Ivoire	tropical-japonica		84.6742	100.186	52.123		86.179	94.9771	2.01757		78.7195	74.0354	5.14781	90.1237	4.19927		82.7586	72.4069	19.5655	62.4629	3.05027		82.5524	80.4732	12.3566	76.2933	3.08904
GSOR301229	IRGC117932	NSFTV239	WAB 502-13-4-1	Cote d'Ivoire	tropical-japonica		78.7102	109.428	51.6454		81.0019	91.4016	1.46168		74.0924	75.9539	15.2819	70.41	4.40624		75.5674	66.119	8.52859	83.4862	3.00179		76.8872	77.8248	11.9052	76.9481	2.95657
GSOR301204	IRGC117935	NSFTV213	WC 3397	Jamaica	tropical-japonica		88.4106	118.663	107.743		90.027	77.0062	1.60082		75.283	81.4447	9.47667	91.2044	3.41175		83.7226	70.9904	14.3461	86.6849	2.93505		83.0108	76.4804	11.9114	88.9446	2.64921
GSOR301205	IRGC117626	NSFTV214	WC 4419	Honduras	tropical-japonica		98.592	138.63	145.216		101.521	111.582	1.88159		103.559	88.973	11.0582	92.385	3.78279		88.427	81.1641	23.8004	83.6103	3.05423		97.8356	93.9065	17.4293	87.9976	2.9062
GSOR301206	IRGC117936	NSFTV215	WC 4443	Bolivia	tropical-japonica		90.4441	115.521	108.318		91.4222	87.6764	1.55005		74.8699	71.9418	6.163	94.3103	4.55288		NA	NA	NA	NA	NA		NA	NA	NA	NA	NA
