# Supplementary material for: Multiple Small-Effect Alleles of Indica Origin Enhance High Iron-Associated Stress Tolerance in Rice Under Field Conditions in West Africa
Source: Front Plant Sci. 2021 Jan 15;11:604938. doi: 10.3389/fpls.2020.604938 (PMC7874229; doi:10.3389/fpls.2020.604938)
Supplement: Supplementary Table 5 — Allelic combinations of the high-density GWA-QTL regions (G2, G3, G4, G5) in the accessions of the RDP1 INDICA group. [file Table_5.xlsx]

## Sheet: TABLE S5
Supplementary Table S5. Allelic combinations of the high-density GWA-QTL regions (G2, G3, G4, G5) in the accessions of the RDP1 INDICA group. Favorarable (fav.) alleles are in green, deleterious (del.) alleles in brown, heterozygous (het.) in green/brown and NAs in gray. Genotypes are sorted based on decreasing number of favorable alleles.
	G2				G3	R2		G4			G5
QTL name	LBS84 (HIA-All)	GY (Iba)	GY-loss (Sua)		LBS84 (HIA-All)	GY (VdK)		GY-loss (VdK)	GY-loss (Sua)		GY-loss (HIA-All)	GY-loss (Sua)
fav./neg. allele	A/T	A/T	C/T		G/T	A/G		T/C	A/T		T/G	T/C
chromosome	2	2	2		3	3		6	6		6	6		nr. fav. alleles	nr. del. alleles	nr. het. alleles	NAs
pos (bp)	7100508	7176097	7329216		23709502	23791037		20102783	20426945		20953952	21001653							NSFTV ID	Name	Subpopulation	Country of origin
	A	T	C		T	A		C	A		T	T		6	3	0	0		NSFTV141	Seratoes Hari	indica	Indonesia
	T	T	C		T	A		C	A		T	T		5	4	0	0		NSFTV276	Kaukau	aus	Mali
	A	NA	C		G	A		C	A		G	C		5	3	0	1		NSFTV255	Pai Hok Glutinous	indica	Hong Kong
	A	T	C		G	A		C	A		G	C		5	4	0	0		NSFTV235	Sze Guen Zim	indica	China
	A	T	C		G	A		C	T		G	C		4	5	0	0		NSFTV125	Pao-Tou-Hung	indica	China
	A	T	C		G	A		C	T		G	C		4	5	0	0		NSFTV137	RTS14	indica	Vietnam
	A	T	C		G	A		C	T		G	C		4	5	0	0		NSFTV203	Radin Ebos 33	indica	Malaysia
	A	T	C		G	A		C	T		G	C		4	5	0	0		NSFTV222	Paraiba Chines Nova	indica	Brazil
	A	T	C		G	A		C	T		G	C		4	5	0	0		NSFTV337	Sabharaj	indica	Bangladesh
	A	T	C		G	A		C	T		G	C		4	5	0	0		NSFTV339	Yodanya	indica	Myanmar
	A	T	C		G	A		C	T		G	C		4	5	0	0		NSFTV356	JC 117	indica	India
	T	A	C		T	A		T	T		G	C		4	5	0	0		NSFTV166	Tsipala 421	admixed-indica	Madagascar
	T	A	C		T	A		T	T		G	C		4	5	0	0		NSFTV206	Rojofotsy 738	admixed-indica	Madagascar
	T	A	C		T	A		C	A/T		G	T		4	4	1	0		NSFTV162	TKM6	indica	India
	T	A	C		T	A		C	T		G	T		4	5	0	0		NSFTV119	Oryzica Llanos 5	indica	Colombia
	T	T	C		T	G		C	A		T	T		4	5	0	0		NSFTV106	Ming Hui	indica	China
	T	T	C		T	G		C	A		T	T		4	5	0	0		NSFTV172	Zhenshan 2	indica	China
	T	T	C		T	A		C	A		T	T/C		4	4	1	0		NSFTV17	Binulawan	indica	Philippines
	T	T	C		T	A		C	NA		T	T		4	4	0	1		NSFTV152	T 1	aus	India
	A	T	C		T	G		C	T		T	NA		3	5	0	1		NSFTV30	Chiem Chanh	indica	Vietnam
	T	A	T		T	A		C	T		T	T		4	5	0	0		NSFTV371	Santhi Sufaid	aus	Pakistan
	T	T	C		T	G		C	A		G	T		3	6	0	0		NSFTV163	Taducan	indica	Philippines
	T	A	C		T	A		C	T		G	C		3	6	0	0		NSFTV71	IR 36	indica	Philippines
	T	A	C		T	A		C	T		G	C		3	6	0	0		NSFTV110	Mudgo	indica	India
	T	A	C		T	A		C	T		G	C		3	6	0	0		NSFTV21	Byakkoku Y 5006 Seln	indica	Australia
	T	A	C		T	A		C	T		G	C		3	6	0	0		NSFTV241	ECIA76-S89-1	indica	Cuba
	T	A	C		T	A		C	T		G	C		3	6	0	0		NSFTV29	Chau	indica	Vietnam
	T	A	C		T	A		C	T		G	C		3	6	0	0		NSFTV66	Hsia Chioh Keh Tu	indica	Taiwan
	T	A	C		T	A		C	T		G	NA		3	5	0	1		NSFTV74	IRGA 409	indica	Brazil
	T	A	T		T	A		T	T		G	C		3	6	0	0		NSFTV293	TOg 7178	admixed-indica	Senegal
	T	A	T		T	A		T	T		G	C		3	6	0	0		NSFTV259	Sadri Tor Misri	admixed-indica	Iran
	T	A	T		T	A		C	T		T	C		3	6	0	0		NSFTV18	BJ 1	aus	India
	T	NA	NA		T	A		NA	T		T	T		3	3	0	3		NSFTV153	T26	aus	India
	T	T	T		T	A		C	NA		T	T		3	5	0	1		NSFTV612	IR64	indica	Philippines
	A	T	C		T	G		C	T		G	C		2	7	0	0		NSFTV385	Nira	indica	United States
	T	T	C		T	G		C	A		G	C		2	7	0	0		NSFTV142	Shai-Kuh	indica	China
	T	T	C		T	A		C	T		G	C		2	7	0	0		NSFTV132	Rathuwee	indica	Sri Lanka
	T	T	C		T	A		C	T		G	C		2	7	0	0		NSFTV196	JM70	indica	Mali
	T	T	C		T	A		C	T		G	C		2	7	0	0		NSFTV102	Leung Pratew	indica	Thailand
	T	T	C		T	A		C	T		G	C		2	7	0	0		NSFTV126	Pappaku	indica	Taiwan
	T	T	C		T	A		C	T		G	C		2	7	0	0		NSFTV145	Short Grain	indica	Thailand
	T	T	C		T	A		C	T		G	C		2	7	0	0		NSFTV148	Sintane Diofor	indica	Burkina Faso
	T	T	C		T	A		NA	T		G	C		2	6	0	1		NSFTV105	Mehr	aus	Iran
	T	T	C		T	A		NA	T		G	C		2	6	0	1		NSFTV178	ARC 6578	aus	India
	T	A	C		T	G		C	T		G	C		2	7	0	0		NSFTV284	IR-44595	indica	Nepal
	T	A	C		T	G		C	T		G	C		2	7	0	0		NSFTV304	519	indica	Uruguay
	T	A	T		T	A		C	A/T		G	C		2	6	1	0		NSFTV341	Shirkati	aus	Afghanistan
	T	A	T		T	A		C	A/T		G	C		2	6	1	0		NSFTV369	Sathi	aus	Pakistan
	T	A	T		T	A		C	A/T		G	C		2	6	1	0		NSFTV378	Kalubala Vee	aus	Sri Lanka
	T	A	T		T	A		NA	T		G	C		2	6	0	1		NSFTV131	Phudugey	aus	Bhutan
	T	A	T		T	A		NA	T		G	C		2	6	0	1		NSFTV227	Riz Local	admixed-indica	Burkina Faso
	T	A	T		T	A		NA	T		G	C		2	6	0	1		NSFTV332	KPF-16	admixed-indica	Bangladesh
	T	A	T		T	A		C	NA		G	C		2	6	0	1		NSFTV200	P 737	aus	Pakistan
	T	A	T		T	A		C	NA		G	C		2	6	0	1		NSFTV326	Ghorbhai	aus	Bangladesh
	T	A	T		T	A		C	NA		G	C		2	6	0	1		NSFTV331	Khao Tot Long 227	aus	Thailand
	T	A	T		T	A		C	NA		G	C		2	6	1	0		NSFTV359	Surjamkuhi	aus	India
	T	A	T		T	A		C	NA		G	C		2	6	0	1		NSFTV78	Jhona 349	aus	India
	T	A	T		T	A		C	NA		G	C		2	6	0	1		NSFTV329	Kachilon	aus	Bangladesh
	T	A	T		T	A		C	T		G	C		2	7	0	0		NSFTV138	RTS4	indica	Vietnam
	T	A	T		T	A		C	T		G	C		2	7	0	0		NSFTV19	Black Gora	aus	India
	T	A	T		T	A		C	T		G	C		2	7	0	0		NSFTV228	CA 902/B/2/1	aus	Chad
	T	A	T		T	A		C	T		G	C		2	7	0	0		NSFTV246	Saraya	aus	Fiji
	T	A	T		T	A		C	T		G	C		2	7	0	0		NSFTV261	Shim Balte	aus	Iraq
	T	A	T		T	A		C	T		G	C		2	7	0	0		NSFTV262	Halwa Gose Red	aus	Iraq
	T	A	T		T	A		C	T		G	C		2	7	0	0		NSFTV314	CTG 1516	aus	Bangladesh
	T	A	T		T	A		C	T		G	C		2	7	0	0		NSFTV316	DD 62	aus	Bangladesh
	T	A	T		T	A		C	T		G	C		2	7	0	0		NSFTV317	DJ 123	aus	Bangladesh
	T	A	T		T	A		C	T		G	C		2	7	0	0		NSFTV318	DJ 24	aus	Bangladesh
	T	A	T		T	A		C	T		G	C		2	7	0	0		NSFTV319	DK 12	aus	Bangladesh
	T	A	T		T	A		C	T		G	C		2	7	0	0		NSFTV320	DM 43	aus	Bangladesh
	T	A	T		T	A		C	T		G	C		2	7	0	0		NSFTV321	DM 56	aus	Bangladesh
	T	A	T		T	A		C	T		G	C		2	7	0	0		NSFTV322	DM 59	aus	Bangladesh
	T	A	T		T	A		C	T		G	C		2	7	0	0		NSFTV323	DNJ 140	aus	Bangladesh
	T	A	T		T	A		C	T		G	C		2	7	0	0		NSFTV324	DV 123	aus	Bangladesh
	T	A	T		T	A		C	T		G	C		2	7	0	0		NSFTV327	Goria	aus	Bangladesh
	T	A	T		T	A		C	T		G	C		2	7	0	0		NSFTV328	Jamir	aus	Bangladesh
	T	A	T		T	A		C	T		G	C		2	7	0	0		NSFTV33	Chuan 4	aus	Taiwan
	T	A	T		T	A		C	T		G	C		2	7	0	0		NSFTV336	Paung Malaung	aus	Myanmar
	T	A	T		T	A		C	T		G	C		2	7	0	0		NSFTV345	DZ 193	aus	Bangladesh
	T	A	T		T	A		C	T		G	C		2	7	0	0		NSFTV346	Karkati 87	aus	Bangladesh
	T	A	T		T	A		C	T		G	C		2	7	0	0		NSFTV353	ARC 10376	aus	India
	T	A	T		T	A		C	T		G	C		2	7	0	0		NSFTV357	9524	aus	India
	T	A	T		T	A		C	T		G	C		2	7	0	0		NSFTV360	PTB 30	aus	India
	T	A	T		T	A		C	T		G	C		2	7	0	0		NSFTV370	Coarse	aus	Pakistan
	T	A	T		T	A		C	T		G	C		2	7	0	0		NSFTV372	Sufaid	aus	Pakistan
	T	A	T		T	A		C	T		G	C		2	7	0	0		NSFTV44	Dhala Shaitta	aus	Bangladesh
	T	A	T		T	A		C	T		G	C		2	7	0	0		NSFTV49	DV85	aus	Bangladesh
	T	A	T		T	A		C	T		G	C		2	7	0	0		NSFTV58	Ghati Kamma Nangarhar	aus	Afghanistan
	T	A	T		T	A		C	T		G	C		2	7	0	0		NSFTV81	Kalamkati	aus	India
	T	A	T		T	A		C	T		G	C		2	7	0	0		NSFTV85	Kasalath	aus	India
	T	T	C		T	A		C	T		G	C		2	7	0	0		NSFTV208	SLO 17	indica	India
	T	T	C		T	A		C	T		G	C		2	7	0	0		NSFTV209	Tchibanga	indica	Gabon
	T	T	C		T	A		C	T		G	C		2	7	0	0		NSFTV313	BR24	indica	Bangladesh
	T	T	C		T	A		C	T		G	C		2	7	0	0		NSFTV349	Chang Ch'Sang Hsu Tao	indica	China
	T	T	C		T	A		C	T		G	C		2	7	0	0		NSFTV72	IR 8	indica	Philippines
	T	T	C		T	A		C	T		G	C		2	7	0	0		NSFTV76	Jaya	indica	India
	T	T	C		T	A		C	T		G	C		2	7	0	0		NSFTV77	JC149	indica	India
	T	T	C		T	A		C	T		G	C		2	7	0	0		NSFTV43	Dee Geo Woo Gen	indica	Taiwan
	T	T	C		T	G		C	A/T		G	C		1	7	1	0		NSFTV117	O-Luen-Cheung	indica	Taiwan
	T	T	C		T	G		C	A/T		G	C		1	7	1	0		NSFTV161	TeQing	indica	China
	NA	T	C		T	G		C	A/T		G	C		1	6	1	1		NSFTV189	Criollo La Fria	indica	Venezuela
	T	T	C		T	G		C	T		G	C		1	8	0	0		NSFTV123	Pagaiyahan	indica	Taiwan
	T	T	C		T	G		C	T		G	C		1	8	0	0		NSFTV129	Peh-Kuh	indica	Taiwan
	T	T	C		T	G		C	T		G	C		1	8	0	0		NSFTV130	Peh-Kuh-Tsao-Tu	indica	Taiwan
	T	T	C		T	G		C	T		G	C		1	8	0	0		NSFTV156	Taichung Native 1	indica	Taiwan
	T	T	C		T	G		C	T		G	C		1	8	0	0		NSFTV171	ZHE 733	indica	China
	T	T	C		T	G		C	T		G	C		1	8	0	0		NSFTV207	Sigadis	indica	Indonesia
	T	T	C		T	G		C	T		G	C		1	8	0	0		NSFTV231	Hunan Early Dwarf No. 3	indica	China
	T	T	C		T	G		C	T		G	C		1	8	0	0		NSFTV234	Aijiaonante	indica	China
	T	T	C		T	G		C	T		G	C		1	8	0	0		NSFTV269	Sundensis	indica	Kazakhstan
	T	T	C		T	G		C	T		G	C		1	8	0	0		NSFTV299	SML 242	indica	Suriname
	T	T	C		T	G		C	T		G	C		1	8	0	0		NSFTV3	Ai-Chiao-Hong	indica	China
	T	T	C		T	G		C	T		G	C		1	8	0	0		NSFTV325	EMATA A 16-34	indica	Myanmar
	T	T	C		T	G		C	T		G	C		1	8	0	0		NSFTV348	China 1039	indica	China
	T	T	C		T	G		C	T		G	C		1	8	0	0		NSFTV90	Kiang-Chou-Chiu	indica	Taiwan
	T	T	C		T	G		C	T		G	NA		1	7	0	1		NSFTV252	Djimoron	indica	Guinea
	T	A	T		T	G		C	T		G	C		1	8	0	0		NSFTV35	CO18	indica	India
	T	T	T		T	A		C	T		G	C		1	8	0	0		NSFTV294	SL 22-613	indica	Sierra Leone
	T	T	NA		T	A		C	T		G	C		1	7	0	1		NSFTV6	ARC 7229	aus	India
	T	NA	NA		T	A		C	T		G	C		1	6	0	2		NSFTV315	Dawebyan	indica	Myanmar
