# Supplementary material for: Multiple Small-Effect Alleles of Indica Origin Enhance High Iron-Associated Stress Tolerance in Rice Under Field Conditions in West Africa
Source: Front Plant Sci. 2021 Jan 15;11:604938. doi: 10.3389/fpls.2020.604938 (PMC7874229; doi:10.3389/fpls.2020.604938)
Supplement: Supplementary Table 6 — Flanking sequences for the 15 SNPs of bi-parental Regions 1, 2 and 3. [file Table_6.xlsx]

## Sheet: TABLE S6
Supplementary Table S6. Flanking sequences for the 15 SNPs of bi-parental Regions 1, 2 and 3. For each SNP the ID (HDRA SNP ID), location (Chr and Position), reference and alternative (Ref/Alt) allele and the 50bp flanking sequence before and after the SNP are provided.
	HDRA SNP ID	Chr	Position	Ref/Alt allele	50bp flanking sequences
Region 1	SNP-1.22723845.	1	22724890	T/A	tctcaccgatttcttcccatcttcagaagcaccttactccgaaattaaag[T/A]caaaacttgagatgatgttacataatatagccctggggatcgaatgcaat
	SNP-1.22757793.	1	22758838	G/A	aaggcccccttgtgatgcaagatccaggctcagaagtagaccagattcct[G/A]ccttcatcttcggtgaaagcagaatagactcaacgcaatagattggattg
	SNP-1.22930078.	1	22931123	C/T	acaattaataaaaaaaaatcagatacggggtatataagactagcataaaa[C/T]cattcatatgtattcccccaatacaatttgtaagcacgggcgtagcacta
	SNP-1.22979646.	1	22980691	T/C	catctaatttagcgttcttagagtcagctggaagctgctcccggtacctc[T/C]ctgccatttcctcagcttctgagaacactctctgaaaacagcacaagaca
	SNP-1.23006336.	1	23007381	C/T	ttctgacatccgcccacattctccatacattttaacaagagcatttgaaa[C/T]agaggtatctaaatatagtccccattttacagcatcacagtgcaattgtt
	SNP-1.23082358.	1	23083403	G/A	ctgattaatactccctctgtccaaaaatataaaggattttggtcagatgt[G/A]atacattctagtactacgaatctggacaggctcccatctaaccaaaatcc
	SNP-1.23153178.	1	23154223	A/C	tactttatcgttcaattcatctactttatgttgcaagtccccgatcaaat[A/C]tgtgatatattgaggaaaaaccggatcatgccattgaaagaaaccgcagt
	SNP-1.23229276.	1	23230321	G/A	tgtttcagactatggtggtcagtcaaaattaggaactccccatgttgtag[G/A]taagtcctctagtgttctatagccagcaaaatggtcatgtactcctttcc
	SNP-1.23328652.	1	23329697	C/T	tggatgattgatggaagacgatcagattttagttgaaccagacctggcgg[C/T]ggagctagagcagagtcttgtagatcccacgcatgagttagagcagaatc
	SNP-1.23352522.	1	23353567	G/C	aggccttaactagctacgacatgctgatgaatctgcagtctgctgaagct[G/C]atgaacccactggcaagctcaacttcaagttgaagttctggcaggatgtt
	SNP-1.23402030.	1	23403075	G/A	aaaggtggagaagctctcgctggtcaacagtgcttgtggttggccactgc[G/A]gctgcacatccgcagccacagcctccgatgcatgctgcattgggcctcct
	SNP-1.23487171.	1	23488216	G/T	tcttgcgatctgcatataagggctatatcaacacttgcatgcgaagacag[G/T]attgattttggggtttggattataattaccttcaacatccttcagagccg
	SNP-1.23530910.	1	23531955	C/T	tctgtaaaaaatagaaccaatattaaaaggaaaaagctgcagcagacagg[C/T]attattgtgttgatggcagaggggaggggaacctgtatttcattcctttt
	SNP-1.23554831.	1	23555876	A/C	cttgaattgttgtcactttttttattctaaacacagctggttgccaagtg[A/C]aaaagaatagaagactgaggcccagaaaagcattcatcttatcctacaga
	SNP-1.23580751.	1	23581796	C/T	tggggtttacgcctcaggtgcacgctcaggcggtgaagctggaaggtttg[C/T]ttgatccatacgtctcttcttccttggtcgaggcttacgtgagctgtggc
Region 2	SNP-1.28298985.	1	28300030	T/C	atatatgaagttcctacgccatcttacttatttacctcttggaagtataa[T/C]tgcttccgcaaattgatgttagatttgccatataaggaaacaatatgttt
	SNP-1.28311801.	1	28312846	G/T	ttattgggcaagttggcatcggaagtcagatgcgcatccaaattgactgt[G/T]gtcagacatccaagcgagtttattgttgaaaagcaaagcaaattcaccca
	SNP-1.28359345.	1	28360390	G/A	cgagagtattccaagggctttgcttgaggtctgtgagtgaagtgagaaga[G/A]gagctccttaaacaagctgccaatgacggttgtagcagttggaatggttg
	SNP-1.28384996.	1	28386041	C/T	actcttccagaaaatctcaaccccctttgaattggtttcaaaattctaca[C/T]agaaagcaatataacttactacaaaaagaaaaaagaagcaattaaacagc
	SNP-1.28455594.	1	28456640	C/T	caagttcttttgtcaagactgttataaagaactttaacaaagcttctaca[C/T]tataatgaagcccctctgaactacaaaagtaaaatggtaccaaattaaca
	SNP-1.28486146.	1	28487192	G/T	tttttgtgtgaactgtggaggaggctatccgaatgtcgcgtggattaatc[G/T]ccaagcgacaggcaatgtgctaattaaccaagtaatgattcgcccggaaa
	SNP-1.28553980.	1	28555026	C/T	cacatttaaagtattaaatatagactaataaaagaactaattacataatc[C/T]gttagtaaaccacgagatgaatttattaaacctaattaatccgtcattag
	SNP-1.28596458.	1	28597504	A/T	ctattttgccacggtttgttatagttttctccacgagacaaggcgtgacc[A/T]taggtggacgcaaacacacccctgctacttctgtggtatgatatcttgat
	SNP-1.28621587.	1	28622633	T/C	cggttggaaaatgtcttactttccttagctccgactttgatgatatcatc[T/C]caaaattgtatccataatggtaatataaacgtgcgttgccagcactggag
	SNP-1.28627852.	1	28628898	A/G	gttcaagtgtaatattgaggggccttagtgtgaccatgtatgctcagttt[A/G]taatcgacatctctctatatctttaaaaaagctattctaaatgaggattt
	SNP-1.28666114.	1	28667160	G/A	ggtgctgcagtacatgcccaatgggagcctggacgaatggttgctgtaca[G/A]tgacaggcattgccttggattgatgcagagggtgagcatcatgttggatg
	SNP-1.28710405.	1	28711451	C/T	aagcccaattcccctattgtttgtggtggtcacgtaggccacgactgaca[C/T]gacctctatggaactagtagttgttgagaatgccatccgtgcaatctaca
	SNP-1.28736627.	1	28737673	G/A	ccttggtcgcggtgagggaaatcggtggcaccacaactgctgattcgtct[G/A]agggcgtggatggactcatggtggccgggaacacatgttctagagtagta
	SNP-1.28743065.	1	28744111	T/C	tgagaatgctggtttccatgatgtcattgctgaagaccgcaccgatcagg[T/C]aatccccctctggagctacactggctgcattcccatattctcttcaactg
	SNP-1.28825692.	1	28826738	C/A	ttatttttctcccaaaatattcagtggtattgtagcttgtttctcgttca[C/A]ctgggagctggcttttataccggcaaactttacagtgtgcagctttcagt
Region 3	SNP-3.1194476.	3	1195479	T/G	tgctgcattggcaccacctctcttcccccatttcagtatcgtgttttttt[T/G]tatggcgtttcgtcgtgggtttgcataagatgccctgtttgttcagctgc
	SNP-3.1211001.	3	1212004	A/G	gaaggccatcctctccaccctttcccaccccaacatccttcgcctcatcg[A/G]caccatccaggtagtaacccctaaaccttccaacccaggcacccaaccgc
	SNP-3.1226854.	3	1227857	T/C	aaaacaacgacaactcttcatcaccttttactgcatgttccctcgttttt[T/C]taaacctacatttgatttgccacaaaaggtagccattttctaactatatt
	SNP-3.1237605.	3	1238608	G/A	acacataaatatttactacacacgatgtcttataactcatgctatagctg[G/A]ctacaaatctataacaccgctattattctcatcttctatcatctctccac
	SNP-3.1257560.	3	1258563	G/A	tttgggcccgctagtccatgctagtatacgcgacagcgacgtgtacgtac[G/A]tctccaacgcgaatacaacacctccacgtggcgtacttgcatgtgaggca
	SNP-3.1274189.	3	1275192	C/T	ccgacgttgtctcttctctccatacgattgctttatttggttgaaggtgg[C/T]acttgtcgttcttccctccttccaaccgtcggcaacttccgcttgcttag
	SNP-3.1294942.	3	1295945	G/A	caatagattggtgatgtggaacatagcatcaacaaaggcccaatgtcaac[G/A]tgtattagtaatatcatggcgttgaaaatttgttgataaatttatagact
	SNP-3.1322356.	3	1323359	A/T	atccgattattgttacattgctctgattgtcgtttcactggtattgagaa[A/T]tgtcgttctactggtgtatgtatcatattaaaagccttgtatagttgtat
	SNP-3.1334762.	3	1335765	A/G	tcgggataatagttagtattgttttgcttaaagtaatatcgtatcataga[A/G]tcatatcgtagtattgggataccatgagatttttttaagtttaattaata
	SNP-3.1480613.	3	1481616	G/T	cattgaaaagacttatagtgacagatcagattacaaaactaacagcgaca[G/T]atcagattacaaaattaaccacagagatgcccatgctgatggtacatact
	SNP-3.1540321.	3	1541326	T/C	aatcatgctactcccgatgatgcatctagaactagctagctagctcccaa[T/C]atattcatctacttttaggcccacacattgcagtactgaatccatgtgtc
	SNP-3.1633619.	3	1634624	T/C	gtactgggtgtctttttttttttttagacaaagggagtactacttgtagc[T/C]gccaacctaccactgctaaatgctgccatgttgactgctgcttgttaaat
	SNP-3.1646343.	3	1647348	A/G	catgggcaaattaatagattttctcatcgcaatccaaatcaaagactgac[A/G]aattctactaaaaaaaccgtgcttgacaacagagtgccaggtggttaatt
	SNP-3.1690711.	3	1691716	C/T	gaaggatttgtccgttcttcacttcttcgtgctgcctcattgtttccctt[C/T]tgaaaaataaaagaccgaaacaacaaagaacggaccaaaactatataaaa
	SNP-3.1736789.	3	1737794	C/T	gcggtggcgccagccacgcctgcacggtgttccacagcccgtccagtagc[C/T]tcttgccgccgggggatctcctcggcgccgcgccgtaccacctgctgaac
