# Supplementary material for: Multiple Small-Effect Alleles of Indica Origin Enhance High Iron-Associated Stress Tolerance in Rice Under Field Conditions in West Africa
Source: Front Plant Sci. 2021 Jan 15;11:604938. doi: 10.3389/fpls.2020.604938 (PMC7874229; doi:10.3389/fpls.2020.604938)
Supplement: Supplementary Table 7 — Combination of the extended, nested and gene haplotypes relative to bi-parental Regions 1, 2 and 3 in the accessions of the RDP1 INDICA varietal group and in the AfricaRice breeding lines. [file Table_7.xlsx]

## Sheet: TABLE S7
Supplementary Table S7. Combination of the extended, nested and gene haplotypes relative to bi-parental Regions 1, 2 and 3 in the accessions of the RDP1 INDICA varietal group and in the AfricaRice breeding lines. A summary of the frequencies of each haplotype in the different subpopulations/groups is available in Fig. 4 and Supplementary Fig. S50.
					Region 1		Region 2	Region 3
NSFTV ID	Name	Country of origin	Subpopulation	Panel	Extended Hap. (EH)	Nested Hap. (NH)	Extended Hap. (EH)	Extended Hap. (EH)	Gene Hap. (GH)
n/a	NERICA-L-19	n/a	indica	AfricaRice	EH1 (N-L-19)	NH1 (N-L-19)	EH1 (N-L-19)	EH1 (N-L-19)	GH1 (N-L-19)
n/a	Wita 4	n/a	indica	AfricaRice	EH1 (N-L-19)	NH1 (N-L-19)	EH1 (N-L-19)	EH2 (IR64-Sub1)	GH2 (IR64-Sub1)
n/a	Wita 12	n/a	indica	AfricaRice	EH1 (N-L-19)	NH1 (N-L-19)	EH2 (IR64-Sub1)	EH1 (N-L-19)	GH1 (N-L-19)
n/a	Faro 57	n/a	indica	AfricaRice	EH1 (N-L-19)	NH1 (N-L-19)	EH2 (IR64-Sub1)	EH1 (N-L-19)	GH1 (N-L-19)
n/a	Buoake 189	n/a	indica	AfricaRice	EH1 (N-L-19)	NH1 (N-L-19)	EH2 (IR64-Sub1)	EH1 (N-L-19)	GH1 (N-L-19)
NSFTV17	Binulawan	Philippines	indica	RDP1	EH1 (N-L-19)	NH1 (N-L-19)	EH2 (IR64-Sub1)	other	GH1 (N-L-19)
NSFTV106	Ming Hui	China	indica	RDP1	EH1 (N-L-19)	NH1 (N-L-19)	EH2 (IR64-Sub1)	other	GH2 (IR64-Sub1)
NSFTV132	Rathuwee	Sri Lanka	indica	RDP1	EH1 (N-L-19)	NH1 (N-L-19)	other	EH1 (N-L-19)	GH1 (N-L-19)
NSFTV294	SL 22-613	Sierra Leone	indica	RDP1	EH1 (N-L-19)	NH1 (N-L-19)	other	other	GH1 (N-L-19)
NSFTV76	Jaya	India	indica	RDP1	EH2 (IR64-Sub1)	NH2 (IR64-Sub1)	EH1 (N-L-19)	EH1 (N-L-19)	GH1 (N-L-19)
NSFTV156	Taichung Native 1	Taiwan	indica	RDP1	EH2 (IR64-Sub1)	NH2 (IR64-Sub1)	EH1 (N-L-19)	EH1 (N-L-19)	GH1 (N-L-19)
NSFTV171	ZHE 733	China	indica	RDP1	EH2 (IR64-Sub1)	NH2 (IR64-Sub1)	EH1 (N-L-19)	EH1 (N-L-19)	GH1 (N-L-19)
n/a	Tchibanga	n/a	indica	AfricaRice	EH2 (IR64-Sub1)	NH2 (IR64-Sub1)	EH1 (N-L-19)	EH1 (N-L-19)	GH1 (N-L-19)
n/a	Taichung Native 1	n/a	indica	AfricaRice	EH2 (IR64-Sub1)	NH2 (IR64-Sub1)	EH1 (N-L-19)	EH1 (N-L-19)	GH1 (N-L-19)
NSFTV284	IR-44595	Nepal	indica	RDP1	EH2 (IR64-Sub1)	NH2 (IR64-Sub1)	EH1 (N-L-19)	EH2 (IR64-Sub1)	GH1 (N-L-19)
n/a	Faro 44	n/a	indica	AfricaRice	EH2 (IR64-Sub1)	NH2 (IR64-Sub1)	EH1 (N-L-19)	EH2 (IR64-Sub1)	GH2 (IR64-Sub1)
NSFTV241	ECIA76-S89-1	Cuba	indica	RDP1	EH2 (IR64-Sub1)	NH2 (IR64-Sub1)	EH1 (N-L-19)	other	GH1 (N-L-19)
NSFTV231	Hunan Early Dwarf No. 3	China	indica	RDP1	EH2 (IR64-Sub1)	NH2 (IR64-Sub1)	EH1 (N-L-19)	other	GH1 (N-L-19)
NSFTV72	IR 8	Philippines	indica	RDP1	EH2 (IR64-Sub1)	NH2 (IR64-Sub1)	EH1 (N-L-19)	other	GH1 (N-L-19)
NSFTV74	IRGA 409	Brazil	indica	RDP1	EH2 (IR64-Sub1)	NH2 (IR64-Sub1)	EH1 (N-L-19)	other	GH1 (N-L-19)
NSFTV209	Tchibanga	Gabon	indica	RDP1	EH2 (IR64-Sub1)	NH2 (IR64-Sub1)	EH1 (N-L-19)	other	GH1 (N-L-19)
NSFTV172	Zhenshan 2	China	indica	RDP1	EH2 (IR64-Sub1)	NH2 (IR64-Sub1)	EH1 (N-L-19)	other	GH1 (N-L-19)
NSFTV315	Dawebyan	Myanmar	indica	RDP1	EH2 (IR64-Sub1)	NH2 (IR64-Sub1)	EH1 (N-L-19)	other	GH2 (IR64-Sub1)
NSFTV43	Dee Geo Woo Gen	Taiwan	indica	RDP1	EH2 (IR64-Sub1)	NH2 (IR64-Sub1)	EH1 (N-L-19)	other	GH2 (IR64-Sub1)
NSFTV612	IR64	Philippines	indica	RDP1	EH2 (IR64-Sub1)	NH2 (IR64-Sub1)	EH2 (IR64-Sub1)	EH2 (IR64-Sub1)	GH1 (N-L-19)
n/a	IR64-Sub1	n/a	indica	AfricaRice	EH2 (IR64-Sub1)	NH2 (IR64-Sub1)	EH2 (IR64-Sub1)	EH2 (IR64-Sub1)	GH2 (IR64-Sub1)
NSFTV313	BR24	Bangladesh	indica	RDP1	EH2 (IR64-Sub1)	NH2 (IR64-Sub1)	EH2 (IR64-Sub1)	other	GH1 (N-L-19)
NSFTV90	Kiang-Chou-Chiu	Taiwan	indica	RDP1	EH2 (IR64-Sub1)	NH2 (IR64-Sub1)	other	EH1 (N-L-19)	GH1 (N-L-19)
NSFTV385	Nira	United States	indica	RDP1	EH2 (IR64-Sub1)	NH2 (IR64-Sub1)	other	EH1 (N-L-19)	GH1 (N-L-19)
NSFTV102	Leung Pratew	Thailand	indica	RDP1	EH2 (IR64-Sub1)	NH2 (IR64-Sub1)	other	EH1 (N-L-19)	other
NSFTV162	TKM6	India	indica	RDP1	EH2 (IR64-Sub1)	NH2 (IR64-Sub1)	other	EH2 (IR64-Sub1)	GH1 (N-L-19)
NSFTV21	Byakkoku Y 5006 Seln	Australia	indica	RDP1	EH2 (IR64-Sub1)	NH2 (IR64-Sub1)	other	other	GH1 (N-L-19)
NSFTV325	EMATA A 16-34	Myanmar	indica	RDP1	EH2 (IR64-Sub1)	NH2 (IR64-Sub1)	other	other	GH1 (N-L-19)
NSFTV339	Yodanya	Myanmar	indica	RDP1	EH2 (IR64-Sub1)	NH2 (IR64-Sub1)	other	other	GH1 (N-L-19)
NSFTV71	IR 36	Philippines	indica	RDP1	EH2 (IR64-Sub1)	other	EH1 (N-L-19)	EH2 (IR64-Sub1)	GH1 (N-L-19)
NSFTV161	TeQing	China	indica	RDP1	EH2 (IR64-Sub1)	other	EH1 (N-L-19)	other	GH1 (N-L-19)
NSFTV30	Chiem Chanh	Vietnam	indica	RDP1	EH2 (IR64-Sub1)	other	other	other	GH1 (N-L-19)
NSFTV316	DD 62	Bangladesh	aus	RDP1	EH3 (aus)	NH3 (aus)	EH3 (aus)	EH3 (aus)	GH1 (N-L-19)
NSFTV317	DJ 123	Bangladesh	aus	RDP1	EH3 (aus)	NH3 (aus)	EH3 (aus)	EH3 (aus)	GH1 (N-L-19)
NSFTV318	DJ 24	Bangladesh	aus	RDP1	EH3 (aus)	NH3 (aus)	EH3 (aus)	EH3 (aus)	GH1 (N-L-19)
NSFTV321	DM 56	Bangladesh	aus	RDP1	EH3 (aus)	NH3 (aus)	EH3 (aus)	EH3 (aus)	GH1 (N-L-19)
NSFTV324	DV 123	Bangladesh	aus	RDP1	EH3 (aus)	NH3 (aus)	EH3 (aus)	EH3 (aus)	GH1 (N-L-19)
NSFTV345	DZ 193	Bangladesh	aus	RDP1	EH3 (aus)	NH3 (aus)	EH3 (aus)	EH3 (aus)	GH1 (N-L-19)
NSFTV81	Kalamkati	India	aus	RDP1	EH3 (aus)	NH3 (aus)	EH3 (aus)	EH3 (aus)	GH1 (N-L-19)
NSFTV372	Sufaid	Pakistan	aus	RDP1	EH3 (aus)	NH3 (aus)	EH3 (aus)	EH3 (aus)	GH1 (N-L-19)
NSFTV319	DK 12	Bangladesh	aus	RDP1	EH3 (aus)	NH3 (aus)	EH3 (aus)	EH3 (aus)	GH2 (IR64-Sub1)
NSFTV44	Dhala Shaitta	Bangladesh	aus	RDP1	EH3 (aus)	NH3 (aus)	EH3 (aus)	EH3 (aus)	other
NSFTV322	DM 59	Bangladesh	aus	RDP1	EH3 (aus)	NH3 (aus)	EH3 (aus)	EH3 (aus)	other
NSFTV329	Kachilon	Bangladesh	aus	RDP1	EH3 (aus)	NH3 (aus)	EH3 (aus)	EH3 (aus)	other
NSFTV314	CTG 1516	Bangladesh	aus	RDP1	EH3 (aus)	NH3 (aus)	EH3 (aus)	other	GH1 (N-L-19)
NSFTV228	CA 902/B/2/1	Chad	aus	RDP1	EH3 (aus)	NH3 (aus)	EH3 (aus)	other	GH2 (IR64-Sub1)
NSFTV206	Rojofotsy 738	Madagascar	admixed-indica	RDP1	EH3 (aus)	NH3 (aus)	other	EH1 (N-L-19)	GH1 (N-L-19)
NSFTV166	Tsipala 421	Madagascar	admixed-indica	RDP1	EH3 (aus)	NH3 (aus)	other	EH1 (N-L-19)	GH1 (N-L-19)
NSFTV6	ARC 7229	India	aus	RDP1	EH3 (aus)	NH3 (aus)	other	EH3 (aus)	GH1 (N-L-19)
NSFTV370	Coarse	Pakistan	aus	RDP1	EH3 (aus)	NH3 (aus)	other	EH3 (aus)	GH1 (N-L-19)
NSFTV320	DM 43	Bangladesh	aus	RDP1	EH3 (aus)	NH3 (aus)	other	EH3 (aus)	GH1 (N-L-19)
NSFTV323	DNJ 140	Bangladesh	aus	RDP1	EH3 (aus)	NH3 (aus)	other	EH3 (aus)	GH1 (N-L-19)
NSFTV58	Ghati Kamma Nangarhar	Afghanistan	aus	RDP1	EH3 (aus)	NH3 (aus)	other	EH3 (aus)	GH1 (N-L-19)
NSFTV326	Ghorbhai	Bangladesh	aus	RDP1	EH3 (aus)	NH3 (aus)	other	EH3 (aus)	GH1 (N-L-19)
NSFTV327	Goria	Bangladesh	aus	RDP1	EH3 (aus)	NH3 (aus)	other	EH3 (aus)	GH1 (N-L-19)
NSFTV105	Mehr	Iran	aus	RDP1	EH3 (aus)	NH3 (aus)	other	EH3 (aus)	GH1 (N-L-19)
NSFTV336	Paung Malaung	Myanmar	aus	RDP1	EH3 (aus)	NH3 (aus)	other	EH3 (aus)	GH1 (N-L-19)
NSFTV131	Phudugey	Bhutan	aus	RDP1	EH3 (aus)	NH3 (aus)	other	EH3 (aus)	GH1 (N-L-19)
NSFTV360	PTB 30	India	aus	RDP1	EH3 (aus)	NH3 (aus)	other	EH3 (aus)	GH1 (N-L-19)
NSFTV371	Santhi Sufaid	Pakistan	aus	RDP1	EH3 (aus)	NH3 (aus)	other	EH3 (aus)	GH1 (N-L-19)
NSFTV261	Shim Balte	Iraq	aus	RDP1	EH3 (aus)	NH3 (aus)	other	EH3 (aus)	GH1 (N-L-19)
NSFTV359	Surjamkuhi	India	aus	RDP1	EH3 (aus)	NH3 (aus)	other	EH3 (aus)	GH1 (N-L-19)
NSFTV153	T26	India	aus	RDP1	EH3 (aus)	NH3 (aus)	other	EH3 (aus)	GH1 (N-L-19)
NSFTV18	BJ 1	India	aus	RDP1	EH3 (aus)	NH3 (aus)	other	other	GH1 (N-L-19)
NSFTV19	Black Gora	India	aus	RDP1	EH3 (aus)	NH3 (aus)	other	other	GH1 (N-L-19)
NSFTV33	Chuan 4	Taiwan	aus	RDP1	EH3 (aus)	NH3 (aus)	other	other	GH1 (N-L-19)
NSFTV328	Jamir	Bangladesh	aus	RDP1	EH3 (aus)	NH3 (aus)	other	other	GH1 (N-L-19)
NSFTV78	Jhona 349	India	aus	RDP1	EH3 (aus)	NH3 (aus)	other	other	GH1 (N-L-19)
NSFTV346	Karkati 87	Bangladesh	aus	RDP1	EH3 (aus)	NH3 (aus)	other	other	GH1 (N-L-19)
NSFTV276	Kaukau	Mali	aus	RDP1	EH3 (aus)	NH3 (aus)	other	other	GH1 (N-L-19)
NSFTV200	P 737	Pakistan	aus	RDP1	EH3 (aus)	NH3 (aus)	other	other	GH1 (N-L-19)
NSFTV246	Saraya	Fiji	aus	RDP1	EH3 (aus)	NH3 (aus)	other	other	GH1 (N-L-19)
NSFTV341	Shirkati	Afghanistan	aus	RDP1	EH3 (aus)	NH3 (aus)	other	other	GH1 (N-L-19)
n/a	TOS 6454	n/a	indica	AfricaRice	EH3 (aus)	NH3 (aus)	other	other	GH1 (N-L-19)
NSFTV332	KPF-16	Bangladesh	admixed-indica	RDP1	EH3 (aus)	NH3 (aus)	other	other	GH2 (IR64-Sub1)
n/a	Bodian Ouadeo	n/a	O. glaberrima	AfricaRice	EH4 (O. glab)	NH4 (O. glab)	EH4 (O. glab)	EH4 (O. glab)	GH3 (O. glab)
n/a	Gervex 2674	n/a	O. glaberrima	AfricaRice	EH4 (O. glab)	NH4 (O. glab)	EH4 (O. glab)	EH4 (O. glab)	GH3 (O. glab)
n/a	IG 48	n/a	O. glaberrima	AfricaRice	EH4 (O. glab)	NH4 (O. glab)	EH4 (O. glab)	EH4 (O. glab)	GH3 (O. glab)
n/a	TOG 14367	n/a	O. glaberrima	AfricaRice	EH4 (O. glab)	NH4 (O. glab)	EH4 (O. glab)	EH4 (O. glab)	GH3 (O. glab)
n/a	TOG 16704	n/a	O. glaberrima	AfricaRice	EH4 (O. glab)	NH4 (O. glab)	EH4 (O. glab)	EH4 (O. glab)	GH3 (O. glab)
n/a	TOG 5980 A	n/a	O. glaberrima	AfricaRice	EH4 (O. glab)	NH4 (O. glab)	EH4 (O. glab)	EH4 (O. glab)	GH3 (O. glab)
n/a	TOG 6520	n/a	O. glaberrima	AfricaRice	EH4 (O. glab)	NH4 (O. glab)	EH4 (O. glab)	EH4 (O. glab)	GH3 (O. glab)
n/a	TOG 7148	n/a	O. glaberrima	AfricaRice	EH4 (O. glab)	NH4 (O. glab)	EH4 (O. glab)	EH4 (O. glab)	GH3 (O. glab)
n/a	TOG 7206	n/a	O. glaberrima	AfricaRice	EH4 (O. glab)	NH4 (O. glab)	EH4 (O. glab)	EH4 (O. glab)	GH3 (O. glab)
n/a	TOG 7400	n/a	O. glaberrima	AfricaRice	EH4 (O. glab)	NH4 (O. glab)	EH4 (O. glab)	EH4 (O. glab)	GH3 (O. glab)
n/a	TOG 7442 B	n/a	O. glaberrima	AfricaRice	EH4 (O. glab)	NH4 (O. glab)	EH4 (O. glab)	EH4 (O. glab)	GH3 (O. glab)
n/a	TOG 7252 A	n/a	O. glaberrima	AfricaRice	EH4 (O. glab)	NH4 (O. glab)	EH4 (O. glab)	EH4 (O. glab)	GH3 (O. glab)
n/a	TOG 8347	n/a	O. glaberrima	AfricaRice	EH4 (O. glab)	NH4 (O. glab)	EH4 (O. glab)	EH4 (O. glab)	GH3 (O. glab)
n/a	TOG 7250 A	n/a	O. glaberrima	AfricaRice	EH4 (O. glab)	NH4 (O. glab)	EH4 (O. glab)	EH4 (O. glab)	GH3 (O. glab)
n/a	TOG 6218 B	n/a	O. glaberrima	AfricaRice	EH4 (O. glab)	NH4 (O. glab)	EH4 (O. glab)	EH4 (O. glab)	GH3 (O. glab)
n/a	TOG 6519 A	n/a	O. glaberrima	AfricaRice	EH4 (O. glab)	NH4 (O. glab)	EH4 (O. glab)	EH4 (O. glab)	GH3 (O. glab)
n/a	TOG 5485	n/a	O. glaberrima	AfricaRice	EH4 (O. glab)	NH4 (O. glab)	EH4 (O. glab)	EH4 (O. glab)	GH3 (O. glab)
n/a	IG 133	n/a	O. glaberrima	AfricaRice	EH4 (O. glab)	NH4 (O. glab)	EH4 (O. glab)	EH4 (O. glab)	GH3 (O. glab)
n/a	CG 14	n/a	O. glaberrima	AfricaRice	EH4 (O. glab)	NH4 (O. glab)	EH4 (O. glab)	EH4 (O. glab)	GH4 (O. glab)
n/a	TOG 5505 A	n/a	O. glaberrima	AfricaRice	EH4 (O. glab)	NH4 (O. glab)	EH4 (O. glab)	EH4 (O. glab)	GH4 (O. glab)
n/a	TOG 5681	n/a	O. glaberrima	AfricaRice	EH4 (O. glab)	NH4 (O. glab)	EH4 (O. glab)	EH4 (O. glab)	GH4 (O. glab)
NSFTV141	Seratoes Hari	Indonesia	indica	RDP1	other	NH1 (N-L-19)	other	other	GH1 (N-L-19)
NSFTV269	Sundensis	Kazakhstan	indica	RDP1	other	NH2 (IR64-Sub1)	EH1 (N-L-19)	EH2 (IR64-Sub1)	other
NSFTV234	Aijiaonante	China	indica	RDP1	other	NH2 (IR64-Sub1)	EH1 (N-L-19)	other	GH1 (N-L-19)
NSFTV189	Criollo La Fria	Venezuela	indica	RDP1	other	NH2 (IR64-Sub1)	EH1 (N-L-19)	other	GH1 (N-L-19)
NSFTV208	SLO 17	India	indica	RDP1	other	NH2 (IR64-Sub1)	EH1 (N-L-19)	other	GH1 (N-L-19)
NSFTV299	SML 242	Suriname	indica	RDP1	other	NH2 (IR64-Sub1)	EH1 (N-L-19)	other	GH1 (N-L-19)
NSFTV235	Sze Guen Zim	China	indica	RDP1	other	NH2 (IR64-Sub1)	EH1 (N-L-19)	other	GH1 (N-L-19)
NSFTV349	Chang Ch'Sang Hsu Tao	China	indica	RDP1	other	NH2 (IR64-Sub1)	other	other	GH1 (N-L-19)
NSFTV348	China 1039	China	indica	RDP1	other	NH2 (IR64-Sub1)	other	other	GH1 (N-L-19)
NSFTV117	O-Luen-Cheung	Taiwan	indica	RDP1	other	NH2 (IR64-Sub1)	other	other	GH1 (N-L-19)
NSFTV222	Paraiba Chines Nova	Brazil	indica	RDP1	other	NH2 (IR64-Sub1)	other	other	GH1 (N-L-19)
NSFTV137	RTS14	Vietnam	indica	RDP1	other	NH2 (IR64-Sub1)	other	other	GH1 (N-L-19)
NSFTV337	Sabharaj	Bangladesh	indica	RDP1	other	NH2 (IR64-Sub1)	other	other	GH1 (N-L-19)
NSFTV356	JC 117	India	indica	RDP1	other	NH2 (IR64-Sub1)	other	other	GH2 (IR64-Sub1)
NSFTV203	Radin Ebos 33	Malaysia	indica	RDP1	other	NH2 (IR64-Sub1)	other	other	other
NSFTV85	Kasalath	India	aus	RDP1	other	NH3 (aus)	EH3 (aus)	EH3 (aus)	GH2 (IR64-Sub1)
NSFTV353	ARC 10376	India	aus	RDP1	other	NH3 (aus)	EH3 (aus)	other	GH1 (N-L-19)
NSFTV49	DV85	Bangladesh	aus	RDP1	other	NH3 (aus)	other	EH3 (aus)	GH1 (N-L-19)
NSFTV262	Halwa Gose Red	Iraq	aus	RDP1	other	NH3 (aus)	other	EH3 (aus)	GH1 (N-L-19)
NSFTV369	Sathi	Pakistan	aus	RDP1	other	NH3 (aus)	other	EH3 (aus)	GH1 (N-L-19)
NSFTV357	9524	India	aus	RDP1	other	NH3 (aus)	other	other	GH1 (N-L-19)
NSFTV331	Khao Tot Long 227	Thailand	aus	RDP1	other	NH3 (aus)	other	other	GH1 (N-L-19)
NSFTV378	Kalubala Vee	Sri Lanka	aus	RDP1	other	NH3 (aus)	other	other	GH2 (IR64-Sub1)
NSFTV3	Ai-Chiao-Hong	China	indica	RDP1	other	other	EH1 (N-L-19)	other	GH1 (N-L-19)
NSFTV123	Pagaiyahan	Taiwan	indica	RDP1	other	other	EH1 (N-L-19)	other	GH1 (N-L-19)
NSFTV129	Peh-Kuh	Taiwan	indica	RDP1	other	other	EH1 (N-L-19)	other	GH1 (N-L-19)
NSFTV130	Peh-Kuh-Tsao-Tu	Taiwan	indica	RDP1	other	other	EH1 (N-L-19)	other	GH1 (N-L-19)
NSFTV145	Short Grain	Thailand	indica	RDP1	other	other	EH1 (N-L-19)	other	GH1 (N-L-19)
NSFTV255	Pai Hok Glutinous	Hong Kong	indica	RDP1	other	other	EH1 (N-L-19)	other	GH2 (IR64-Sub1)
NSFTV207	Sigadis	Indonesia	indica	RDP1	other	other	EH2 (IR64-Sub1)	EH1 (N-L-19)	other
NSFTV142	Shai-Kuh	China	indica	RDP1	other	other	EH2 (IR64-Sub1)	other	GH1 (N-L-19)
NSFTV29	Chau	Vietnam	indica	RDP1	other	other	other	EH1 (N-L-19)	GH1 (N-L-19)
NSFTV196	JM70	Mali	indica	RDP1	other	other	other	EH1 (N-L-19)	GH1 (N-L-19)
n/a	TOS 6455	n/a	indica	AfricaRice	other	other	other	EH1 (N-L-19)	GH1 (N-L-19)
NSFTV66	Hsia Chioh Keh Tu	Taiwan	indica	RDP1	other	other	other	EH1 (N-L-19)	other
NSFTV35	CO18	India	indica	RDP1	other	other	other	EH2 (IR64-Sub1)	GH1 (N-L-19)
NSFTV110	Mudgo	India	indica	RDP1	other	other	other	EH2 (IR64-Sub1)	GH1 (N-L-19)
NSFTV138	RTS4	Vietnam	indica	RDP1	other	other	other	EH2 (IR64-Sub1)	GH1 (N-L-19)
NSFTV178	ARC 6578	India	aus	RDP1	other	other	other	EH3 (aus)	GH1 (N-L-19)
NSFTV152	T 1	India	aus	RDP1	other	other	other	EH3 (aus)	GH1 (N-L-19)
NSFTV227	Riz Local	Burkina Faso	admixed-indica	RDP1	other	other	other	other	GH1 (N-L-19)
NSFTV293	TOg 7178	Senegal	admixed-indica	RDP1	other	other	other	other	GH1 (N-L-19)
NSFTV304	519	Uruguay	indica	RDP1	other	other	other	other	GH1 (N-L-19)
NSFTV252	Djimoron	Guinea	indica	RDP1	other	other	other	other	GH1 (N-L-19)
NSFTV77	JC149	India	indica	RDP1	other	other	other	other	GH1 (N-L-19)
NSFTV125	Pao-Tou-Hung	China	indica	RDP1	other	other	other	other	GH1 (N-L-19)
NSFTV126	Pappaku	Taiwan	indica	RDP1	other	other	other	other	GH1 (N-L-19)
NSFTV148	Sintane Diofor	Burkina Faso	indica	RDP1	other	other	other	other	GH1 (N-L-19)
NSFTV163	Taducan	Philippines	indica	RDP1	other	other	other	other	GH1 (N-L-19)
NSFTV259	Sadri Tor Misri	Iran	admixed-indica	RDP1	other	other	other	other	GH2 (IR64-Sub1)
NSFTV119	Oryzica Llanos 5	Colombia	indica	RDP1	other	other	other	other	GH2 (IR64-Sub1)
