# Supplementary material for: Multiple Small-Effect Alleles of Indica Origin Enhance High Iron-Associated Stress Tolerance in Rice Under Field Conditions in West Africa
Source: Front Plant Sci. 2021 Jan 15;11:604938. doi: 10.3389/fpls.2020.604938 (PMC7874229; doi:10.3389/fpls.2020.604938)
Supplement: Supplementary Table 8 — Inventory of QTLs associated with HIA stress tolerance in rice collected from 13 papers published over the last 20 years. [file Table_8.xlsx]

## Sheet: TABLE S8
Supplementary Table S8. Inventory of QTLs associated with HIA stress tolerance in rice collected from 13 papers published over the last 20 years. For the list of papers see materials and methods. QTLs are sorted by chromosome (1 to 12) and start position.
Chr	Start	End	Trait	Subgroup	Nr of lines	Notes on the lines	Top SNP-marker ID	QTL start	QTL end	Top SNP position	-log10 (p)	marker R2 (PVE)	LD block start	LD block end	LD block size	Kind of experiment	Pheno Stage	Stress parameters	Experiment location	Genotypic data	Reference	Notes
1	0	4425411	Leaf bronzing score	Gimbozu x Kasalath	78	F3 lines	na	STSI16	RM220	na	4.35	0.218	0	4425411	4425411	Hydroponics	From 3 to 4 weeks old plants	3 days of 10.7 mM FeSO4 and 89.5 µM Fe-EDTA	Shiga, Japan	81 SSR markers and 16 STS (sequence tagged sites) (Shimizu et al. 2004)	Shimizu et al. 2009	Gimbozu: JAPONICA - TOLERANT Kasalath: AUS - HIGHLY SENSITIVE
1	173117	389928	Root dry weight	Caiapo/MG12 //Caiapo	220	BC3F1DH	na	RM6464	RM499	na	3.71	0.061	173117	389928	216811	Hydroponics	From 3 to 6 weeks old plants	3 weeks of 250 mg Fe2+ L-1 (as FeSO4 × 7H2O)	Louvain-la-Neuve, Belgium	126 SSR markers with 10.5 cM on average (Aluko et al. 2004)	Dufey et al. 2015	Caiapo: TROP JAPONICA MG12: O. GLABERRIMA -TOLERANT
1	389908	3945686	Leaf bronzing index	Caiapo/MG12 //Caiapo	220	BC3F1DH	na	RM499	RM84	na	3.12	0.062	389908	3945686	3555778	Hydroponics	From 3 to 6 weeks old plants	3 weeks of 250 mg Fe2+ L-1 (as FeSO4 × 7H2O)	Louvain-la-Neuve, Belgium	126 SSR markers with 10.5 cM on average (Aluko et al. 2004)	Dufey et al. 2015	Caiapo: TROP JAPONICA MG12: O. GLABERRIMA -TOLERANT
1	389908	3945686	Leaf bronzing index	Caiapo/MG12 //Caiapo	220	BC3F1DH	na	RM499	RM84	na	2.27	0.047	389908	3945686	3555778	Hydroponics	From 3 to 6 weeks old plants	3 weeks of 250 mg Fe2+ L-1 (as FeSO4 × 7H2O)	Louvain-la-Neuve, Belgium	126 SSR markers with 10.5 cM on average (Aluko et al. 2004)	Dufey et al. 2015	Caiapo: TROP JAPONICA MG12: O. GLABERRIMA -TOLERANT
1	5797582	7477848	Leaf bronzing index	Nipponbare/Kasalath //Nipponbare	96	BC1F9 Backcross Inbred Lines from the BC1F5 by single seed descent	na	C955	C885	na	3.17	0.205	7477848	5797582	-1680266	Hydroponics	From 2 to 5 weeks old plants	4 weeks of 250 mg Fe2+ L-1 (as FeSO4 × 7H2O)	Nanjing, China	Linkage map of 245 RFLP markers (Lin et al. 1998)	Wan et al. 2003	Nipponbare: JAPONICA - MODERATELY TOLERANT Kasalath: AUS - HIGHLY SENSITIVE
1	5797582	7477848	Stem dry weight	Nipponbare/Kasalath //Nipponbare	96	BC1F9 Backcross Inbred Lines from the BC1F5 by single seed descent	na	C955	C885	na	7.03	0.369	7477848	5797582	-1680266	Hydroponics	From 2 to 5 weeks old plants	4 weeks of 250 mg Fe2+ L-1 (as FeSO4 × 7H2O)	Nanjing, China	Linkage map of 245 RFLP markers (Lin et al. 1998)	Wan et al. 2003	Nipponbare: JAPONICA - MODERATELY TOLERANT Kasalath: AUS - HIGHLY SENSITIVE
1	5797582	7477848	Tiller number	Nipponbare/Kasalath //Nipponbare	96	BC1F9 Backcross Inbred Lines from the BC1F5 by single seed descent	na	C955	C885	na	6.89	0.439	7477848	5797582	-1680266	Hydroponics	From 2 to 5 weeks old plants	4 weeks of 250 mg Fe2+ L-1 (as FeSO4 × 7H2O)	Nanjing, China	Linkage map of 245 RFLP markers (Lin et al. 1998)	Wan et al. 2003	Nipponbare: JAPONICA - MODERATELY TOLERANT Kasalath: AUS - HIGHLY SENSITIVE
1	5797582	7477848	Root dry weight	Nipponbare/Kasalath //Nipponbare	96	BC1F9 Backcross Inbred Lines from the BC1F5 by single seed descent	na	C955	C885	na	6.59	0.388	7477848	5797582	-1680266	Hydroponics	From 2 to 5 weeks old plants	4 weeks of 250 mg Fe2+ L-1 (as FeSO4 × 7H2O)	Nanjing, China	Linkage map of 245 RFLP markers (Lin et al. 1998)	Wan et al. 2003	Nipponbare: JAPONICA - MODERATELY TOLERANT Kasalath: AUS - HIGHLY SENSITIVE
1	7971721	9567232	Fv:Fm, photosystem II quantum efficiency	Caiapo/MG12 //Caiapo	42	BC3F1DH	na	RM243	RM292	na	3.64	0.06	7971721	9567232	1595511	Hydroponics	From 3 to 6 weeks old plants	3 weeks of 250 mg Fe2+ L-1 (as FeSO4 × 7H2O)	Louvain-la-Neuve, Belgium	126 SSR markers with 10.5 cM on average (Aluko et al. 2004)	Dufey et al. 2015	Caiapo: TROP JAPONICA MG12: O. GLABERRIMA -TOLERANT
1	10492020	12581866	Root dry weight	Nipponbare/Kasalath //Nipponbare	96	BC1F9 Backcross Inbred Lines from the BC1F5 by single seed descent	na	R2329	R210	na	4.32	0.392	12581866	10492020	-2089846	Hydroponics	From 2 to 5 weeks old plants	4 weeks of 250 mg Fe2+ L-1 (as FeSO4 × 7H2O)	Nanjing, China	Linkage map of 245 RFLP markers (Lin et al. 1998)	Wan et al. 2003	Nipponbare: JAPONICA - MODERATELY TOLERANT Kasalath: AUS - HIGHLY SENSITIVE
1	11727259	13727259	Leaf bronzing score at 5 days	IR29 x Pokkali	121	RILs(F8)	id1008684	na	na	12727259	3.57	0.106	11727259	13727259	2000000	Hydroponics	From 5 to 6 weeks old plants	5 days pulse of 1000 mg Fe2+ L-1 (as FeSO4 × 7H2O)	Bonn, Germany	Physical map of 173 SNP and 83 SSR markers	Wu et al. 2014	IR29: INDICA - SENSITIVE Pokkali: INDICA - TOLERANT
1	12175834	12375834	Biomass at harvest	indica	175	Panel of local accessions and landraces	S1_12275834	na	na	12275834	4.0942	0.082	12175834	12375834	200000	Field	LBS and SPAD on day 60 after transplanting. Other parameters at harvest	Fields with Fe-toxic conditions (wet season), pHH2O=4.69-4.75 and Fe (mg kg-1)=19.32-25.27	Djibelor, Casamance, Southern Senegal	228 microsatellites markers (average 7cM, maximum 23 cM)	Diop et al. 2020
1	12301817	15159620	Non photochemical quenching	Caiapo/MG12 //Caiapo	42	BC3F1DH	na	RM140	RM594	na	6.84	0.401	12301817	15159620	2857803	Hydroponics	From 3 to 6 weeks old plants	3 weeks of 250 mg Fe2+ L-1 (as FeSO4 × 7H2O)	Louvain-la-Neuve, Belgium	126 SSR markers with 10.5 cM on average (Aluko et al. 2004)	Dufey et al. 2015	Caiapo: TROP JAPONICA MG12: O. GLABERRIMA -TOLERANT
1	12301817	15159620	Fe in root-plaque system	Caiapo/MG12 //Caiapo	42	BC3F1DH	na	RM140	RM594	na	4.94	0.252	12301817	15159620	2857803	Hydroponics	From 3 to 6 weeks old plants	3 weeks of 250 mg Fe2+ L-1 (as FeSO4 × 7H2O)	Louvain-la-Neuve, Belgium	126 SSR markers with 10.5 cM on average (Aluko et al. 2004)	Dufey et al. 2015	Caiapo: TROP JAPONICA MG12: O. GLABERRIMA -TOLERANT
1	15618212	22078163	Tiller number	Nipponbare/Kasalath //Nipponbare	96	BC1F9 Backcross Inbred Lines from the BC1F5 by single seed descent	na	R1928	C178	na	3.49	0.424	22078163	15618212	-6459951	Hydroponics	From 2 to 5 weeks old plants	4 weeks of 250 mg Fe2+ L-1 (as FeSO4 × 7H2O)	Nanjing, China	Linkage map of 245 RFLP markers (Lin et al. 1998)	Wan et al. 2003	Nipponbare: JAPONICA - MODERATELY TOLERANT Kasalath: AUS - HIGHLY SENSITIVE
1	19009759	23972524	Non photochemical quenching	Caiapo/MG12 //Caiapo	42	BC3F1DH	na	RM129	RM5	na	4.05	0.315	19009759	23972524	4962765	Hydroponics	From 3 to 6 weeks old plants	3 weeks of 250 mg Fe2+ L-1 (as FeSO4 × 7H2O)	Louvain-la-Neuve, Belgium	126 SSR markers with 10.5 cM on average (Aluko et al. 2004)	Dufey et al. 2015	Caiapo: TROP JAPONICA MG12: O. GLABERRIMA -TOLERANT
1	21803035	22003035	Relative root DW	RDP1	325		id1012400	na	na	21903035	4.26954	0.0651554	21803035	22003035	200000	Hydroponics	From 7 to 8 weeks old plants	A 5 day of 1000 ppm Fe2+ (as FeSO4 × 7H2O)	Bonn, Germany	44K SNPs (Zhao et al. 2011)	Matthus et al. 2015
1	23972504	27336240	Non photochemical quenching	Caiapo/MG12 //Caiapo	42	BC3F1DH	na	RM5	RM246	na	4.05	0.315	23972504	27336240	3363736	Hydroponics	From 3 to 6 weeks old plants	3 weeks of 250 mg Fe2+ L-1 (as FeSO4 × 7H2O)	Louvain-la-Neuve, Belgium	126 SSR markers with 10.5 cM on average (Aluko et al. 2004)	Dufey et al. 2015	Caiapo: TROP JAPONICA MG12: O. GLABERRIMA -TOLERANT
1	26019368	26219368	Fe shoot concentration	RDP1	324		id1015380	na	na	26119368	4.04859	0.0590212	26019368	26219368	200000	Hydroponics	From 7 to 8 weeks old plants	A 5 day of 1000 ppm Fe2+ (as FeSO4 × 7H2O)	Bonn, Germany	44K SNPs (Zhao et al. 2011)	Matthus et al. 2015
1	26188842	27336240	Leaf bronzing index	IR64 x Azucena	164	RILs (F7:8)	na	RM034	RM246	na	7.62	0.185	26188842	27336240	1147398	Hydroponics	From 4 to 8 weeks old plants	4 weeks of 250 mg Fe2+ L-1 (as FeSO4 × 7H2O)	Louvain-la-Neuve, Belgium	228 microsatellites markers (average 7cM, maximum 23 cM)	Dufey et al. 2009	IR64: INDICA - SENSITIVE Azucena: JAPONICA - MODERATELY RESISTANT
1	26188842	27336240	100-grain weight	IR64 x Azucena	164	RILs (F7:8)	na	RM034	RM246	na	3.04	0.062	26188842	27336240	1147398	Field	LBI on 60 days old plants. Other parameters at harvest	Field with Fe-toxic conditions (dry season), pHH2O=4.7	Kou Valley, Burkina Faso	228 microsatellites markers (average 7cM, maximum 23 cM)	Dufey et al. 2012	IR64: INDICA - SENSITIVE Azucena: JAPONICA - MODERATELY RESISTANT
1	26687084	26887084	Relative shoot length	RDP1	327		id1015608	na	na	26787084	4.92345	0.0617567	26687084	26887084	200000	Hydroponics	From 7 to 8 weeks old plants	A 5 day of 1000 ppm Fe2+ (as FeSO4 × 7H2O)	Bonn, Germany	44K SNPs (Zhao et al. 2011)	Matthus et al. 2015
1	27120822	28340477	Leaf bronzing index	IR64 x Azucena	123 and 100	123 DH lines from the cross and 100 DH lines from the cross, back crossed to Azucena	na	RG345	RG381 (RZ19)	na	10.1	0.323	27120822	30871622	3750800	Hydroponics	From 2 to 5 weeks old plants	4 weeks of 250 mg Fe2+ L-1 (as FeSO4 × 7H2O)	Zhejiang, China	Linkage map of 175 polymorphic mixed markers	Wu et al. 1997	IR64: INDICA - SENSITIVE Azucena: JAPONICA - MODERATELY RESISTANT
1	27120822	28340477	Relative decraese in shoot dry weight	IR64 x Azucena	123 and 100	123 DH lines from the cross and 100 DH lines from the cross, back crossed to Azucena	na	RG345	RG381 (RZ19)	na	4.73	0.155	27120822	30871622	3750800	Hydroponics	From 2 to 5 weeks old plants	4 weeks of 250 mg Fe2+ L-1 (as FeSO4 × 7H2O)	Zhejiang, China	Linkage map of 175 polymorphic mixed markers	Wu et al. 1997	IR64: INDICA - SENSITIVE Azucena: JAPONICA - MODERATELY RESISTANT
1	27120822	30871622	Leaf bronzing index	IR64 x Azucena	135	DH of F1 population	na	RG345	RG381 (RZ19)	na	9.15	0.31	27120822	30871622	3750800	Hydroponics	From 1 to 5 weeks old plants	22 days of 250 mg Fe2+ L-1 (as FeSO4 × 7H2O)	Hangzhou, China	Linkage map of 175 polymorphic mixed markers	Wu et al. 1998	IR64: INDICA - SENSITIVE Azucena: JAPONICA - MODERATELY RESISTANT
1	27120822	30871622	Ascorbate peroxidase activity	IR64 x Azucena	135	DH of F1 population	na	RG345	RG381 (RZ19)	na	5.94	0.23	27120822	30871622	3750800	Hydroponics	From 1 to 5 weeks old plants	22 days of 250 mg Fe2+ L-1 (as FeSO4 × 7H2O)	Hangzhou, China	Linkage map of 175 polymorphic mixed markers	Wu et al. 1998	IR64: INDICA - SENSITIVE Azucena: JAPONICA - MODERATELY RESISTANT
1	27120822	30871622	Glutathione reductase activity	IR64 x Azucena	135	DH of F1 population	na	RG345	RG381 (RZ19)	na	2.9	0.1	27120822	30871622	3750800	Hydroponics	From 1 to 5 weeks old plants	22 days of 250 mg Fe2+ L-1 (as FeSO4 × 7H2O)	Hangzhou, China	Linkage map of 175 polymorphic mixed markers	Wu et al. 1998	IR64: INDICA - SENSITIVE Azucena: JAPONICA - MODERATELY RESISTANT
1	27120822	30871622	Dehydroascorbate	IR64 x Azucena	135	DH of F1 population	na	RG345	RG381 (RZ19)	na	3.19	0.1	27120822	30871622	3750800	Hydroponics	From 1 to 5 weeks old plants	22 days of 250 mg Fe2+ L-1 (as FeSO4 × 7H2O)	Hangzhou, China	Linkage map of 175 polymorphic mixed markers	Wu et al. 1998	IR64: INDICA - SENSITIVE Azucena: JAPONICA - MODERATELY RESISTANT
1	27120822	30871622	Dehydroascorbate/Ascorbate	IR64 x Azucena	135	DH of F1 population	na	RG345	RG381 (RZ19)	na	6.25	0.25	27120822	30871622	3750800	Hydroponics	From 1 to 5 weeks old plants	22 days of 250 mg Fe2+ L-1 (as FeSO4 × 7H2O)	Hangzhou, China	Linkage map of 175 polymorphic mixed markers	Wu et al. 1998	IR64: INDICA - SENSITIVE Azucena: JAPONICA - MODERATELY RESISTANT
1	27336220	28135218	Stomatal resistance	IR64 x Azucena	20	RILs (F7:8)	na	RM246	RM473a	na	7.59	0.405	27336220	28135218	798998	Hydroponics	From 4 to 8 weeks old plants	4 weeks of 250 mg Fe2+ L-1 (as FeSO4 × 7H2O)	Louvain-la-Neuve, Belgium	228 microsatellites markers (average 7cM, maximum 23 cM)	Dufey et al. 2009	IR64: INDICA - SENSITIVE Azucena: JAPONICA - MODERATELY RESISTANT
1	28135200	28340562	Stomatal resistance	IR64 x Azucena	20	RILs (F7:8)	na	RM473a	RM443	na	6.49	0.405	28135200	28340562	205362	Hydroponics	From 4 to 8 weeks old plants	4 weeks of 250 mg Fe2+ L-1 (as FeSO4 × 7H2O)	Louvain-la-Neuve, Belgium	228 microsatellites markers (average 7cM, maximum 23 cM)	Dufey et al. 2009	IR64: INDICA - SENSITIVE Azucena: JAPONICA - MODERATELY RESISTANT
1	28135200	28340562	Stomatal resistance	IR64 x Azucena	40	RILs (F7:8) extremes (20 and 20) for LBS scores	na	RM473a	RM443	na	5.78	0.381	28135200	28340562	205362	Hydroponics	From 4 to 7 weeks old plants	3 weeks of 250 mg Fe2+ L-1 (as FeSO4 × 7H2O)	Louvain-la-Neuve, Belgium	228 microsatellites markers (average 7cM, maximum 23 cM)	Dufey et al. 2012	IR64: INDICA - SENSITIVE Azucena: JAPONICA - MODERATELY RESISTANT
1	28269029	28469029	Leaf bronzing score at 5 days	RDP1	329		id1016614	na	na	28369029	4.50798	0.0543995	28269029	28469029	200000	Hydroponics	From 7 to 8 weeks old plants	A 5 day of 1000 ppm Fe2+ (as FeSO4 × 7H2O)	Bonn, Germany	44K SNPs (Zhao et al. 2011)	Matthus et al. 2015
1	28340457	29385852	Leaf bronzing index	IR64 x Azucena	164	RILs (F7:8)	na	RM443	RM403	na	7.92	0.181	28340457	29385852	1045395	Hydroponics	From 4 to 8 weeks old plants	4 weeks of 250 mg Fe2+ L-1 (as FeSO4 × 7H2O)	Louvain-la-Neuve, Belgium	228 microsatellites markers (average 7cM, maximum 23 cM)	Dufey et al. 2009	IR64: INDICA - SENSITIVE Azucena: JAPONICA - MODERATELY RESISTANT
1	28473122	28673122	Leaf bronzing score at 5 days	RDP1	329		id1016768	na	na	28573122	4.64025	0.0571892	28473122	28673122	200000	Hydroponics	From 7 to 8 weeks old plants	A 5 day of 1000 ppm Fe2+ (as FeSO4 × 7H2O)	Bonn, Germany	44K SNPs (Zhao et al. 2011)	Matthus et al. 2015
1	28473122	28673122	Leaf bronzing score at 5 days	indica (RDP1)	142		id1016768	na	na	28573122	4.33533	0.130531	28473122	28673122	200000	Hydroponics	From 7 to 8 weeks old plants	A 5 day of 1000 ppm Fe2+ (as FeSO4 × 7H2O)	Bonn, Germany	44K SNPs (Zhao et al. 2011)	Matthus et al. 2015
1	34006866	36006866	Leaf bronzing score at 5 days	IR29 x Pokkali	121	RILs(F8)	id1021920	na	na	35006866	4.23	0.127	34006866	36006866	2000000	Hydroponics	From 5 to 6 weeks old plants	5 days pulse of 1000 mg Fe2+ L-1 (as FeSO4 × 7H2O)	Bonn, Germany	Physical map of 173 SNP and 83 SSR markers	Wu et al. 2014	IR29: INDICA - SENSITIVE Pokkali: INDICA - TOLERANT
1	34941436	35197724	Coleoptile elongation rate	Zhenshan 97B x MiYang46	244	RILs	na	RZ730	RM265	na	5.19	0.0884	34941436	35197724	256288	Incubator	1 week old plants	2 week of 1.79 mM of FeSO4	China	207 RFLPs and SSLPs	Ouyang et al. 2007	Zhenshan 97B: INDICA - MODERATLY TOLERANT MiYang46: JAPONICA
1	34941436	35197724	Coleoptile elongation rate	Zhenshan 97B x MiYang46	244	RILs	na	RZ730	RM265	na	6.95	0.1587	34941436	35197724	256288	Incubator	1 week old plants	2 week of 7.16 mM of FeSO4	China	207 RFLPs and SSLPs	Ouyang et al. 2007	Zhenshan 97B: INDICA - MODERATLY TOLERANT MiYang46: JAPONICA
1	35197615	36735295	Leaf bronzing index	IR64 x Azucena	164	RILs (F7:8)	na	RM265	RM315	na	3.78	0.081	35197615	36735295	1537680	Hydroponics	From 4 to 8 weeks old plants	4 weeks of 250 mg Fe2+ L-1 (as FeSO4 × 7H2O)	Louvain-la-Neuve, Belgium	228 microsatellites markers (average 7cM, maximum 23 cM)	Dufey et al. 2009	IR64: INDICA - SENSITIVE Azucena: JAPONICA - MODERATELY RESISTANT
1	35445202	37445202	Leaf bronzing score at 5 days	IR29 x Pokkali	121	RILs(F8)	id1023158	na	na	36445202	5.25	0.16	35445202	37445202	2000000	Hydroponics	From 5 to 6 weeks old plants	5 days pulse of 1000 mg Fe2+ L-1 (as FeSO4 × 7H2O)	Bonn, Germany	Physical map of 173 SNP and 83 SSR markers	Wu et al. 2014	IR29: INDICA - SENSITIVE Pokkali: INDICA - TOLERANT
1	37714840	40920209	Leaf bronzing score at 2 days	Nipponbare/Kasalath //Nipponbare	98	BC1F5 Backcross Inbred Lines	na	C742	C86	na	4.38	0.186	40920209	37714840	-3205369	Hydroponics	From 5 to 6 weeks old plants	5 days pulse of 1000 mg Fe2+ L-1 (as FeSO4 × 7H2O)	Bonn, Germany	Linkage map of 245 RFLP markers (Lin et al. 1998)	Wu et al. 2014	Nipponbare: JAPONICA - MODERATELY TOLERANT Kasalath: AUS - HIGHLY SENSITIVE
1	38282003	40701201	Leaf bronzing score	Gimbozu x Kasalath	78	F3 lines	na	RG220B	RG810	na	6.1	0.154	38282003	40701201	2419198	Hydroponics	From 3 to 4 weeks old plants	3 days of 10.7 mM FeSO4 and 89.5 µM Fe-EDTA	Shiga, Japan	81 SSR markers and 16 STS (sequence tagged sites) (Shimizu et al. 2004)	Shimizu et al. 2009	Gimbozu: JAPONICA - TOLERANT Kasalath: AUS - HIGHLY SENSITIVE
1	40107177	41363952	Shoot dry weight	IR64 x Azucena	40	RILs (F7:8) extremes (20 and 20) for LBS scores	na	RM165	RM014	na	4.38	0.208	40107177	41363952	1256775	Hydroponics	From 4 to 7 weeks old plants	3 weeks of 250 mg Fe2+ L-1 (as FeSO4 × 7H2O)	Louvain-la-Neuve, Belgium	228 microsatellites markers (average 7cM, maximum 23 cM)	Dufey et al. 2012	IR64: INDICA - SENSITIVE Azucena: JAPONICA - MODERATELY RESISTANT
1	40701201	41542391	Leaf bronzing index	IR64 x Azucena	123 and 100	123 DH lines from the cross and 100 DH lines from the cross, back crossed to Azucena	na	RG810	RG331	na	3.53	0.126	40701201	41542391	841190	Hydroponics	From 2 to 5 weeks old plants	4 weeks of 250 mg Fe2+ L-1 (as FeSO4 × 7H2O)	Zhejiang, China	Linkage map of 175 polymorphic mixed markers	Wu et al. 1997	IR64: INDICA - SENSITIVE Azucena: JAPONICA - MODERATELY RESISTANT
1	40701201	41542391	Relative decraese in shoot dry weight	IR64 x Azucena	123 and 100	123 DH lines from the cross and 100 DH lines from the cross, back crossed to Azucena	na	RG810	RG331	na	6.38	0.215	40701201	41542391	841190	Hydroponics	From 2 to 5 weeks old plants	4 weeks of 250 mg Fe2+ L-1 (as FeSO4 × 7H2O)	Zhejiang, China	Linkage map of 175 polymorphic mixed markers	Wu et al. 1997	IR64: INDICA - SENSITIVE Azucena: JAPONICA - MODERATELY RESISTANT
1	40701201	41542391	Leaf bronzing index	IR64 x Azucena	135	DH of F1 population	na	RG810	RG331	na	4.23	0.16	40701201	41542391	841190	Hydroponics	From 1 to 5 weeks old plants	22 days of 250 mg Fe2+ L-1 (as FeSO4 × 7H2O)	Hangzhou, China	Linkage map of 175 polymorphic mixed markers	Wu et al. 1998	IR64: INDICA - SENSITIVE Azucena: JAPONICA - MODERATELY RESISTANT
1	40701201	41542391	Leaf Fe concentration	IR64 x Azucena	135	DH of F1 population	na	RG810	RG331	na	3.16	0.15	40701201	41542391	841190	Hydroponics	From 1 to 5 weeks old plants	22 days of 250 mg Fe2+ L-1 (as FeSO4 × 7H2O)	Hangzhou, China	Linkage map of 175 polymorphic mixed markers	Wu et al. 1998	IR64: INDICA - SENSITIVE Azucena: JAPONICA - MODERATELY RESISTANT
2	9563496	11389764	Shoot water content	IR64 x Azucena	164	RILs (F7:8)	na	RM452	RM324	na	6.23	0.131	9563496	11389764	1826268	Hydroponics	From 4 to 8 weeks old plants	4 weeks of 250 mg Fe2+ L-1 (as FeSO4 × 7H2O)	Louvain-la-Neuve, Belgium	228 microsatellites markers (average 7cM, maximum 23 cM)	Dufey et al. 2009	IR64: INDICA - SENSITIVE Azucena: JAPONICA - MODERATELY RESISTANT
2	10771190	10971190	Leaf bronzing score at 60 days after transplanting	indica	175	Panel of local accessions and landraces	S2_10871190	na	na	10871190	4.04866	0.087	10771190	10971190	200000	Field	LBS and SPAD on day 60 after transplanting. Other parameters at harvest	Fields with Fe-toxic conditions (wet season), pHH2O=4.69-4.75 and Fe (mg kg-1)=19.32-25.27	Djibelor, Casamance, Southern Senegal	228 microsatellites markers (average 7cM, maximum 23 cM)	Diop et al. 2020
2	11060651	11260651	Leaf bronzing score at 60 days after transplanting	indica	175	Panel of local accessions and landraces	S2_11160651	na	na	11160651	5.10018	0.115	11060651	11260651	200000	Field	LBS and SPAD on day 60 after transplanting. Other parameters at harvest	Fields with Fe-toxic conditions (wet season), pHH2O=4.69-4.75 and Fe (mg kg-1)=19.32-25.27	Djibelor, Casamance, Southern Senegal	228 microsatellites markers (average 7cM, maximum 23 cM)	Diop et al. 2020
2	11071961	11271961	Root lenght under control conditions and Fe/Con	indica	211	PRAY indica	SNP-2.11171957.	na	na	11171961	4.8207	0.0946044	11071961	11271961	200000	Hydroponics	From three-leaf stage to 21 days more	21 days of 300 mg Fe2+ L-1 (as FeSO4 × 7H2O)	Beijing, China	395,553 SNPs from HDRA (McCouch et al. 2016)	Zhang et al. 2017
2	11389744	12464529	Shoot Fe	IR64 x Azucena	48	RILs (F7:8)	na	RM324	RM550	na	8.53	0.357	11389744	12464529	1074785	Hydroponics	From 4 to 8 weeks old plants	4 weeks of 250 mg Fe2+ L-1 (as FeSO4 × 7H2O)	Louvain-la-Neuve, Belgium	228 microsatellites markers (average 7cM, maximum 23 cM)	Dufey et al. 2009	IR64: INDICA - SENSITIVE Azucena: JAPONICA - MODERATELY RESISTANT
2	12946301	18770037	Fv:Fm, photosystem II quantum efficiency	IR64 x Azucena	40	RILs (F7:8) extremes (20 and 20) for LBS scores	na	RM465c	RM561	na	7.79	0.319	12946301	18770037	5823736	Hydroponics	From 4 to 7 weeks old plants	3 weeks of 250 mg Fe2+ L-1 (as FeSO4 × 7H2O)	Louvain-la-Neuve, Belgium	228 microsatellites markers (average 7cM, maximum 23 cM)	Dufey et al. 2012	IR64: INDICA - SENSITIVE Azucena: JAPONICA - MODERATELY RESISTANT
2	20800839	29585733	Leaf bronzing score	Gimbozu x Kasalath	78	F3 lines	R221	RM262	RM6	27615493	6.14	0.226	20800839	29585733	8784894	Hydroponics	From 3 to 4 weeks old plants	3 days of 10.7 mM FeSO4 and 89.5 µM Fe-EDTA	Shiga, Japan	81 SSR markers and 16 STS (sequence tagged sites) (Shimizu et al. 2004)	Shimizu et al. 2009	Gimbozu: JAPONICA - TOLERANT Kasalath: AUS - HIGHLY SENSITIVE
2	24069187	24269187	Shoot water content under Fe-toxic conditions Fe/Con	indica	211	PRAY indica	SNP-2.24163317.	na	na	24169187	4.62399	0.0838238	24069187	24269187	200000	Hydroponics	From three-leaf stage to 21 days more	21 days of 300 mg Fe2+ L-1 (as FeSO4 × 7H2O)	Beijing, China	395,553 SNPs from HDRA (McCouch et al. 2016)	Zhang et al. 2017
2	24221851	24421851	Relative root DW	RDP1	325		wd2002230	na	na	24321851	4.68892	0.0697118	24221851	24421851	200000	Hydroponics	From 7 to 8 weeks old plants	A 5 day of 1000 ppm Fe2+ (as FeSO4 × 7H2O)	Bonn, Germany	44K SNPs (Zhao et al. 2011)	Matthus et al. 2015
2	24459817	24659817	Shoot height under Fe-toxic and control conditions (also Fe/Con)	indica	211	PRAY indica	SNP-2.24553947.	na	na	24559817	4.04454	0.0610561	24459817	24659817	200000	Hydroponics	From three-leaf stage to 21 days more	21 days of 300 mg Fe2+ L-1 (as FeSO4 × 7H2O)	Beijing, China	395,553 SNPs from HDRA (McCouch et al. 2016)	Zhang et al. 2017
2	24571556	28695053	Leaf Fe concentration	IR64 x Azucena	135	DH of F1 population	na	PaII (RZ318)	RZ58	na	2.58	0.1	24571556	28695053	4123497	Hydroponics	From 1 to 5 weeks old plants	22 days of 250 mg Fe2+ L-1 (as FeSO4 × 7H2O)	Hangzhou, China	Linkage map of 175 polymorphic mixed markers	Wu et al. 1998	IR64: INDICA - SENSITIVE Azucena: JAPONICA - MODERATELY RESISTANT
2	25774531	25974531	Shoot fresh weight under Fe-toxic conditions and Fe/Con	indica	211	PRAY indica	SNP-2.25868661.	na	na	25874531	5.27394	0.0972974	25774531	25974531	200000	Hydroponics	From three-leaf stage to 21 days more	21 days of 300 mg Fe2+ L-1 (as FeSO4 × 7H2O)	Beijing, China	395,553 SNPs from HDRA (McCouch et al. 2016)	Zhang et al. 2017
2	25871270	26670954	Leaf Bronzing Index	IR64 x Azucena	164	RILs (F7:8)	na	RM263	RM526	na	3.39	0.072	25871270	26670954	799684	Field	LBI on 60 days old plants. Other parameters at harvest	Field with Fe-toxic conditions (dry season), pHH2O=4.7	Kou Valley, Burkina Faso	228 microsatellites markers (average 7cM, maximum 23 cM)	Dufey et al. 2012	IR64: INDICA - SENSITIVE Azucena: JAPONICA - MODERATELY RESISTANT
2	26670734	27615915	Fv:Fm, photosystem II quantum efficiency	IR64 x Azucena	40	RILs (F7:8) extremes (20 and 20) for LBS scores	na	RM526	RM221	na	4.47	0.27	26670734	27615915	945181	Pots	From sowing to 6 weeks old plants	6 weeks of 900 mg Fe2+ L-1 (as FeSO4 × 7H2O)	Cotonou, Benin	228 microsatellites markers (average 7cM, maximum 23 cM)	Dufey et al. 2012	IR64: INDICA - SENSITIVE Azucena: JAPONICA - MODERATELY RESISTANT
2	27084504	35373870	Root dry weight	Koshihikari x Kasalath	39	CSSLs (SL201-239)	na	C747	C1470	na	na	0.456(*)	27084504	35373870	8289366	Hydroponics	2 weeks old plants	2 weeks of 5 mM FeSO4	Japan	130 RFLP markers (Ebitani et al. 2005)	Fukuda et al. 2012	Koshihikari: JAPONICA - Background line Kasalath: AUS - SENSITIVE (segments donor)
2	27615745	29637589	100-grain weight	IR64 x Azucena	164	RILs (F7:8)	na	RM221	RM318	na	5.14	0.102	27615745	29637589	2021844	Field	LBI on 60 days old plants. Other parameters at harvest	Field with Fe-toxic conditions (dry season), pHH2O=4.7	Kou Valley, Burkina Faso	228 microsatellites markers (average 7cM, maximum 23 cM)	Dufey et al. 2012	IR64: INDICA - SENSITIVE Azucena: JAPONICA - MODERATELY RESISTANT
2	29345735	31345735	Leaf bronzing score at 5 days	IR29 x Pokkali	121	RILs(F8)	id2013434	na	na	30345735	3.47	0.103	29345735	31345735	2000000	Hydroponics	From 5 to 6 weeks old plants	5 days pulse of 1000 mg Fe2+ L-1 (as FeSO4 × 7H2O)	Bonn, Germany	Physical map of 173 SNP and 83 SSR markers	Wu et al. 2014	IR29: INDICA - SENSITIVE Pokkali: INDICA - TOLERANT
2	29637565	31503106	Fv:Fm, photosystem II quantum efficiency	IR64 x Azucena	40	RILs (F7:8) extremes (20 and 20) for LBS scores	na	RM318	RM240	na	5.41	0.448	29637565	31503106	1865541	Hydroponics	From 4 to 7 weeks old plants	3 weeks of 250 mg Fe2+ L-1 (as FeSO4 × 7H2O)	Louvain-la-Neuve, Belgium	228 microsatellites markers (average 7cM, maximum 23 cM)	Dufey et al. 2012	IR64: INDICA - SENSITIVE Azucena: JAPONICA - MODERATELY RESISTANT
2	29798403	29998403	Shoot Fe concentration under Fe-toxic conditions	indica	211	PRAY indica	SNP-2.29892533.	na	na	29898403	5.12898	0.0940976	29798403	29998403	200000	Hydroponics	From three-leaf stage to 21 days more	21 days of 300 mg Fe2+ L-1 (as FeSO4 × 7H2O)	Beijing, China	395,553 SNPs from HDRA (McCouch et al. 2016)	Zhang et al. 2017
2	32780233	34352622	Fv:Fm, photosystem II quantum efficiency	IR64 x Azucena	40	RILs (F7:8) extremes (20 and 20) for LBS scores	na	RM250	RM166	na	8.94	0.427	32780233	34352622	1572389	Hydroponics	From 4 to 7 weeks old plants	3 weeks of 250 mg Fe2+ L-1 (as FeSO4 × 7H2O)	Louvain-la-Neuve, Belgium	228 microsatellites markers (average 7cM, maximum 23 cM)	Dufey et al. 2012	IR64: INDICA - SENSITIVE Azucena: JAPONICA - MODERATELY RESISTANT
2	34555720	34755720	Fe shoot concentration	RDP1	324		id2015632	na	na	34655720	4.15124	0.0508495	34555720	34755720	200000	Hydroponics	From 7 to 8 weeks old plants	A 5 day of 1000 ppm Fe2+ (as FeSO4 × 7H2O)	Bonn, Germany	44K SNPs (Zhao et al. 2011)	Matthus et al. 2015
2	35141667	35431756	Leaf bronzing index	Caiapo/MG12 //Caiapo	220	BC3F1DH	na	RM208	RM266	na	4.53	0.071	35141667	35431756	290089	Hydroponics	From 3 to 6 weeks old plants	3 weeks of 250 mg Fe2+ L-1 (as FeSO4 × 7H2O)	Louvain-la-Neuve, Belgium	126 SSR markers with 10.5 cM on average (Aluko et al. 2004)	Dufey et al. 2015	Caiapo: TROP JAPONICA MG12: O. GLABERRIMA -TOLERANT
2	35141667	35431756	Leaf bronzing index	Caiapo/MG12 //Caiapo	220	BC3F1DH	na	RM208	RM266	na	3.4	0.052	35141667	35431756	290089	Hydroponics	From 3 to 6 weeks old plants	3 weeks of 250 mg Fe2+ L-1 (as FeSO4 × 7H2O)	Louvain-la-Neuve, Belgium	126 SSR markers with 10.5 cM on average (Aluko et al. 2004)	Dufey et al. 2015	Caiapo: TROP JAPONICA MG12: O. GLABERRIMA -TOLERANT
2	35141667	35431756	Chlorophyll content index	Caiapo/MG12 //Caiapo	42	BC3F1DH	na	RM208	RM266	na	5.09	0.262	35141667	35431756	290089	Hydroponics	From 3 to 6 weeks old plants	3 weeks of 250 mg Fe2+ L-1 (as FeSO4 × 7H2O)	Louvain-la-Neuve, Belgium	126 SSR markers with 10.5 cM on average (Aluko et al. 2004)	Dufey et al. 2015	Caiapo: TROP JAPONICA MG12: O. GLABERRIMA -TOLERANT
3	0	107053	Fe in leaf sheath	Caiapo/MG12 //Caiapo	42	BC3F1DH	na	before	RM60	na	5.32	0.364	0	107053	107053	Hydroponics	From 3 to 6 weeks old plants	3 weeks of 250 mg Fe2+ L-1 (as FeSO4 × 7H2O)	Louvain-la-Neuve, Belgium	126 SSR markers with 10.5 cM on average (Aluko et al. 2004)	Dufey et al. 2015	Caiapo: TROP JAPONICA MG12: O. GLABERRIMA -TOLERANT
3	107033	1015437	Fertility rate	IR64 x Azucena	164	RILs (F7:8)	na	RM060	RM132	na	4.44	0.08	107033	1015437	908404	Field	LBI on 60 days old plants. Other parameters at harvest	Field with Fe-toxic conditions (dry season), pHH2O=4.7	Kou Valley, Burkina Faso	228 microsatellites markers (average 7cM, maximum 23 cM)	Dufey et al. 2012	IR64: INDICA - SENSITIVE Azucena: JAPONICA - MODERATELY RESISTANT
3	107033	1520556	Shoot dry weight	Caiapo/MG12 //Caiapo	220	BC3F1DH	na	RM60	RM22	na	3.16	0.053	107033	1520556	1413523	Hydroponics	From 3 to 6 weeks old plants	3 weeks of 250 mg Fe2+ L-1 (as FeSO4 × 7H2O)	Louvain-la-Neuve, Belgium	126 SSR markers with 10.5 cM on average (Aluko et al. 2004)	Dufey et al. 2015	Caiapo: TROP JAPONICA MG12: O. GLABERRIMA -TOLERANT
3	313729	513729	Leaf bronzing score at 3 days	indica (RDP1)	141		id3000109	na	na	413729	4.49832	0.205287	313729	513729	200000	Hydroponics	From 7 to 8 weeks old plants	A 5 day of 1000 ppm Fe2+ (as FeSO4 × 7H2O)	Bonn, Germany	44K SNPs (Zhao et al. 2011)	Matthus et al. 2015
3	720086	3965830	Stem dry weight	Nipponbare/Kasalath //Nipponbare	96	BC1F9 Backcross Inbred Lines from the BC1F5 by single seed descent	na	C25	C515	na	5.85	0.479	3965830	720086	-3245744	Hydroponics	From 2 to 5 weeks old plants	4 weeks of 250 mg Fe2+ L-1 (as FeSO4 × 7H2O)	Nanjing, China	Linkage map of 245 RFLP markers (Lin et al. 1998)	Wan et al. 2003	Nipponbare: JAPONICA - MODERATELY TOLERANT Kasalath: AUS - HIGHLY SENSITIVE
3	720086	3965830	Root dry weight	Nipponbare/Kasalath //Nipponbare	96	BC1F9 Backcross Inbred Lines from the BC1F5 by single seed descent	na	C25	C515	na	5.35	0.35	3965830	720086	-3245744	Hydroponics	From 2 to 5 weeks old plants	4 weeks of 250 mg Fe2+ L-1 (as FeSO4 × 7H2O)	Nanjing, China	Linkage map of 245 RFLP markers (Lin et al. 1998)	Wan et al. 2003	Nipponbare: JAPONICA - MODERATELY TOLERANT Kasalath: AUS - HIGHLY SENSITIVE
3	1015375	2454279	Leaf bronzing index	IR64 x Azucena	164	RILs (F7:8)	na	RM132	RM231	na	7.95	0.19	1015375	2454279	1438904	Field	LBI on 60 days old plants. Other parameters at harvest	Field with Fe-toxic conditions (dry season), pHH2O=4.7	Kou Valley, Burkina Faso	228 microsatellites markers (average 7cM, maximum 23 cM)	Dufey et al. 2012	IR64: INDICA - SENSITIVE Azucena: JAPONICA - MODERATELY RESISTANT
3	1015375	2454279	Panicle dry weight	IR64 x Azucena	164	RILs (F7:8)	na	RM132	RM231	na	3.82	0.09	1015375	2454279	1438904	Field	LBI on 60 days old plants. Other parameters at harvest	Field with Fe-toxic conditions (dry season), pHH2O=4.7	Kou Valley, Burkina Faso	228 microsatellites markers (average 7cM, maximum 23 cM)	Dufey et al. 2012	IR64: INDICA - SENSITIVE Azucena: JAPONICA - MODERATELY RESISTANT
3	1015375	2454279	Spikelets per panicle	IR64 x Azucena	164	RILs (F7:8)	na	RM132	RM231	na	3.23	0.066	1015375	2454279	1438904	Field	LBI on 60 days old plants. Other parameters at harvest	Field with Fe-toxic conditions (dry season), pHH2O=4.7	Kou Valley, Burkina Faso	228 microsatellites markers (average 7cM, maximum 23 cM)	Dufey et al. 2012	IR64: INDICA - SENSITIVE Azucena: JAPONICA - MODERATELY RESISTANT
3	1015375	2454279	Growth cycle length	IR64 x Azucena	164	RILs (F7:8)	na	RM132	RM231	na	16.13	0.305	1015375	2454279	1438904	Field	LBI on 60 days old plants. Other parameters at harvest	Field with Fe-toxic conditions (dry season), pHH2O=4.7	Kou Valley, Burkina Faso	228 microsatellites markers (average 7cM, maximum 23 cM)	Dufey et al. 2012	IR64: INDICA - SENSITIVE Azucena: JAPONICA - MODERATELY RESISTANT
3	3866783	6079421	Fe in leaf blade	Caiapo/MG12 //Caiapo	42	BC3F1DH	na	RM175	RM7576	na	5.17	0.343	3866783	6079421	2212638	Hydroponics	From 3 to 6 weeks old plants	3 weeks of 250 mg Fe2+ L-1 (as FeSO4 × 7H2O)	Louvain-la-Neuve, Belgium	126 SSR markers with 10.5 cM on average (Aluko et al. 2004)	Dufey et al. 2015	Caiapo: TROP JAPONICA MG12: O. GLABERRIMA -TOLERANT
3	3866783	6079421	Fe in leaf sheath	Caiapo/MG12 //Caiapo	42	BC3F1DH	na	RM175	RM7576	na	3.94	0.287	3866783	6079421	2212638	Hydroponics	From 3 to 6 weeks old plants	3 weeks of 250 mg Fe2+ L-1 (as FeSO4 × 7H2O)	Louvain-la-Neuve, Belgium	126 SSR markers with 10.5 cM on average (Aluko et al. 2004)	Dufey et al. 2015	Caiapo: TROP JAPONICA MG12: O. GLABERRIMA -TOLERANT
3	3965830	21545837	Root dry weight	Koshihikari x Kasalath	39	CSSLs (SL201-239)	na	C25	G332	na	na	0.565(*)	3965830	21545837	17580007	Hydroponics	2 weeks old plants	2 weeks of 5 mM FeSO4	Japan	130 RFLP markers (Ebitani et al. 2005)	Fukuda et al. 2012	Koshihikari: JAPONICA - Background line Kasalath: AUS - SENSITIVE (segments donor)
3	6625521	6825521	Leaf bronzing score at 3 days	japonica (RDP1)	185		id3003809	na	na	6725521	4.54575	0.106503	6625521	6825521	200000	Hydroponics	From 7 to 8 weeks old plants	A 5 day of 1000 ppm Fe2+ (as FeSO4 × 7H2O)	Bonn, Germany	44K SNPs (Zhao et al. 2011)	Matthus et al. 2015
3	9829640	9949873	Fe in leaf sheath	Caiapo/MG12 //Caiapo	42	BC3F1DH	na	RM7	RM251	na	3.2	0.244	9829640	9949873	120233	Hydroponics	From 3 to 6 weeks old plants	3 weeks of 250 mg Fe2+ L-1 (as FeSO4 × 7H2O)	Louvain-la-Neuve, Belgium	126 SSR markers with 10.5 cM on average (Aluko et al. 2004)	Dufey et al. 2015	Caiapo: TROP JAPONICA MG12: O. GLABERRIMA -TOLERANT
3	9949855	13222947	Shoot water content	Caiapo/MG12 //Caiapo	220	BC3F1DH	na	RM251	RM338	na	3.02	0.051	9949855	13222947	3273092	Hydroponics	From 3 to 6 weeks old plants	3 weeks of 250 mg Fe2+ L-1 (as FeSO4 × 7H2O)	Louvain-la-Neuve, Belgium	126 SSR markers with 10.5 cM on average (Aluko et al. 2004)	Dufey et al. 2015	Caiapo: TROP JAPONICA MG12: O. GLABERRIMA -TOLERANT
3	9949855	13222947	Chlorophyll content index	Caiapo/MG12 //Caiapo	42	BC3F1DH	na	RM251	RM338	na	3.63	0.181	9949855	13222947	3273092	Hydroponics	From 3 to 6 weeks old plants	3 weeks of 250 mg Fe2+ L-1 (as FeSO4 × 7H2O)	Louvain-la-Neuve, Belgium	126 SSR markers with 10.5 cM on average (Aluko et al. 2004)	Dufey et al. 2015	Caiapo: TROP JAPONICA MG12: O. GLABERRIMA -TOLERANT
3	13222763	28135218	Shoot dry weight	IR64 x Azucena	40	RILs (F7:8) extremes (20 and 20) for LBS scores	na	RM338	RM473a	na	4.83	0.214	13222763	28135218	14912455	Hydroponics	From 4 to 7 weeks old plants	3 weeks of 250 mg Fe2+ L-1 (as FeSO4 × 7H2O)	Louvain-la-Neuve, Belgium	228 microsatellites markers (average 7cM, maximum 23 cM)	Dufey et al. 2012	IR64: INDICA - SENSITIVE Azucena: JAPONICA - MODERATELY RESISTANT
3	15595269	15795269	Root dry weight under Fe-toxic and control conditions	indica	211	PRAY indica	SNP-3.15693915.	na	na	15695269	4.37934	0.077601	15595269	15795269	200000	Hydroponics	From three-leaf stage to 21 days more	21 days of 300 mg Fe2+ L-1 (as FeSO4 × 7H2O)	Beijing, China	395,553 SNPs from HDRA (McCouch et al. 2016)	Zhang et al. 2017
3	15608332	36381972	Shoot Fe	Koshihikari x Kasalath	39	CSSLs (SL201-239)	na	R663	S1571	na	na	0.599(*)	15608332	36381972	20773640	Hydroponics	2 weeks old plants	2 weeks of 5 mM FeSO4	Japan	130 RFLP markers (Ebitani et al. 2005)	Fukuda et al. 2012	Koshihikari: JAPONICA - Background line Kasalath: AUS - SENSITIVE (segments donor)
3	23127724	27418774	Fv:Fm, photosystem II quantum efficiency	Caiapo/MG12 //Caiapo	42	BC3F1DH	na	RM16	RM135	na	3.5	0.07	23127724	27418774	4291050	Hydroponics	From 3 to 6 weeks old plants	3 weeks of 250 mg Fe2+ L-1 (as FeSO4 × 7H2O)	Louvain-la-Neuve, Belgium	126 SSR markers with 10.5 cM on average (Aluko et al. 2004)	Dufey et al. 2015	Caiapo: TROP JAPONICA MG12: O. GLABERRIMA -TOLERANT
3	23402874	23602874	Root lenght under Fe-toxic and control conditions	indica	211	PRAY indica	SNP-3.23501047.	na	na	23502874	4.08847	0.0782201	23402874	23602874	200000	Hydroponics	From three-leaf stage to 21 days more	21 days of 300 mg Fe2+ L-1 (as FeSO4 × 7H2O)	Beijing, China	395,553 SNPs from HDRA (McCouch et al. 2016)	Zhang et al. 2017
3	25120807	26735852	Leaf bronzing score at 2 days	Nipponbare/Kasalath //Nipponbare	98	BC1F5 Backcross Inbred Lines	na	C136	R250	na	2.63	0.116	26735852	25120807	-1615045	Hydroponics	From 5 to 6 weeks old plants	5 days pulse of 1000 mg Fe2+ L-1 (as FeSO4 × 7H2O)	Bonn, Germany	Linkage map of 245 RFLP markers (Lin et al. 1998)	Wu et al. 2014	Nipponbare: JAPONICA - MODERATELY TOLERANT Kasalath: AUS - HIGHLY SENSITIVE
3	25120807	26735852	Leaf bronzing score at 5 days	Nipponbare/Kasalath //Nipponbare	98	BC1F5 Backcross Inbred Lines	na	C136	R250	na	3.71	0.16	26735852	25120807	-1615045	Hydroponics	From 5 to 6 weeks old plants	5 days pulse of 1000 mg Fe2+ L-1 (as FeSO4 × 7H2O)	Bonn, Germany	Linkage map of 245 RFLP markers (Lin et al. 1998)	Wu et al. 2014	Nipponbare: JAPONICA - MODERATELY TOLERANT Kasalath: AUS - HIGHLY SENSITIVE
3	26576402	26776402	Shoot fresh weight under Fe-toxic ad control conditions	indica	211	PRAY indica	SNP-3.26669455.	na	na	26676402	4.55012	0.0547398	26576402	26776402	200000	Hydroponics	From three-leaf stage to 21 days more	21 days of 300 mg Fe2+ L-1 (as FeSO4 × 7H2O)	Beijing, China	395,553 SNPs from HDRA (McCouch et al. 2016)	Zhang et al. 2017
3	26600136	26800136	Shoot dry weight under Fe-toxic ad control conditions	indica	211	PRAY indica	SNP-3.26693189.	na	na	26700136	5.34742	0.0932345	26600136	26800136	200000	Hydroponics	From three-leaf stage to 21 days more	21 days of 300 mg Fe2+ L-1 (as FeSO4 × 7H2O)	Beijing, China	395,553 SNPs from HDRA (McCouch et al. 2016)	Zhang et al. 2017
3	28813641	29052485	Leaf bronzing index	IR64 x Azucena	40	RILs (F7:8) extremes (20 and 20) for LBS scores	na	RM186	RM055	na	4.26	0.195	28813641	29052485	238844	Hydroponics	From 4 to 7 weeks old plants	3 weeks of 250 mg Fe2+ L-1 (as FeSO4 × 7H2O)	Louvain-la-Neuve, Belgium	228 microsatellites markers (average 7cM, maximum 23 cM)	Dufey et al. 2012	IR64: INDICA - SENSITIVE Azucena: JAPONICA - MODERATELY RESISTANT
3	32681980	33191388	Shoot dry weight	IR64 x Azucena	164	RILs (F7:8)	na	RM468	RM143	na	3.66	0.091	32681980	33191388	509408	Hydroponics	From 4 to 8 weeks old plants	4 weeks of 250 mg Fe2+ L-1 (as FeSO4 × 7H2O)	Louvain-la-Neuve, Belgium	228 microsatellites markers (average 7cM, maximum 23 cM)	Dufey et al. 2009	IR64: INDICA - SENSITIVE Azucena: JAPONICA - MODERATELY RESISTANT
3	35115283	35315283	Shoot dry weight under Fe-toxic ad control conditions	indica	211	PRAY indica	SNP-3.35208151.	na	na	35215283	5.42003	0.0879214	35115283	35315283	200000	Hydroponics	From three-leaf stage to 21 days more	21 days of 300 mg Fe2+ L-1 (as FeSO4 × 7H2O)	Beijing, China	395,553 SNPs from HDRA (McCouch et al. 2016)	Zhang et al. 2017
3	35788692	36348245	100-grain weight	IR64 x Azucena	164	RILs (F7:8)	na	RM442	RM085	na	3.19	0.062	35788692	36348245	559553	Field	LBI on 60 days old plants. Other parameters at harvest	Field with Fe-toxic conditions (dry season), pHH2O=4.7	Kou Valley, Burkina Faso	228 microsatellites markers (average 7cM, maximum 23 cM)	Dufey et al. 2012	IR64: INDICA - SENSITIVE Azucena: JAPONICA - MODERATELY RESISTANT
4	6428150	8428150	Leaf bronzing score at 5 days	IR29 x Pokkali	121	RILs(F8)	id4002852	na	na	7428150	6.12	0.187	6428150	8428150	2000000	Hydroponics	From 5 to 6 weeks old plants	5 days pulse of 1000 mg Fe2+ L-1 (as FeSO4 × 7H2O)	Bonn, Germany	Physical map of 173 SNP and 83 SSR markers	Wu et al. 2014	IR29: INDICA - SENSITIVE Pokkali: INDICA - TOLERANT
4	7085138	9085138	Leaf bronzing score at 5 days	IR29 x Pokkali	121	RILs(F8)	id4002913	na	na	8085138	6.14	0.187	7085138	9085138	2000000	Hydroponics	From 5 to 6 weeks old plants	5 days pulse of 1000 mg Fe2+ L-1 (as FeSO4 × 7H2O)	Bonn, Germany	Physical map of 173 SNP and 83 SSR markers	Wu et al. 2014	IR29: INDICA - SENSITIVE Pokkali: INDICA - TOLERANT
4	8943752	10943752	Leaf bronzing score at 5 days	IR29 x Pokkali	121	RILs(F8)	id4003259	na	na	9943752	5.95	0.181	8943752	10943752	2000000	Hydroponics	From 5 to 6 weeks old plants	5 days pulse of 1000 mg Fe2+ L-1 (as FeSO4 × 7H2O)	Bonn, Germany	Physical map of 173 SNP and 83 SSR markers	Wu et al. 2014	IR29: INDICA - SENSITIVE Pokkali: INDICA - TOLERANT
4	10940251	12940251	Leaf bronzing score at 5 days	IR29 x Pokkali	121	RILs(F8)	id4003727	na	na	11940251	3.15	0.092	10940251	12940251	2000000	Hydroponics	From 5 to 6 weeks old plants	5 days pulse of 1000 mg Fe2+ L-1 (as FeSO4 × 7H2O)	Bonn, Germany	Physical map of 173 SNP and 83 SSR markers	Wu et al. 2014	IR29: INDICA - SENSITIVE Pokkali: INDICA - TOLERANT
4	14060399	14260399	Root dry weight at day 10 of Fe treatment	indica	175	Panel of local accessions and landraces	S4_14160399	na	na	14160399	3.67778	0.076	14060399	14260399	200000	Hydroponics	From 11 to 21 days old plants	10 days of 1500 mg L-1 FeSO4·7H2O	AfricaRice Sahel Station, Senegal	80,660 SNPs	Diop et al. 2020
4	14226453	14426453	Leaf bronzing score at day 10 of Fe treatment	indica	175	Panel of local accessions and landraces	S4_14326453	na	na	14326453	5.71444	0.134	14226453	14426453	200000	Hydroponics	From 11 to 21 days old plants	10 days of 1500 mg L-1 FeSO4·7H2O	AfricaRice Sahel Station, Senegal	80,660 SNPs	Diop et al. 2020
4	18932310	20932310	Leaf bronzing score at 5 days	IR29 x Pokkali	121	RILs(F8)	id4005867	na	na	19932310	3.37	0.099	18932310	20932310	2000000	Hydroponics	From 5 to 6 weeks old plants	5 days pulse of 1000 mg Fe2+ L-1 (as FeSO4 × 7H2O)	Bonn, Germany	Physical map of 173 SNP and 83 SSR markers	Wu et al. 2014	IR29: INDICA - SENSITIVE Pokkali: INDICA - TOLERANT
4	19598457	20691115	Shoot dry weight	IR64 x Azucena	164	RILs (F7:8)	na	RM417	RM142	na	3.78	0.109	19598457	20691115	1092658	Hydroponics	From 4 to 8 weeks old plants	4 weeks of 250 mg Fe2+ L-1 (as FeSO4 × 7H2O)	Louvain-la-Neuve, Belgium	228 microsatellites markers (average 7cM, maximum 23 cM)	Dufey et al. 2009	IR64: INDICA - SENSITIVE Azucena: JAPONICA - MODERATELY RESISTANT
4	22310819	22510819	Harvest index	indica	175	Panel of local accessions and landraces	S4_22410819	na	na	22410819	4.45223	0.094	22310819	22510819	200000	Field	LBS and SPAD on day 60 after transplanting. Other parameters at harvest	Fields with Fe-toxic conditions (wet season), pHH2O=4.69-4.75 and Fe (mg kg-1)=19.32-25.27	Djibelor, Casamance, Southern Senegal	228 microsatellites markers (average 7cM, maximum 23 cM)	Diop et al. 2020
4	23984100	24044237	Coleoptile elongation rate	Zhenshan 97B x MiYang46	244	RILs	na	RG445B	RM273	na	5.14	0.121	23984100	24044237	60137	Incubator	1 week old plants	2 week of 14.32 mM of FeSO4	China	207 RFLPs and SSLPs	Ouyang et al. 2007	Zhenshan 97B: INDICA - MODERATLY TOLERANT MiYang46: JAPONICA
4	28840290	29040290	Plant height at day 10 of Fe treatment	indica	175	Panel of local accessions and landraces	S4_28940290	na	na	28940290	4.48017	0.059	28840290	29040290	200000	Hydroponics	From 11 to 21 days old plants	10 days of 1500 mg L-1 FeSO4·7H2O	AfricaRice Sahel Station, Senegal	80,660 SNPs	Diop et al. 2020
4	29081249	29281249	Relative root length	indica (RDP1)	140		ud4002022	na	na	29181249	4.08694	0.121877	29081249	29281249	200000	Hydroponics	From 7 to 8 weeks old plants	A 5 day of 1000 ppm Fe2+ (as FeSO4 × 7H2O)	Bonn, Germany	44K SNPs (Zhao et al. 2011)	Matthus et al. 2015
4	29143126	29343126	Plant height at day 10 of Fe treatment	indica	175	Panel of local accessions and landraces	S4_29243126	na	na	29243126	5.80688	0.08	29143126	29343126	200000	Hydroponics	From 11 to 21 days old plants	10 days of 1500 mg L-1 FeSO4·7H2O	AfricaRice Sahel Station, Senegal	80,660 SNPs	Diop et al. 2020
4	29640449	29840449	Plant height at day 10 of Fe treatment	indica	175	Panel of local accessions and landraces	S4_29740449	na	na	29740449	4.00568	0.051	29640449	29840449	200000	Hydroponics	From 11 to 21 days old plants	10 days of 1500 mg L-1 FeSO4·7H2O	AfricaRice Sahel Station, Senegal	80,660 SNPs	Diop et al. 2020
4	31376853	31576853	Relative root DW	RDP1	325		id4010715	na	na	31476853	4.01522	0.048935	31376853	31576853	200000	Hydroponics	From 7 to 8 weeks old plants	A 5 day of 1000 ppm Fe2+ (as FeSO4 × 7H2O)	Bonn, Germany	44K SNPs (Zhao et al. 2011)	Matthus et al. 2015
4	32684574	35174829	Leaf bronzing index	IR64 x Azucena	40	RILs (F7:8) extremes (20 and 20) for LBS scores	na	RM349	RM280	na	3.81	0.267	32684574	35174829	2490255	Hydroponics	From 4 to 7 weeks old plants	3 weeks of 250 mg Fe2+ L-1 (as FeSO4 × 7H2O)	Louvain-la-Neuve, Belgium	228 microsatellites markers (average 7cM, maximum 23 cM)	Dufey et al. 2012	IR64: INDICA - SENSITIVE Azucena: JAPONICA - MODERATELY RESISTANT
4	32913513	33113513	Biomass	indica	175	Panel of local accessions and landraces	S4_33013513	na	na	33013513	4.01278	0.08	32913513	33113513	200000	Field	LBS and SPAD on day 60 after transplanting. Other parameters at harvest	Fields with Fe-toxic conditions (wet season), pHH2O=4.69-4.75 and Fe (mg kg-1)=19.32-25.27	Djibelor, Casamance, Southern Senegal	228 microsatellites markers (average 7cM, maximum 23 cM)	Diop et al. 2020
4	32913513	33113513	Panicle dry weight	indica	175	Panel of local accessions and landraces	S4_33013513	na	na	33013513	4.58336	0.097	32913513	33113513	200000	Field	LBS and SPAD on day 60 after transplanting. Other parameters at harvest	Fields with Fe-toxic conditions (wet season), pHH2O=4.69-4.75 and Fe (mg kg-1)=19.32-25.27	Djibelor, Casamance, Southern Senegal	228 microsatellites markers (average 7cM, maximum 23 cM)	Diop et al. 2020
4	32913513	33113513	Grain yield	indica	175	Panel of local accessions and landraces	S4_33013513	na	na	33013513	4.45223	0.094	32913513	33113513	200000	Field	LBS and SPAD on day 60 after transplanting. Other parameters at harvest	Fields with Fe-toxic conditions (wet season), pHH2O=4.69-4.75 and Fe (mg kg-1)=19.32-25.27	Djibelor, Casamance, Southern Senegal	228 microsatellites markers (average 7cM, maximum 23 cM)	Diop et al. 2020
5	54526	254526	Leaf bronzing score at 5 days	RDP1	329		id5000074	na	na	154526	4.34449	0.0521006	54526	254526	200000	Hydroponics	From 7 to 8 weeks old plants	A 5 day of 1000 ppm Fe2+ (as FeSO4 × 7H2O)	Bonn, Germany	44K SNPs (Zhao et al. 2011)	Matthus et al. 2015
5	7498119	10776584	Shoot dry weight	Caiapo/MG12 //Caiapo	220	BC3F1DH	na	RM169	RM249	na	3.27	0.055	7498119	10776584	3278465	Hydroponics	From 3 to 6 weeks old plants	3 weeks of 250 mg Fe2+ L-1 (as FeSO4 × 7H2O)	Louvain-la-Neuve, Belgium	126 SSR markers with 10.5 cM on average (Aluko et al. 2004)	Dufey et al. 2015	Caiapo: TROP JAPONICA MG12: O. GLABERRIMA -TOLERANT
5	7498119	10776584	Root dry weight	Caiapo/MG12 //Caiapo	220	BC3F1DH	na	RM169	RM249	na	3.2	0.053	7498119	10776584	3278465	Hydroponics	From 3 to 6 weeks old plants	3 weeks of 250 mg Fe2+ L-1 (as FeSO4 × 7H2O)	Louvain-la-Neuve, Belgium	126 SSR markers with 10.5 cM on average (Aluko et al. 2004)	Dufey et al. 2015	Caiapo: TROP JAPONICA MG12: O. GLABERRIMA -TOLERANT
5	10776564	18111334	Leaf bronzing index	Caiapo/MG12 //Caiapo	220	BC3F1DH	na	RM249	RM146	na	9.98	0.182	10776564	18111334	7334770	Hydroponics	From 3 to 6 weeks old plants	3 weeks of 250 mg Fe2+ L-1 (as FeSO4 × 7H2O)	Louvain-la-Neuve, Belgium	126 SSR markers with 10.5 cM on average (Aluko et al. 2004)	Dufey et al. 2015	Caiapo: TROP JAPONICA MG12: O. GLABERRIMA -TOLERANT
5	10776564	18111334	Leaf bronzing index	Caiapo/MG12 //Caiapo	220	BC3F1DH	na	RM249	RM146	na	7.75	0.123	10776564	18111334	7334770	Hydroponics	From 3 to 6 weeks old plants	3 weeks of 250 mg Fe2+ L-1 (as FeSO4 × 7H2O)	Louvain-la-Neuve, Belgium	126 SSR markers with 10.5 cM on average (Aluko et al. 2004)	Dufey et al. 2015	Caiapo: TROP JAPONICA MG12: O. GLABERRIMA -TOLERANT
5	10776564	18111334	Root dry weight	Caiapo/MG12 //Caiapo	220	BC3F1DH	na	RM249	RM146	na	3.25	0.066	10776564	18111334	7334770	Hydroponics	From 3 to 6 weeks old plants	3 weeks of 250 mg Fe2+ L-1 (as FeSO4 × 7H2O)	Louvain-la-Neuve, Belgium	126 SSR markers with 10.5 cM on average (Aluko et al. 2004)	Dufey et al. 2015	Caiapo: TROP JAPONICA MG12: O. GLABERRIMA -TOLERANT
5	11088907	11288907	Shoot Fe concentration under Fe-toxic conditions	indica	211	PRAY indica	SNP-5.11188835.	na	na	11188907	4.24691	0.0752534	11088907	11288907	200000	Hydroponics	From three-leaf stage to 21 days more	21 days of 300 mg Fe2+ L-1 (as FeSO4 × 7H2O)	Beijing, China	395,553 SNPs from HDRA (McCouch et al. 2016)	Zhang et al. 2017
5	14132225	14332225	Shoot fresh weight under Fe-toxic conditions and Fe/Con	indica	211	PRAY indica	SNP-5.14174767.	na	na	14232225	4.7375	0.0857151	14132225	14332225	200000	Hydroponics	From three-leaf stage to 21 days more	21 days of 300 mg Fe2+ L-1 (as FeSO4 × 7H2O)	Beijing, China	395,553 SNPs from HDRA (McCouch et al. 2016)	Zhang et al. 2017
5	14225387	14425387	Root dry weight under Fe-toxic conditions	indica	211	PRAY indica	SNP-5.14267929.	na	na	14325387	4.51511	0.0804627	14225387	14425387	200000	Hydroponics	From three-leaf stage to 21 days more	21 days of 300 mg Fe2+ L-1 (as FeSO4 × 7H2O)	Beijing, China	395,553 SNPs from HDRA (McCouch et al. 2016)	Zhang et al. 2017
5	19009759	23972524	Fe in root-plaque system	Caiapo/MG12 //Caiapo	42	BC3F1DH	na	RM129	RM5	na	4.13	0.202	19009759	23972524	4962765	Hydroponics	From 3 to 6 weeks old plants	3 weeks of 250 mg Fe2+ L-1 (as FeSO4 × 7H2O)	Louvain-la-Neuve, Belgium	126 SSR markers with 10.5 cM on average (Aluko et al. 2004)	Dufey et al. 2015	Caiapo: TROP JAPONICA MG12: O. GLABERRIMA -TOLERANT
5	21633179	23550975	Coleoptile elongation rate	Zhenshan 97B x MiYang46	244	RILs	na	RG573	RG470	na	2.54	0.0417	21633179	23550975	1917796	Incubator	1 week old plants	2 week of 1.79 mM of FeSO4	China	207 RFLPs and SSLPs	Ouyang et al. 2007	Zhenshan 97B: INDICA - MODERATLY TOLERANT MiYang46: JAPONICA
5	24284192	24484192	SPAD	indica	175	Panel of local accessions and landraces	S5_24384192	na	na	24384192	4.10018	0.092	24284192	24484192	200000	Hydroponics	From 11 to 21 days old plants	10 days of 1500 mg L-1 FeSO4·7H2O	AfricaRice Sahel Station, Senegal	80,660 SNPs	Diop et al. 2020
5	29041273	29241273	Leaf bronzing score at 5 days	japonica (RDP1)	187		id5014702	na	na	29141273	4.13569	0.110985	29041273	29241273	200000	Hydroponics	From 7 to 8 weeks old plants	A 5 day of 1000 ppm Fe2+ (as FeSO4 × 7H2O)	Bonn, Germany	44K SNPs (Zhao et al. 2011)	Matthus et al. 2015
6	8080843	8280843	Harvest index	indica	175	Panel of local accessions and landraces	S6_8180843	na	na	8180843	4.45223	0.094	8080843	8280843	200000	Field	LBS and SPAD on day 60 after transplanting. Other parameters at harvest	Fields with Fe-toxic conditions (wet season), pHH2O=4.69-4.75 and Fe (mg kg-1)=19.32-25.27	Djibelor, Casamance, Southern Senegal	228 microsatellites markers (average 7cM, maximum 23 cM)	Diop et al. 2020
6	9934523	10134523	Root dry weight under Fe-toxic conditions	indica	211	PRAY indica	SNP-6.10033523.	na	na	10034523	4.74975	0.0854384	9934523	10134523	200000	Hydroponics	From three-leaf stage to 21 days more	21 days of 300 mg Fe2+ L-1 (as FeSO4 × 7H2O)	Beijing, China	395,553 SNPs from HDRA (McCouch et al. 2016)	Zhang et al. 2017
6	10170773	10370773	Shoot fresh weight under Fe-toxic conditions and Fe/Con	indica	211	PRAY indica	SNP-6.10269773.	na	na	10270773	4.95928	0.0904803	10170773	10370773	200000	Hydroponics	From three-leaf stage to 21 days more	21 days of 300 mg Fe2+ L-1 (as FeSO4 × 7H2O)	Beijing, China	395,553 SNPs from HDRA (McCouch et al. 2016)	Zhang et al. 2017
6	10170773	10370773	Shoot dry weight under Fe-toxic conditions Fe/Con	indica	211	PRAY indica	SNP-6.10269773.	na	na	10270773	4.98573	0.0915723	10170773	10370773	200000	Hydroponics	From three-leaf stage to 21 days more	21 days of 300 mg Fe2+ L-1 (as FeSO4 × 7H2O)	Beijing, China	395,553 SNPs from HDRA (McCouch et al. 2016)	Zhang et al. 2017
6	10222210	10422210	Shoot height under Fe-toxic and control conditions	indica	211	PRAY indica	SNP-6.10321210.	na	na	10322210	5.86143	0.094702	10222210	10422210	200000	Hydroponics	From three-leaf stage to 21 days more	21 days of 300 mg Fe2+ L-1 (as FeSO4 × 7H2O)	Beijing, China	395,553 SNPs from HDRA (McCouch et al. 2016)	Zhang et al. 2017
6	10279516	10479516	Shoot Fe concentration under Fe-toxic conditions	indica	211	PRAY indica	SNP-6.10378516.	na	na	10379516	4.58106	0.0823292	10279516	10479516	200000	Hydroponics	From three-leaf stage to 21 days more	21 days of 300 mg Fe2+ L-1 (as FeSO4 × 7H2O)	Beijing, China	395,553 SNPs from HDRA (McCouch et al. 2016)	Zhang et al. 2017
6	13146558	13346558	Leaf bronzing score at 5 days	RDP1	326		id6007938	na	na	13246558	4.0231	0.0487074	13146558	13346558	200000	Hydroponics	From 7 to 8 weeks old plants	A 5 day of 1000 ppm Fe2+ (as FeSO4 × 7H2O)	Bonn, Germany	44K SNPs (Zhao et al. 2011)	Matthus et al. 2015
6	17740729	17940729	Leaf bronzing score at 5 days	japonica (RDP1)	185		id6009993	na	na	17840729	4.31595	0.0957393	17740729	17940729	200000	Hydroponics	From 7 to 8 weeks old plants	A 5 day of 1000 ppm Fe2+ (as FeSO4 × 7H2O)	Bonn, Germany	44K SNPs (Zhao et al. 2011)	Matthus et al. 2015
7	927624	1127624	Leaf bronzing score at 60 days after transplanting	indica	175	Panel of local accessions and landraces	S7_1027624	na	na	1027624	4.12494	0.088	927624	1127624	200000	Field	LBS and SPAD on day 60 after transplanting. Other parameters at harvest	Fields with Fe-toxic conditions (wet season), pHH2O=4.69-4.75 and Fe (mg kg-1)=19.32-25.27	Djibelor, Casamance, Southern Senegal	228 microsatellites markers (average 7cM, maximum 23 cM)	Diop et al. 2020
7	952475	1152475	Harvest index	indica	175	Panel of local accessions and landraces	S7_1052475	na	na	1052475	4.29585	0.089	952475	1152475	200000	Field	LBS and SPAD on day 60 after transplanting. Other parameters at harvest	Fields with Fe-toxic conditions (wet season), pHH2O=4.69-4.75 and Fe (mg kg-1)=19.32-25.27	Djibelor, Casamance, Southern Senegal	228 microsatellites markers (average 7cM, maximum 23 cM)	Diop et al. 2020
7	1701192	1901192	Harvest index	indica	175	Panel of local accessions and landraces	S7_1801192	na	na	1801192	4.22768	0.088	1701192	1901192	200000	Field	LBS and SPAD on day 60 after transplanting. Other parameters at harvest	Fields with Fe-toxic conditions (wet season), pHH2O=4.69-4.75 and Fe (mg kg-1)=19.32-25.27	Djibelor, Casamance, Southern Senegal	228 microsatellites markers (average 7cM, maximum 23 cM)	Diop et al. 2020
7	1706665	1906665	Relative shoot DW	indica (RDP1)	141		id7000324	na	na	1806665	4.3963	0.129421	1706665	1906665	200000	Hydroponics	From 7 to 8 weeks old plants	A 5 day of 1000 ppm Fe2+ (as FeSO4 × 7H2O)	Bonn, Germany	44K SNPs (Zhao et al. 2011)	Matthus et al. 2015
7	2143247	2343247	Harvest index	indica	175	Panel of local accessions and landraces	S7_2243247	na	na	2243247	4.17134	0.09	2143247	2343247	200000	Field	LBS and SPAD on day 60 after transplanting. Other parameters at harvest	Fields with Fe-toxic conditions (wet season), pHH2O=4.69-4.75 and Fe (mg kg-1)=19.32-25.27	Djibelor, Casamance, Southern Senegal	228 microsatellites markers (average 7cM, maximum 23 cM)	Diop et al. 2020
7	2650191	4650191	Leaf bronzing score at 5 days	IR29 x Pokkali	121	RILs(F8)	id7000519	na	na	3650191	3.87	0.117	2650191	4650191	2000000	Hydroponics	From 5 to 6 weeks old plants	5 days pulse of 1000 mg Fe2+ L-1 (as FeSO4 × 7H2O)	Bonn, Germany	Physical map of 173 SNP and 83 SSR markers	Wu et al. 2014	IR29: INDICA - SENSITIVE Pokkali: INDICA - TOLERANT
7	3180602	17463500	Growth cycle length	IR64 x Azucena	164	RILs (F7:8)	na	RM2819	RM445	na	3.35	0.058	3180602	17463500	14282898	Field	LBI on 60 days old plants. Other parameters at harvest	Field with Fe-toxic conditions (dry season), pHH2O=4.7	Kou Valley, Burkina Faso	228 microsatellites markers (average 7cM, maximum 23 cM)	Dufey et al. 2012	IR64: INDICA - SENSITIVE Azucena: JAPONICA - MODERATELY RESISTANT
7	4052871	4574755	Glutathione reductase activity	IR64 x Azucena	135	DH of F1 population	na	RG773	RG769 (RZ488)	na	4.31	0.16	4052871	4574755	521884	Hydroponics	From 1 to 5 weeks old plants	22 days of 250 mg Fe2+ L-1 (as FeSO4 × 7H2O)	Hangzhou, China	Linkage map of 175 polymorphic mixed markers	Wu et al. 1998	IR64: INDICA - SENSITIVE Azucena: JAPONICA - MODERATELY RESISTANT
7	4052871	4574755	Dehydroascorbate	IR64 x Azucena	135	DH of F1 population	na	RG773	RG769 (RZ488)	na	2.43	0.09	4052871	4574755	521884	Hydroponics	From 1 to 5 weeks old plants	22 days of 250 mg Fe2+ L-1 (as FeSO4 × 7H2O)	Hangzhou, China	Linkage map of 175 polymorphic mixed markers	Wu et al. 1998	IR64: INDICA - SENSITIVE Azucena: JAPONICA - MODERATELY RESISTANT
7	4052871	4574755	Dehydroascorbate/Ascorbate	IR64 x Azucena	135	DH of F1 population	na	RG773	RG769 (RZ488)	na	3.99	0.14	4052871	4574755	521884	Hydroponics	From 1 to 5 weeks old plants	22 days of 250 mg Fe2+ L-1 (as FeSO4 × 7H2O)	Hangzhou, China	Linkage map of 175 polymorphic mixed markers	Wu et al. 1998	IR64: INDICA - SENSITIVE Azucena: JAPONICA - MODERATELY RESISTANT
7	6061890	19257924	Leaf bronzing score	Gimbozu x Kasalath	78	F3 lines	R221	RC	RM11	na	4.54	0.086	6061890	19257924	13196034	Hydroponics	From 3 to 4 weeks old plants	3 days of 10.7 mM FeSO4 and 89.5 µM Fe-EDTA	Shiga, Japan	81 SSR markers and 16 STS (sequence tagged sites) (Shimizu et al. 2004)	Shimizu et al. 2009	Gimbozu: JAPONICA - TOLERANT Kasalath: AUS - HIGHLY SENSITIVE
7	21504916	21872217	Coleoptile elongation rate	Zhenshan 97B x MiYang46	244	RILs	na	RM182	RM336	na	2.98	0.0483	21504916	21872217	367301	Incubator	1 week old plants	2 week of 1.79 mM of FeSO4	China	207 RFLPs and SSLPs	Ouyang et al. 2007	Zhenshan 97B: INDICA - MODERATLY TOLERANT MiYang46: JAPONICA
7	21915077	22115077	Biomass	indica	175	Panel of local accessions and landraces	S7_22015077	na	na	22015077	4.77211	0.098	21915077	22115077	200000	Field	LBS and SPAD on day 60 after transplanting. Other parameters at harvest	Fields with Fe-toxic conditions (wet season), pHH2O=4.69-4.75 and Fe (mg kg-1)=19.32-25.27	Djibelor, Casamance, Southern Senegal	228 microsatellites markers (average 7cM, maximum 23 cM)	Diop et al. 2020
7	22010691	22210691	Panicle dry weight	indica	175	Panel of local accessions and landraces	S7_22110691	na	na	22110691	4.24565	0.088	22010691	22210691	200000	Field	LBS and SPAD on day 60 after transplanting. Other parameters at harvest	Fields with Fe-toxic conditions (wet season), pHH2O=4.69-4.75 and Fe (mg kg-1)=19.32-25.27	Djibelor, Casamance, Southern Senegal	228 microsatellites markers (average 7cM, maximum 23 cM)	Diop et al. 2020
7	22010691	22210691	Grain yield	indica	175	Panel of local accessions and landraces	S7_22110691	na	na	22110691	4.28819	0.089	22010691	22210691	200000	Field	LBS and SPAD on day 60 after transplanting. Other parameters at harvest	Fields with Fe-toxic conditions (wet season), pHH2O=4.69-4.75 and Fe (mg kg-1)=19.32-25.27	Djibelor, Casamance, Southern Senegal	228 microsatellites markers (average 7cM, maximum 23 cM)	Diop et al. 2020
7	22188792	23925954	Fv:Fm, photosystem II quantum efficiency	Caiapo/MG12 //Caiapo	42	BC3F1DH	na	RM10	RM351	na	3.54	0.059	22188792	23925954	1737162	Hydroponics	From 3 to 6 weeks old plants	3 weeks of 250 mg Fe2+ L-1 (as FeSO4 × 7H2O)	Louvain-la-Neuve, Belgium	126 SSR markers with 10.5 cM on average (Aluko et al. 2004)	Dufey et al. 2015	Caiapo: TROP JAPONICA MG12: O. GLABERRIMA -TOLERANT
7	22252198	22452198	Biomass	indica	175	Panel of local accessions and landraces	S7_22352198	na	na	22352198	4.31336	0.084	22252198	22452198	200000	Field	LBS and SPAD on day 60 after transplanting. Other parameters at harvest	Fields with Fe-toxic conditions (wet season), pHH2O=4.69-4.75 and Fe (mg kg-1)=19.32-25.27	Djibelor, Casamance, Southern Senegal	228 microsatellites markers (average 7cM, maximum 23 cM)	Diop et al. 2020
7	23136164	23336164	Leaf bronzing score at 3 days	RDP1	326		id7004091	na	na	23236164	4.03849	0.0626913	23136164	23336164	200000	Hydroponics	From 7 to 8 weeks old plants	A 5 day of 1000 ppm Fe2+ (as FeSO4 × 7H2O)	Bonn, Germany	44K SNPs (Zhao et al. 2011)	Matthus et al. 2015
7	24527930	25473795	Total plot biomass	IR64 x Azucena	164	RILs (F7:8)	na	RM505	RM234	na	3.95	0.087	24527930	25473795	945865	Field	LBI on 60 days old plants. Other parameters at harvest	Field with Fe-toxic conditions (dry season), pHH2O=4.7	Kou Valley, Burkina Faso	228 microsatellites markers (average 7cM, maximum 23 cM)	Dufey et al. 2012	IR64: INDICA - SENSITIVE Azucena: JAPONICA - MODERATELY RESISTANT
7	25473681	26637620	Chlorophyll content index	IR64 x Azucena	20	RILs (F7:8)	na	RM234	RM118	na	6.71	0.339	25473681	26637620	1163939	Hydroponics	From 4 to 8 weeks old plants	4 weeks of 250 mg Fe2+ L-1 (as FeSO4 × 7H2O)	Louvain-la-Neuve, Belgium	228 microsatellites markers (average 7cM, maximum 23 cM)	Dufey et al. 2009	IR64: INDICA - SENSITIVE Azucena: JAPONICA - MODERATELY RESISTANT
7	25473681	26637620	Chlorophyll content index	IR64 x Azucena	40	RILs (F7:8) extremes (20 and 20) for LBS scores	na	RM234	RM118	na	3.88	0.226	25473681	26637620	1163939	Pots	From sowing to 6 weeks old plants	6 weeks of 900 mg Fe2+ L-1 (as FeSO4 × 7H2O)	Cotonou, Benin	228 microsatellites markers (average 7cM, maximum 23 cM)	Dufey et al. 2012	IR64: INDICA - SENSITIVE Azucena: JAPONICA - MODERATELY RESISTANT
7	25473681	26637620	Fertility rate	IR64 x Azucena	164	RILs (F7:8)	na	RM234	RM118	na	4.33	0.089	25473681	26637620	1163939	Field	LBI on 60 days old plants. Other parameters at harvest	Field with Fe-toxic conditions (dry season), pHH2O=4.7	Kou Valley, Burkina Faso	228 microsatellites markers (average 7cM, maximum 23 cM)	Dufey et al. 2012	IR64: INDICA - SENSITIVE Azucena: JAPONICA - MODERATELY RESISTANT
7	26637596	29432439	Fv:Fm, photosystem II quantum efficiency	Caiapo/MG12 //Caiapo	42	BC3F1DH	na	RM118	RM420	na	3.25	0.059	26637596	29432439	2794843	Hydroponics	From 3 to 6 weeks old plants	3 weeks of 250 mg Fe2+ L-1 (as FeSO4 × 7H2O)	Louvain-la-Neuve, Belgium	126 SSR markers with 10.5 cM on average (Aluko et al. 2004)	Dufey et al. 2015	Caiapo: TROP JAPONICA MG12: O. GLABERRIMA -TOLERANT
7	28210254	29341035	Coleoptile elongation rate	Zhenshan 97B x MiYang46	244	RILs	na	RZ989	RM248	na	2.88	0.0484	28210254	29341035	1130781	Incubator	1 week old plants	2 week of 1.79 mM of FeSO4	China	207 RFLPs and SSLPs	Ouyang et al. 2007	Zhenshan 97B: INDICA - MODERATLY TOLERANT MiYang46: JAPONICA
8	3175049	19305330	Leaf bronzing score at 5 days	Nipponbare/Kasalath //Nipponbare	98	BC1F5 Backcross Inbred Lines	na	R727	C166	na	3.96	0.17	19305330	3175049	-16130281	Hydroponics	From 5 to 6 weeks old plants	5 days pulse of 1000 mg Fe2+ L-1 (as FeSO4 × 7H2O)	Bonn, Germany	Linkage map of 245 RFLP markers (Lin et al. 1998)	Wu et al. 2014	Nipponbare: JAPONICA - MODERATELY TOLERANT Kasalath: AUS - HIGHLY SENSITIVE
8	4598573	4798573	Relative shoot length	RDP1	327		id8001539	na	na	4698573	4.06331	0.0489787	4598573	4798573	200000	Hydroponics	From 7 to 8 weeks old plants	A 5 day of 1000 ppm Fe2+ (as FeSO4 × 7H2O)	Bonn, Germany	44K SNPs (Zhao et al. 2011)	Matthus et al. 2015
8	5568752	5768752	SPAD	indica	175	Panel of local accessions and landraces	S8_5668752	na	na	5668752	4.02595	0.084	5568752	5768752	200000	Field	LBS and SPAD on day 60 after transplanting. Other parameters at harvest	Fields with Fe-toxic conditions (wet season), pHH2O=4.69-4.75 and Fe (mg kg-1)=19.32-25.27	Djibelor, Casamance, Southern Senegal	228 microsatellites markers (average 7cM, maximum 23 cM)	Diop et al. 2020
8	7666343	7866343	Relative shoot DW	RDP1	328		id8002400	na	na	7766343	4.17382	0.0559218	7666343	7866343	200000	Hydroponics	From 7 to 8 weeks old plants	A 5 day of 1000 ppm Fe2+ (as FeSO4 × 7H2O)	Bonn, Germany	44K SNPs (Zhao et al. 2011)	Matthus et al. 2015
8	7964170	8164170	Relative shoot DW	RDP1	328		id8002524	na	na	8064170	4.36507	0.0539672	7964170	8164170	200000	Hydroponics	From 7 to 8 weeks old plants	A 5 day of 1000 ppm Fe2+ (as FeSO4 × 7H2O)	Bonn, Germany	44K SNPs (Zhao et al. 2011)	Matthus et al. 2015
8	11759418	20096639	Leaf bronzing score	Gimbozu x Kasalath	78	F3 lines	R221	RM44	RM42	na	5.64	0.12	11759418	20096639	8337221	Hydroponics	From 3 to 4 weeks old plants	3 days of 10.7 mM FeSO4 and 89.5 µM Fe-EDTA	Shiga, Japan	81 SSR markers and 16 STS (sequence tagged sites) (Shimizu et al. 2004)	Shimizu et al. 2009	Gimbozu: JAPONICA - TOLERANT Kasalath: AUS - HIGHLY SENSITIVE
8	17421449	17621449	Relative shoot length	RDP1	327		id8004622	na	na	17521449	4.4734	0.0562955	17421449	17621449	200000	Hydroponics	From 7 to 8 weeks old plants	A 5 day of 1000 ppm Fe2+ (as FeSO4 × 7H2O)	Bonn, Germany	44K SNPs (Zhao et al. 2011)	Matthus et al. 2015
8	17440302	21649659	Relative decraese in shoot dry weight	IR64 x Azucena	123 and 100	123 DH lines from the cross and 100 DH lines from the cross, back crossed to Azucena	na	RG978	RG1	na	2.75	0.1	17440302	21649659	4209357	Hydroponics	From 2 to 5 weeks old plants	4 weeks of 250 mg Fe2+ L-1 (as FeSO4 × 7H2O)	Zhejiang, China	Linkage map of 175 polymorphic mixed markers	Wu et al. 1997	IR64: INDICA - SENSITIVE Azucena: JAPONICA - MODERATELY RESISTANT
8	17576548	17776548	Relative shoot length	japonica (RDP1)	185		id8004687	na	na	17676548	4.48235	0.108928	17576548	17776548	200000	Hydroponics	From 7 to 8 weeks old plants	A 5 day of 1000 ppm Fe2+ (as FeSO4 × 7H2O)	Bonn, Germany	44K SNPs (Zhao et al. 2011)	Matthus et al. 2015
8	17631930	17831930	Relative shoot length	RDP1	327		id8004716	na	na	17731930	4.12339	0.0521623	17631930	17831930	200000	Hydroponics	From 7 to 8 weeks old plants	A 5 day of 1000 ppm Fe2+ (as FeSO4 × 7H2O)	Bonn, Germany	44K SNPs (Zhao et al. 2011)	Matthus et al. 2015
8	19960244	20097265	Fertility rate	IR64 x Azucena	164	RILs (F7:8)	na	RM342b	RM042	na	7.32	0.138	19960244	20097265	137021	Field	LBI on 60 days old plants. Other parameters at harvest	Field with Fe-toxic conditions (dry season), pHH2O=4.7	Kou Valley, Burkina Faso	228 microsatellites markers (average 7cM, maximum 23 cM)	Dufey et al. 2012	IR64: INDICA - SENSITIVE Azucena: JAPONICA - MODERATELY RESISTANT
8	22474590	24481426	Chlorophyll content index	IR64 x Azucena	40	RILs (F7:8) extremes (20 and 20) for LBS scores	na	RM210	RM080	na	3.83	0.161	22474590	24481426	2006836	Hydroponics	From 4 to 7 weeks old plants	3 weeks of 250 mg Fe2+ L-1 (as FeSO4 × 7H2O)	Louvain-la-Neuve, Belgium	228 microsatellites markers (average 7cM, maximum 23 cM)	Dufey et al. 2012	IR64: INDICA - SENSITIVE Azucena: JAPONICA - MODERATELY RESISTANT
8	25837021	27898333	Total plot biomass	IR64 x Azucena	164	RILs (F7:8)	na	RM230	RM281	na	6.53	0.192	25837021	27898333	2061312	Field	LBI on 60 days old plants. Other parameters at harvest	Field with Fe-toxic conditions (dry season), pHH2O=4.7	Kou Valley, Burkina Faso	228 microsatellites markers (average 7cM, maximum 23 cM)	Dufey et al. 2012	IR64: INDICA - SENSITIVE Azucena: JAPONICA - MODERATELY RESISTANT
8	27326960	27526960	Relative shoot DW	indica (RDP1)	141		id8007520	na	na	27426960	4.78207	0.143758	27326960	27526960	200000	Hydroponics	From 7 to 8 weeks old plants	A 5 day of 1000 ppm Fe2+ (as FeSO4 × 7H2O)	Bonn, Germany	44K SNPs (Zhao et al. 2011)	Matthus et al. 2015
9	3126409	3326409	Leaf bronzing score at day 10 of Fe treatment	indica	175	Panel of local accessions and landraces	S9_3226409	na	na	3226409	4.13018	0.091	3126409	3326409	200000	Hydroponics	From 11 to 21 days old plants	10 days of 1500 mg L-1 FeSO4·7H2O	AfricaRice Sahel Station, Senegal	80,660 SNPs	Diop et al. 2020
9	12349275	14373082	Panicle dry weight	IR64 x Azucena	164	RILs (F7:8)	na	RM321	RM409	na	3.61	0.077	12349275	14373082	2023807	Field	LBI on 60 days old plants. Other parameters at harvest	Field with Fe-toxic conditions (dry season), pHH2O=4.7	Kou Valley, Burkina Faso	228 microsatellites markers (average 7cM, maximum 23 cM)	Dufey et al. 2012	IR64: INDICA - SENSITIVE Azucena: JAPONICA - MODERATELY RESISTANT
9	14459357	14659357	Root dry weight under Fe-toxic and control conditions	indica	211	PRAY indica	SNP-9.14558355.	na	na	14559357	4.65982	0.083527	14459357	14659357	200000	Hydroponics	From three-leaf stage to 21 days more	21 days of 300 mg Fe2+ L-1 (as FeSO4 × 7H2O)	Beijing, China	395,553 SNPs from HDRA (McCouch et al. 2016)	Zhang et al. 2017
9	18821921	19021921	Harvest index	indica	175	Panel of local accessions and landraces	S9_18921921	na	na	18921921	4.29671	0.089	18821921	19021921	200000	Field	LBS and SPAD on day 60 after transplanting. Other parameters at harvest	Fields with Fe-toxic conditions (wet season), pHH2O=4.69-4.75 and Fe (mg kg-1)=19.32-25.27	Djibelor, Casamance, Southern Senegal	228 microsatellites markers (average 7cM, maximum 23 cM)	Diop et al. 2020
9	19566967	19766967	Relative shoot DW	RDP1	328		ud9001182	na	na	19666967	4.10027	0.0498181	19566967	19766967	200000	Hydroponics	From 7 to 8 weeks old plants	A 5 day of 1000 ppm Fe2+ (as FeSO4 × 7H2O)	Bonn, Germany	44K SNPs (Zhao et al. 2011)	Matthus et al. 2015
10	0	55010	Fv:Fm, photosystem II quantum efficiency	Caiapo/MG12 //Caiapo	42	BC3F1DH	na	before	RM7492	na	4.08	0.07	0	55010	55010	Hydroponics	From 3 to 6 weeks old plants	3 weeks of 250 mg Fe2+ L-1 (as FeSO4 × 7H2O)	Louvain-la-Neuve, Belgium	126 SSR markers with 10.5 cM on average (Aluko et al. 2004)	Dufey et al. 2015	Caiapo: TROP JAPONICA MG12: O. GLABERRIMA -TOLERANT
10	16430314	19120567	Stomatal conductance	Caiapo/MG12 //Caiapo	42	BC3F1DH	na	RM271 (RM184)	RM171	na	4.26	0.173	16430314	19120567	2690253	Hydroponics	From 3 to 6 weeks old plants	3 weeks of 250 mg Fe2+ L-1 (as FeSO4 × 7H2O)	Louvain-la-Neuve, Belgium	126 SSR markers with 10.5 cM on average (Aluko et al. 2004)	Dufey et al. 2015	Caiapo: TROP JAPONICA MG12: O. GLABERRIMA -TOLERANT
10	21019536	23114683	Leaf Bronzing Index	IR64 x Azucena	40	RILs (F7:8) extremes (20 and 20) for LBS scores	na	RM590	RM147	na	4.59	0.176	23114683	21019536	-2095147	Hydroponics	From 4 to 7 weeks old plants	3 weeks of 250 mg Fe2+ L-1 (as FeSO4 × 7H2O)	Louvain-la-Neuve, Belgium	228 microsatellites markers (average 7cM, maximum 23 cM)	Dufey et al. 2012	IR64: INDICA - SENSITIVE Azucena: JAPONICA - MODERATELY RESISTANT
10	21019536	23114683	100-grain weight	IR64 x Azucena	164	RILs (F7:8)	na	RM590	RM147	na	3.36	0.076	23114683	21019536	-2095147	Field	LBI on 60 days old plants. Other parameters at harvest	Field with Fe-toxic conditions (dry season), pHH2O=4.7	Kou Valley, Burkina Faso	228 microsatellites markers (average 7cM, maximum 23 cM)	Dufey et al. 2012	IR64: INDICA - SENSITIVE Azucena: JAPONICA - MODERATELY RESISTANT
11	912721	933224	Fv:Fm, photosystem II quantum efficiency	IR64 x Azucena	40	RILs (F7:8) extremes (20 and 20) for LBS scores	na	RM020b	RM004b	na	8.63	0.395	912721	933224	20503	Hydroponics	From 4 to 7 weeks old plants	3 weeks of 250 mg Fe2+ L-1 (as FeSO4 × 7H2O)	Louvain-la-Neuve, Belgium	228 microsatellites markers (average 7cM, maximum 23 cM)	Dufey et al. 2012	IR64: INDICA - SENSITIVE Azucena: JAPONICA - MODERATELY RESISTANT
11	933205	3658465	Shoot Fe	IR64 x Azucena	48	RILs (F7:8)	na	RM004b	RM019	na	5.24	0.176	933205	3658465	2725260	Hydroponics	From 4 to 8 weeks old plants	4 weeks of 250 mg Fe2+ L-1 (as FeSO4 × 7H2O)	Louvain-la-Neuve, Belgium	228 microsatellites markers (average 7cM, maximum 23 cM)	Dufey et al. 2009	IR64: INDICA - SENSITIVE Azucena: JAPONICA - MODERATELY RESISTANT
11	7697213	17233681	Shoot dry weight	IR64 x Azucena	40	RILs (F7:8) extremes (20 and 20) for LBS scores	na	RM479	RM287	na	4.38	0.19	7697213	17233681	9536468	Hydroponics	From 4 to 7 weeks old plants	3 weeks of 250 mg Fe2+ L-1 (as FeSO4 × 7H2O)	Louvain-la-Neuve, Belgium	228 microsatellites markers (average 7cM, maximum 23 cM)	Dufey et al. 2012	IR64: INDICA - SENSITIVE Azucena: JAPONICA - MODERATELY RESISTANT
11	16382745	16582745	Leaf bronzing score at 5 days	japonica (RDP1)	185		id11005894	na	na	16482745	4.58973	0.118081	16382745	16582745	200000	Hydroponics	From 7 to 8 weeks old plants	A 5 day of 1000 ppm Fe2+ (as FeSO4 × 7H2O)	Bonn, Germany	44K SNPs (Zhao et al. 2011)	Matthus et al. 2015
11	16847866	17047866	Leaf bronzing score at 5 days	japonica (RDP1)	187		id11005894	na	na	16947866	5.16761	0.133152	16847866	17047866	200000	Hydroponics	From 7 to 8 weeks old plants	A 5 day of 1000 ppm Fe2+ (as FeSO4 × 7H2O)	Bonn, Germany	44K SNPs (Zhao et al. 2011)	Matthus et al. 2015
11	18064929	18264929	Root dry weight at day 10 of Fe treatment	indica	175	Panel of local accessions and landraces	S11_18164929	na	na	18164929	4.73755	0.103	18064929	18264929	200000	Hydroponics	From 11 to 21 days old plants	10 days of 1500 mg L-1 FeSO4·7H2O	AfricaRice Sahel Station, Senegal	80,660 SNPs	Diop et al. 2020
11	18274582	18874089	Chlorophyll content index	IR64 x Azucena	40	RILs (F7:8) extremes (20 and 20) for LBS scores	na	RM209	RM229	na	6.28	0.322	18274582	18874089	599507	Hydroponics	From 4 to 7 weeks old plants	3 weeks of 250 mg Fe2+ L-1 (as FeSO4 × 7H2O)	Louvain-la-Neuve, Belgium	228 microsatellites markers (average 7cM, maximum 23 cM)	Dufey et al. 2012	IR64: INDICA - SENSITIVE Azucena: JAPONICA - MODERATELY RESISTANT
11	22480960	24230659	Shoot water content	IR64 x Azucena	40	RILs (F7:8) extremes (20 and 20) for LBS scores	na	RM206	RM254	na	4.93	0.305	22480960	24230659	1749699	Hydroponics	From 4 to 7 weeks old plants	3 weeks of 250 mg Fe2+ L-1 (as FeSO4 × 7H2O)	Louvain-la-Neuve, Belgium	228 microsatellites markers (average 7cM, maximum 23 cM)	Dufey et al. 2012	IR64: INDICA - SENSITIVE Azucena: JAPONICA - MODERATELY RESISTANT
11	22942145	23142145	Shoot fresh weight under Fe-toxic ad control conditions	indica	211	PRAY indica	SNP-11.22576015.	na	na	23042145	6.26714	0.119231	22942145	23142145	200000	Hydroponics	From three-leaf stage to 21 days more	21 days of 300 mg Fe2+ L-1 (as FeSO4 × 7H2O)	Beijing, China	395,553 SNPs from HDRA (McCouch et al. 2016)	Zhang et al. 2017
11	22942145	23142145	Shoot dry weight under Fe-toxic ad control conditions	indica	211	PRAY indica	SNP-11.22576015.	na	na	23042145	5.82076	0.109922	22942145	23142145	200000	Hydroponics	From three-leaf stage to 21 days more	21 days of 300 mg Fe2+ L-1 (as FeSO4 × 7H2O)	Beijing, China	395,553 SNPs from HDRA (McCouch et al. 2016)	Zhang et al. 2017
11	22942145	23142145	Root dry weight under Fe-toxic and control conditions	indica	211	PRAY indica	SNP-11.22576015.	na	na	23042145	5.17938	0.0946448	22942145	23142145	200000	Hydroponics	From three-leaf stage to 21 days more	21 days of 300 mg Fe2+ L-1 (as FeSO4 × 7H2O)	Beijing, China	395,553 SNPs from HDRA (McCouch et al. 2016)	Zhang et al. 2017
11	23059056	23259056	Relative root length	RDP1	326		ud11001367	na	na	23159056	4.94058	0.061561	23059056	23259056	200000	Hydroponics	From 7 to 8 weeks old plants	A 5 day of 1000 ppm Fe2+ (as FeSO4 × 7H2O)	Bonn, Germany	44K SNPs (Zhao et al. 2011)	Matthus et al. 2015
11	23852370	24052370	Shoot water content under Fe-toxic conditions Fe/Con	indica	211	PRAY indica	SNP-11.23486239.	na	na	23952370	6.94204	0.135348	23852370	24052370	200000	Hydroponics	From three-leaf stage to 21 days more	21 days of 300 mg Fe2+ L-1 (as FeSO4 × 7H2O)	Beijing, China	395,553 SNPs from HDRA (McCouch et al. 2016)	Zhang et al. 2017
11	27673250	28805130	Leaf bronzing index	IR64 x Azucena	164	RILs (F7:8)	na	RM224	RM144	na	3.75	0.075	27673250	28805130	1131880	Hydroponics	From 4 to 8 weeks old plants	4 weeks of 250 mg Fe2+ L-1 (as FeSO4 × 7H2O)	Louvain-la-Neuve, Belgium	228 microsatellites markers (average 7cM, maximum 23 cM)	Dufey et al. 2009	IR64: INDICA - SENSITIVE Azucena: JAPONICA - MODERATELY RESISTANT
12	382345	582345	Shoot dry weight under Fe-toxic ad control conditions	indica	211	PRAY indica	SNP-12.481344.	na	na	482345	5.28037	0.0979954	382345	582345	200000	Hydroponics	From three-leaf stage to 21 days more	21 days of 300 mg Fe2+ L-1 (as FeSO4 × 7H2O)	Beijing, China	395,553 SNPs from HDRA (McCouch et al. 2016)	Zhang et al. 2017
12	382345	582345	Root dry weight under Fe-toxic conditions	indica	211	PRAY indica	SNP-12.481344.	na	na	482345	4.92457	0.0891698	382345	582345	200000	Hydroponics	From three-leaf stage to 21 days more	21 days of 300 mg Fe2+ L-1 (as FeSO4 × 7H2O)	Beijing, China	395,553 SNPs from HDRA (McCouch et al. 2016)	Zhang et al. 2017
12	3186608	8829054	Leaf bronzing score	Gimbozu x Kasalath	78	F3 lines	R221	RM247	RM101	na	4.91	0.025	3186608	8829054	5642446	Hydroponics	From 3 to 4 weeks old plants	3 days of 10.7 mM FeSO4 and 89.5 µM Fe-EDTA	Shiga, Japan	81 SSR markers and 16 STS (sequence tagged sites) (Shimizu et al. 2004)	Shimizu et al. 2009	Gimbozu: JAPONICA - TOLERANT Kasalath: AUS - HIGHLY SENSITIVE
12	8835376	18319044	Leaf bronzing score	Gimbozu x Kasalath	78	F3 lines	R221	RM101	RM277	na	5.02	0.078	8835376	18319044	9483668	Hydroponics	From 3 to 4 weeks old plants	3 days of 10.7 mM FeSO4 and 89.5 µM Fe-EDTA	Shiga, Japan	81 SSR markers and 16 STS (sequence tagged sites) (Shimizu et al. 2004)	Shimizu et al. 2009	Gimbozu: JAPONICA - TOLERANT Kasalath: AUS - HIGHLY SENSITIVE
12	10044422	10244422	Root dry weight at day 10 of Fe treatment	indica	175	Panel of local accessions and landraces	S12_10144422	na	na	10144422	4.64589	0.1	10044422	10244422	200000	Hydroponics	From 11 to 21 days old plants	10 days of 1500 mg L-1 FeSO4·7H2O	AfricaRice Sahel Station, Senegal	80,660 SNPs	Diop et al. 2020
12	18319044	26141529	Root dry weight	Caiapo/MG12 //Caiapo	220	BC3F1DH	na	RM277	RM235	na	4.15	0.078	18319044	26141529	7822485	Hydroponics	From 3 to 6 weeks old plants	3 weeks of 250 mg Fe2+ L-1 (as FeSO4 × 7H2O)	Louvain-la-Neuve, Belgium	126 SSR markers with 10.5 cM on average (Aluko et al. 2004)	Dufey et al. 2015	Caiapo: TROP JAPONICA MG12: O. GLABERRIMA -TOLERANT
12	18319044	26141529	Root dry weight	Caiapo/MG12 //Caiapo	220	BC3F1DH	na	RM277	RM235	na	4.43	0.081	18319044	26141529	7822485	Hydroponics	From 3 to 6 weeks old plants	3 weeks of 250 mg Fe2+ L-1 (as FeSO4 × 7H2O)	Louvain-la-Neuve, Belgium	126 SSR markers with 10.5 cM on average (Aluko et al. 2004)	Dufey et al. 2015	Caiapo: TROP JAPONICA MG12: O. GLABERRIMA -TOLERANT
12	19705927	19905927	Shoot height under Fe-toxic and control conditions	indica	211	PRAY indica	SNP-12.19777396.	na	na	19805927	4.45661	0.0685176	19705927	19905927	200000	Hydroponics	From three-leaf stage to 21 days more	21 days of 300 mg Fe2+ L-1 (as FeSO4 × 7H2O)	Beijing, China	395,553 SNPs from HDRA (McCouch et al. 2016)	Zhang et al. 2017
12	26343327	27531856	Leaf bronzing score at 5 days	IR29 x Pokkali	121	RILs(F8)	id12010050	na	na	27343327	3.56	0.106	26343327	27531856	1188529	Hydroponics	From 5 to 6 weeks old plants	5 days pulse of 1000 mg Fe2+ L-1 (as FeSO4 × 7H2O)	Bonn, Germany	Physical map of 173 SNP and 83 SSR markers	Wu et al. 2014	IR29: INDICA - SENSITIVE Pokkali: INDICA - TOLERANT
