# Supplementary material for: Multiple Small-Effect Alleles of Indica Origin Enhance High Iron-Associated Stress Tolerance in Rice Under Field Conditions in West Africa
Source: Front Plant Sci. 2021 Jan 15;11:604938. doi: 10.3389/fpls.2020.604938 (PMC7874229; doi:10.3389/fpls.2020.604938)
Supplement: Supplementary Dataset 1 — 1,767 SNP markers used for mapping the 445 lines of the N-L-19 × IR64-Sub1 cross. [file Data_Sheet_1.xlsx]

## Sheet: Suppl. DATASET S1
Supplementary Dataset S1. 1,767 SNP markers used for mapping the 445 lines of the N-L-19 x IR64-Sub1 cross. A = IR64-Sub1 allele; B = NERICA allele; H = heterozygote, and N = missing. The AGCT format of the same markers in the two parents (IR64-Sub1 and N-L-19) is reported in bold.
id	chr	pos	IR64sub1	N-L-19	ART217.1.1	ART217.1.2	ART217.2.1	ART217.2.2	ART217.3.1	ART217.3.2	ART217.4.1	ART217.4.2	ART217.5.1	ART217.5.2	ART217.6.1	ART217.6.2	ART217.7.1	ART217.7.2	ART217.8.1	ART217.8.2	ART217.9.1	ART217.9.2	ART217.10.1	ART217.10.2	ART217.11.1	ART217.11.2	ART217.12.1	ART217.12.2	ART217.13.1	ART217.13.2	ART217.14.1	ART217.14.2	ART217.15.1	ART217.15.2	ART217.16.1	ART217.16.2	ART217.17.1	ART217.17.2	ART217.18.1	ART217.18.2	ART217.19.1	ART217.19.2	ART217.20.1	ART217.20.2	ART217.21.1	ART217.21.2	ART217.22.1	ART217.22.2	ART217.23.1
Chr1.1	1	572628	G	C	H	H	B	B	A	H	H	H	B	B	A	H	A	H	B	B	B	H	A	B	A	A	A	A	A	A	H	A	B	B	B	B	A	A	H	N	A	H	H	B	A	B	A	A	A
Chr1.2	1	596721	T	A	H	H	B	B	A	H	H	H	B	B	A	H	A	H	B	B	B	H	A	B	A	A	A	A	A	A	H	A	B	B	B	B	A	A	H	A	A	H	H	B	A	B	A	H	A
Chr1.3	1	616240	C	G	A	H	B	B	A	H	H	H	B	B	A	H	A	H	B	B	B	H	A	B	A	A	A	A	A	A	H	A	B	B	B	B	A	A	H	A	A	H	H	B	A	B	A	H	A
Chr1.4	1	621559	G	A	H	H	B	B	A	H	H	H	B	B	A	H	A	H	B	B	B	H	A	B	A	A	A	A	A	A	H	A	B	B	B	B	A	A	H	A	A	A	B	B	A	B	A	H	A
Chr1.5	1	653644	C	T	A	H	B	B	A	H	H	H	B	B	A	H	A	H	B	B	B	H	A	B	A	A	A	A	A	A	H	A	B	B	B	B	A	A	H	A	A	H	H	B	A	B	A	A	A
Chr1.6	1	659950	T	C	H	H	B	B	A	H	H	H	B	B	A	H	A	H	B	B	B	H	A	B	A	A	A	A	A	A	H	A	B	B	B	B	A	A	H	A	A	H	H	B	A	B	A	A	A
Chr1.7	1	730872	G	C	A	H	B	B	A	H	H	H	B	B	A	H	A	H	B	B	B	H	A	B	A	A	A	A	A	A	H	A	B	B	B	B	A	A	N	A	A	N	H	B	A	B	A	A	A
Chr1.8	1	847587	C	T	A	A	B	B	A	H	H	H	B	B	A	H	A	H	B	B	B	H	A	B	A	A	A	A	A	A	H	A	B	B	B	B	A	A	A	A	A	A	B	B	A	B	A	A	A
Chr1.9	1	963119	C	A	H	H	B	B	A	H	H	H	B	B	A	H	A	H	H	B	B	H	A	B	A	A	A	A	A	A	H	A	B	B	B	H	A	A	H	A	A	H	H	B	A	B	A	H	A
Chr1.10	1	1009910	A	T	H	H	B	B	A	H	H	H	B	B	A	H	A	H	B	B	B	H	A	B	A	A	A	A	A	A	H	A	B	B	B	B	A	A	A	A	A	H	H	B	A	B	A	A	A
Chr1.11	1	1011711	T	C	A	H	B	B	A	H	H	H	B	B	A	H	A	H	B	B	B	H	A	B	A	A	A	A	A	A	B	A	B	B	B	B	A	A	N	A	A	H	A	B	A	B	A	A	A
Chr1.12	1	1025974	G	A	H	H	B	B	A	H	H	H	B	B	A	H	A	H	B	B	B	H	A	B	A	A	A	A	A	A	H	A	B	B	B	B	A	A	H	A	A	H	H	B	H	B	A	A	A
Chr1.13	1	1083357	A	G	A	H	B	B	A	H	H	H	B	B	A	H	A	H	B	B	B	H	A	B	A	A	A	A	A	A	H	A	B	B	B	B	A	A	H	A	A	H	H	B	H	B	A	H	A
Chr1.14	1	1407329	A	C	H	H	B	B	A	H	H	B	B	B	A	H	A	H	B	B	B	H	A	B	A	A	A	A	A	A	H	A	B	B	B	B	A	A	H	A	A	H	H	B	H	B	A	A	A
Chr1.15	1	1437974	T	C	H	H	B	B	A	H	H	H	B	B	A	H	A	H	B	B	B	H	A	B	A	A	A	A	A	A	H	A	B	B	B	B	A	A	H	A	A	H	H	B	H	B	A	A	A
Chr1.16	1	1449065	T	C	H	H	B	B	A	H	H	H	B	B	A	H	A	H	B	B	B	H	A	B	A	A	A	A	A	A	H	A	B	B	B	H	A	A	H	A	A	H	H	B	H	B	A	H	A
Chr1.17	1	1496524	A	G	A	H	B	B	A	H	H	B	B	B	A	H	A	H	B	B	B	H	A	B	A	A	A	A	A	A	H	A	B	B	B	B	A	A	H	A	A	H	A	B	B	B	A	H	A
Chr1.18	1	1500210	C	T	A	H	B	B	A	H	H	H	B	B	A	H	A	H	B	B	B	H	A	B	A	A	A	A	A	A	H	A	B	B	B	B	A	A	H	A	A	H	H	B	H	B	A	A	A
Chr1.19	1	1632066	G	A	A	H	B	B	A	H	H	H	B	B	A	H	A	H	B	B	B	A	A	B	A	A	A	A	A	A	H	A	B	B	B	B	A	A	A	A	A	H	H	B	B	B	A	A	A
Chr1.20	1	1735928	C	A	A	H	B	B	A	A	B	H	B	B	H	H	A	B	B	B	B	A	A	B	A	A	A	A	A	A	H	A	B	B	B	B	A	A	A	A	A	H	H	B	H	B	A	A	A
Chr1.21	1	1813218	A	G	H	H	B	B	A	H	H	H	B	B	H	H	A	H	B	B	B	A	A	B	A	A	A	A	A	A	H	A	B	B	B	H	A	A	H	A	A	H	H	B	H	B	A	H	A
Chr1.22	1	1839995	C	A	H	H	B	B	A	H	H	H	B	B	H	H	A	H	B	B	B	A	A	B	A	A	A	A	A	H	H	A	B	B	B	B	A	A	H	A	A	H	B	B	H	B	A	A	A
Chr1.23	1	1840242	T	C	H	H	B	B	A	H	H	H	B	B	H	H	A	H	B	B	B	A	A	B	A	A	A	A	A	A	H	A	B	B	B	B	A	A	H	A	A	H	H	B	H	B	A	H	A
Chr1.24	1	1997037	C	T	H	H	B	B	A	H	H	H	B	B	H	H	A	H	B	B	B	A	A	B	A	A	A	A	A	A	H	H	B	B	B	H	A	A	H	A	A	B	H	B	H	B	A	A	A
Chr1.25	1	2117642	A	C	H	H	B	B	A	H	H	H	B	B	H	H	A	H	B	B	B	A	A	B	A	A	A	A	A	A	H	H	B	B	B	B	A	A	A	A	A	H	H	B	H	B	A	H	A
Chr1.26	1	2238346	G	A	A	H	B	B	A	H	H	H	B	B	H	H	A	H	B	B	B	A	A	B	A	A	A	A	A	A	H	H	B	B	B	H	A	A	H	A	A	H	H	B	A	B	A	A	A
Chr1.27	1	2249591	C	A	A	H	B	B	A	H	H	H	B	B	H	H	A	H	B	B	B	A	A	B	A	A	A	A	A	A	H	H	B	B	B	B	A	A	H	A	A	H	H	B	H	B	A	A	A
Chr1.28	1	2476922	A	G	B	B	B	B	A	H	H	H	B	B	H	H	A	H	B	B	B	A	A	B	A	A	A	A	A	A	H	H	B	B	B	B	A	A	A	A	A	H	A	B	H	B	A	H	A
Chr1.29	1	2545394	A	G	B	B	B	B	A	H	H	H	B	B	H	H	A	H	B	B	B	A	A	B	A	H	A	A	A	A	H	H	B	B	B	B	A	A	A	A	A	H	A	B	H	B	A	A	A
Chr1.30	1	2575579	G	C	B	B	B	B	A	H	H	H	B	B	H	H	A	H	H	B	B	A	A	B	A	A	A	A	A	A	H	H	B	B	B	B	A	A	H	A	A	H	A	B	H	B	A	H	A
Chr1.31	1	2577277	C	G	B	B	B	B	A	H	H	H	B	B	H	H	A	H	B	B	B	A	A	B	A	A	A	A	A	A	H	H	B	B	B	B	A	A	H	A	A	H	A	B	H	B	A	A	A
Chr1.32	1	2592165	A	G	B	B	B	B	A	H	H	H	B	B	H	H	A	H	B	B	B	A	A	B	A	A	A	A	A	A	B	H	B	B	B	B	A	A	H	A	A	A	A	B	A	B	A	A	A
Chr1.33	1	3516660	C	A	B	B	H	B	A	H	A	H	B	B	H	H	A	H	B	B	B	A	A	B	A	A	A	A	A	A	H	H	B	B	B	B	A	A	H	A	H	H	A	B	H	B	A	A	A
Chr1.34	1	5052662	C	G	B	B	A	B	B	B	A	H	H	H	H	H	A	A	H	A	B	H	B	B	A	A	A	A	A	A	H	B	B	B	B	B	A	A	H	A	H	H	A	B	H	B	A	H	A
Chr1.35	1	5104578	T	C	B	B	A	B	B	B	A	H	B	H	H	H	A	A	H	A	B	H	B	B	A	A	A	A	A	A	A	B	B	B	B	B	A	A	B	A	H	H	A	B	H	B	A	H	A
Chr1.36	1	5131422	G	T	B	H	A	B	B	B	A	H	H	H	H	H	A	A	H	A	B	H	B	B	A	A	A	A	A	A	H	B	B	B	B	H	A	A	H	A	H	H	A	B	H	B	A	H	A
Chr1.37	1	5268853	T	C	B	B	A	B	B	B	A	H	H	H	H	H	A	A	H	A	B	H	B	B	A	A	A	A	A	A	H	B	B	B	B	B	A	A	A	A	A	A	A	B	H	B	A	A	A
Chr1.38	1	5278128	G	T	B	B	A	B	B	B	A	H	H	H	H	H	A	A	H	A	B	H	B	B	A	A	A	A	A	A	N	B	B	B	B	B	A	A	N	A	A	A	A	B	N	B	A	A	A
Chr1.39	1	5501699	T	C	B	B	A	B	B	B	A	H	H	H	H	H	A	A	H	A	B	H	B	B	A	A	A	A	A	A	A	B	B	B	B	B	A	A	H	A	A	A	A	B	A	B	A	A	A
Chr1.40	1	5592865	G	A	B	H	A	B	B	B	A	H	H	H	H	H	A	A	H	A	B	H	B	B	A	A	A	A	A	A	H	B	B	B	B	H	A	A	H	A	A	A	A	B	H	B	A	A	A
Chr1.41	1	5744328	A	T	B	B	A	B	B	B	A	H	H	H	H	H	A	A	H	A	B	H	B	B	A	A	A	A	A	A	H	B	B	B	B	B	A	A	H	A	A	A	A	B	H	B	A	A	A
Chr1.42	1	5811690	A	G	B	B	A	B	B	B	A	H	H	H	H	H	A	A	H	A	B	H	B	B	A	A	A	A	A	A	A	B	B	B	B	B	A	A	A	A	A	A	A	B	B	B	A	A	A
Chr1.43	1	5811835	C	A	B	B	A	B	B	B	A	H	H	H	H	H	A	A	H	A	B	B	B	B	A	A	A	A	A	A	H	B	B	B	B	H	A	A	H	A	A	A	A	B	H	B	A	H	A
Chr1.44	1	5877956	C	T	B	B	A	B	B	B	A	H	H	H	H	H	A	A	H	A	B	H	B	B	A	A	A	A	A	A	H	B	B	B	B	B	A	A	H	A	A	A	A	B	H	B	A	A	A
Chr1.45	1	5882757	T	C	B	B	A	B	B	B	A	H	H	H	H	H	A	A	H	A	B	H	B	B	A	A	A	A	A	A	H	B	B	B	B	B	A	A	H	A	A	A	A	B	H	B	A	A	A
Chr1.46	1	5947607	C	T	B	B	A	B	B	B	A	H	H	H	H	H	A	A	H	A	B	H	B	B	A	A	A	A	A	A	H	B	B	B	B	B	A	A	H	A	A	A	A	B	H	B	A	A	A
Chr1.47	1	6101862	T	C	B	B	A	B	B	B	A	H	H	H	H	H	A	A	H	A	B	H	B	B	A	A	A	A	A	A	H	B	B	B	B	H	A	A	H	A	A	A	A	B	H	B	A	H	A
Chr1.48	1	6103561	C	A	B	B	A	B	B	B	A	H	H	H	H	H	A	A	H	A	B	H	B	B	A	A	A	A	A	A	A	B	B	B	B	B	A	A	A	A	A	A	A	B	H	B	A	A	A
Chr1.49	1	6248620	G	A	B	B	A	B	B	B	A	H	H	H	H	H	A	A	H	A	B	H	B	B	A	A	A	A	A	A	H	B	B	B	B	B	A	A	A	A	A	A	A	B	H	B	A	B	A
Chr1.50	1	6338117	A	C	B	B	A	B	B	B	A	H	H	H	H	H	A	A	H	A	B	H	B	B	A	A	A	A	A	A	H	B	B	B	B	B	A	A	H	A	A	A	N	B	H	B	A	A	A
Chr1.51	1	7428514	T	C	B	B	B	B	B	B	A	A	H	B	H	B	B	B	B	B	A	H	B	B	A	A	B	B	H	H	A	H	B	B	B	B	B	H	H	A	B	B	B	B	B	B	B	B	A
Chr1.52	1	7892034	C	T	H	H	A	B	B	B	B	B	H	H	H	B	A	A	B	A	B	H	B	B	H	B	A	A	A	A	H	B	A	B	B	B	A	A	H	A	A	A	A	B	H	A	A	H	A
Chr1.53	1	7971733	G	T	B	H	A	B	B	B	B	B	H	H	H	B	A	A	B	A	B	B	B	B	H	B	A	A	A	A	H	B	A	B	H	B	A	A	A	A	A	A	A	B	H	A	A	A	A
Chr1.54	1	9106701	G	T	H	H	A	H	B	B	B	B	H	H	H	B	A	A	B	A	B	B	B	B	A	B	A	A	A	A	H	H	A	B	B	B	A	A	A	A	A	A	A	B	H	A	H	H	A
Chr1.55	1	9145826	C	T	A	H	A	H	B	B	B	B	H	H	H	B	A	A	B	A	B	B	B	B	H	B	A	A	A	A	H	H	A	B	B	B	A	A	A	N	A	A	A	B	B	A	H	A	A
Chr1.56	1	10245735	C	T	H	H	A	A	B	B	B	B	H	H	B	B	A	A	B	A	B	B	H	H	H	B	A	A	A	A	A	H	B	B	B	B	A	A	H	H	A	A	A	B	H	A	H	A	A
Chr1.57	1	10846992	A	T	H	H	A	A	B	B	H	B	H	H	B	B	A	A	B	A	B	B	A	H	H	B	A	A	A	A	A	H	B	B	B	B	A	A	H	H	A	A	H	B	H	A	B	A	A
Chr1.58	1	11226632	C	T	A	H	A	A	H	B	B	B	H	H	B	B	A	A	B	A	B	B	A	H	H	B	B	H	A	A	A	H	B	B	B	B	A	A	H	H	A	H	A	B	H	A	B	H	A
Chr1.59	1	11276176	C	T	A	H	A	A	B	B	B	B	H	H	B	B	A	A	B	A	B	B	A	H	H	B	B	H	A	A	A	H	B	B	B	H	A	A	H	H	A	A	A	B	H	A	B	A	A
Chr1.60	1	11415105	G	A	H	H	A	A	B	B	B	B	H	H	B	B	A	A	B	A	B	B	A	H	H	B	B	H	A	A	A	H	B	B	B	B	A	A	H	H	A	A	A	B	H	A	B	A	A
Chr1.61	1	11417534	A	G	H	H	A	A	B	B	B	B	H	H	B	B	A	A	B	A	B	B	A	H	H	B	B	H	A	A	A	A	B	B	B	B	A	A	H	B	A	A	A	B	H	A	B	A	A
Chr1.62	1	11418544	A	G	H	H	A	A	B	B	B	B	H	H	B	B	A	A	B	A	B	B	A	H	H	B	B	H	A	A	A	H	B	B	B	B	A	A	H	H	A	A	A	B	H	A	B	A	A
Chr1.63	1	11427436	A	G	H	H	A	A	B	B	B	B	H	H	B	B	A	A	B	A	B	B	A	H	H	B	B	H	A	A	A	H	B	B	B	B	A	A	H	H	A	A	A	B	H	A	B	A	A
Chr1.64	1	11451523	A	G	A	H	A	A	B	B	B	B	B	H	B	B	A	A	B	A	B	B	A	H	H	B	B	H	A	A	A	B	B	B	H	B	A	A	B	H	A	A	A	B	H	A	B	A	A
Chr1.65	1	11561254	C	T	H	H	A	A	B	B	B	H	H	H	B	B	A	A	B	A	B	B	A	H	H	B	B	H	A	A	A	H	B	B	B	B	A	A	A	B	A	A	A	B	A	A	B	A	A
Chr1.66	1	12246070	G	T	H	H	A	A	B	B	B	B	H	H	B	B	A	A	B	A	B	B	A	H	H	B	B	H	A	A	H	H	B	B	B	B	H	H	H	H	A	A	A	B	H	A	B	A	A
Chr1.67	1	12269327	G	T	A	H	A	A	B	B	B	B	H	H	B	B	A	A	B	A	B	B	A	H	H	B	B	H	A	A	H	H	B	B	B	H	H	H	H	H	A	A	A	B	H	A	B	A	A
Chr1.68	1	12271575	A	G	A	A	N	A	N	B	N	B	H	B	B	N	A	A	B	A	B	B	A	N	A	B	B	H	N	N	A	A	B	B	N	B	N	B	H	B	N	N	A	B	N	N	B	N	A
Chr1.69	1	12423819	C	T	A	A	B	B	A	H	A	H	B	B	A	A	A	A	A	A	H	B	A	A	A	A	B	B	B	B	B	A	B	B	A	H	B	B	H	A	B	B	A	A	A	H	A	H	A
Chr1.70	1	14234176	G	T	B	B	H	A	B	B	A	A	H	B	A	A	A	B	B	H	A	B	B	B	A	H	H	H	H	A	H	A	H	H	A	A	A	A	H	B	H	H	H	B	B	B	A	A	A
Chr1.71	1	20582278	T	G	H	H	A	A	H	H	B	B	B	H	B	B	B	B	H	B	B	B	H	H	H	B	B	A	A	A	H	H	B	B	B	H	B	B	H	H	A	A	A	B	H	B	B	H	A
Chr1.72	1	20603254	G	T	A	H	A	A	H	H	B	B	B	A	B	B	B	B	B	B	B	B	H	H	H	B	B	A	A	A	A	A	B	B	B	B	B	B	H	H	A	A	A	B	A	B	B	A	A
Chr1.73	1	20698076	C	T	H	H	A	A	H	H	H	B	B	H	B	B	B	B	B	B	B	B	H	H	H	B	B	A	A	H	H	H	B	B	B	B	B	B	B	B	A	A	A	B	H	B	B	A	A
Chr1.74	1	21091336	T	C	A	H	A	A	H	H	B	B	B	A	B	B	B	B	B	B	B	B	H	H	H	B	B	A	A	N	B	A	B	B	B	B	B	B	B	B	A	A	A	B	H	B	B	A	A
Chr1.75	1	21124382	C	T	H	H	A	A	H	H	B	B	B	H	B	B	B	B	B	B	B	B	H	H	H	B	B	A	A	A	H	H	B	B	B	B	B	B	B	B	A	A	A	B	H	B	B	A	A
Chr1.76	1	21624886	G	C	H	A	A	A	H	A	H	B	B	H	B	B	B	B	B	B	B	B	H	A	H	B	B	A	A	A	H	A	B	B	B	B	B	B	B	B	A	A	A	B	H	B	B	A	A
Chr1.77	1	21811342	A	G	A	H	A	A	H	H	B	B	B	H	B	B	B	B	B	B	B	B	H	H	A	B	N	A	A	A	A	A	B	B	B	B	B	B	A	B	A	A	A	B	H	B	B	A	A
Chr1.78	1	22352902	G	A	H	H	A	A	H	H	B	B	B	H	B	B	B	B	B	B	B	B	H	H	H	B	H	A	A	A	H	H	B	B	B	B	B	B	B	B	A	A	A	B	H	B	B	H	A
Chr1.79	1	22672543	T	G	A	H	A	A	H	H	B	B	B	H	B	B	B	B	B	B	B	B	B	H	H	B	B	A	A	A	H	B	B	B	B	B	B	B	B	B	A	A	A	B	H	B	B	A	A
Chr1.80	1	22739188	C	G	H	H	A	A	H	H	B	B	B	H	B	B	B	B	H	B	B	B	H	H	H	B	H	A	A	A	H	B	B	B	B	B	B	B	B	B	A	A	A	B	H	B	B	A	A
Chr1.81	1	22739527	G	A	A	A	A	A	H	B	H	B	B	H	B	B	B	B	B	B	B	B	H	H	H	B	A	A	A	A	A	B	B	B	B	B	B	B	B	B	A	A	A	B	A	B	B	H	A
Chr1.82	1	22742182	G	T	A	H	A	A	H	H	B	B	B	H	B	B	B	B	B	B	B	B	H	H	H	B	A	A	A	A	H	B	B	B	B	B	B	B	B	B	A	A	A	B	A	B	B	A	A
Chr1.83	1	23083209	T	C	A	H	A	A	H	B	B	B	H	H	B	B	B	B	B	B	B	B	H	H	A	B	A	A	A	A	H	B	B	B	B	B	B	B	B	B	A	A	A	B	H	B	B	H	A
Chr1.84	1	23151106	G	C	A	H	A	A	H	H	B	B	H	H	B	B	B	B	B	B	B	B	H	H	H	B	A	A	A	A	H	B	B	B	B	B	B	B	H	B	A	A	A	B	H	B	B	H	A
Chr1.85	1	23153607	T	C	A	H	A	A	H	B	B	B	B	H	B	B	B	B	B	B	B	B	H	B	H	B	N	A	A	A	A	B	B	B	B	B	B	B	B	B	A	A	A	B	H	B	B	N	A
Chr1.86	1	23168514	C	G	A	H	A	A	H	H	B	B	H	H	B	B	B	B	B	B	B	B	H	H	H	B	N	A	A	A	A	H	B	B	B	B	B	B	B	B	A	A	A	B	B	B	B	A	A
Chr1.87	1	23243511	A	G	A	H	A	A	A	H	B	B	H	H	B	B	B	B	B	B	B	B	H	H	H	B	H	A	A	A	H	B	B	B	B	B	B	B	B	B	A	A	A	B	H	B	B	A	A
Chr1.88	1	23248126	C	A	H	H	A	A	H	B	B	B	H	H	B	B	B	B	B	B	B	B	H	H	H	B	H	A	A	A	H	B	B	B	B	B	B	B	H	B	A	A	A	B	H	B	B	A	A
Chr1.89	1	23288123	A	G	H	H	A	A	H	H	B	B	H	H	B	B	B	B	B	B	B	B	H	H	H	B	H	A	A	A	H	B	B	B	B	B	B	B	B	B	A	A	A	B	H	B	B	H	A
Chr1.90	1	23324317	T	A	A	H	A	A	H	B	B	B	H	H	B	B	B	B	B	B	B	B	H	H	H	B	H	A	A	A	A	B	B	B	B	B	B	B	B	B	A	A	A	B	H	B	B	H	A
Chr1.91	1	23365980	C	T	H	H	A	A	H	H	B	B	H	H	B	B	B	B	B	B	B	B	H	H	H	B	H	A	A	A	H	B	B	B	B	B	B	B	B	B	A	A	A	B	H	B	B	H	A
Chr1.92	1	23459294	G	A	N	H	A	A	A	H	B	B	H	H	B	B	B	B	B	B	B	B	H	B	H	B	H	A	A	A	H	B	B	B	B	B	B	B	B	B	A	A	A	B	H	B	B	B	A
Chr1.93	1	23530840	G	C	A	H	A	A	H	B	B	B	H	H	B	B	B	B	B	B	B	B	H	H	H	B	H	A	A	A	H	H	B	B	B	B	B	B	B	B	A	A	A	B	H	B	B	H	A
Chr1.94	1	23531942	C	T	H	H	A	A	H	H	B	B	H	H	B	B	B	B	B	B	B	B	H	H	H	B	H	A	A	A	H	H	B	B	B	B	B	B	B	B	A	A	A	B	H	B	B	H	A
Chr1.95	1	23542971	T	C	H	H	A	A	H	H	B	B	H	H	B	B	B	B	B	B	B	B	H	H	H	B	H	A	A	A	H	H	B	B	B	B	B	B	B	B	A	A	A	B	H	B	B	A	A
Chr1.96	1	23589167	T	C	H	H	A	A	H	H	B	B	H	H	B	B	B	B	B	B	B	B	H	H	H	B	H	A	A	A	H	H	B	B	B	B	B	B	B	B	A	A	A	B	H	B	B	A	A
Chr1.97	1	23782998	G	T	A	B	A	A	H	B	B	B	A	A	B	B	B	B	B	B	B	B	A	B	H	B	H	A	A	A	A	B	B	B	B	B	B	B	N	N	A	A	A	B	H	B	B	A	A
Chr1.98	1	23921935	A	T	A	B	A	A	H	B	B	B	H	H	B	B	B	B	B	B	B	B	H	H	H	B	H	A	A	A	A	A	B	B	B	B	B	B	H	A	A	A	A	B	H	B	B	A	A
Chr1.99	1	23988270	T	C	H	B	A	A	B	H	B	B	H	A	B	B	B	B	B	B	B	B	H	H	B	B	H	A	A	A	A	H	B	B	B	B	B	B	H	H	A	A	A	B	H	B	B	A	A
Chr1.100	1	24656946	C	T	H	B	A	A	H	H	B	B	H	H	B	B	B	B	B	B	B	B	H	H	H	B	H	H	A	A	B	B	B	B	B	B	B	B	H	H	A	A	A	H	H	B	B	A	A
Chr1.101	1	24660418	A	C	A	B	A	A	H	H	A	B	H	H	B	B	B	B	H	B	B	B	A	A	H	B	A	A	A	A	B	B	B	B	B	B	B	B	A	A	A	A	A	A	H	B	B	A	A
Chr1.102	1	24669528	A	G	A	B	A	A	H	H	B	B	H	H	B	B	B	B	B	B	B	B	H	H	H	B	H	H	A	A	B	B	B	B	B	B	B	B	H	H	A	A	A	H	H	B	B	A	A
Chr1.103	1	24741225	A	G	H	B	A	A	H	B	B	B	H	H	B	B	B	B	B	H	B	B	H	H	H	B	H	H	A	A	B	B	B	B	B	B	B	B	H	H	A	A	A	H	H	B	B	H	A
Chr1.104	1	24755496	T	C	A	B	A	A	H	H	B	B	H	H	B	B	B	B	B	B	B	B	H	H	H	B	H	H	A	A	B	B	B	B	B	B	B	H	H	H	A	A	A	H	H	B	B	A	A
Chr1.105	1	24760790	T	A	A	B	A	A	H	B	B	B	H	A	B	B	B	B	B	B	B	B	H	H	H	B	A	H	A	A	B	N	B	B	B	B	B	B	A	H	A	A	A	A	H	B	B	H	A
Chr1.106	1	24788200	G	T	H	B	A	A	H	H	H	B	H	H	B	B	B	B	B	B	B	B	H	H	H	B	H	H	A	A	B	H	B	B	B	B	B	B	H	H	A	A	A	H	H	B	B	H	A
Chr1.107	1	24836865	A	G	B	B	A	H	A	A	B	B	B	A	A	B	B	B	B	B	A	B	A	H	B	B	A	A	A	A	H	H	B	B	H	H	A	A	B	B	B	H	B	B	B	A	B	H	A
Chr1.108	1	24851489	A	C	H	B	A	A	H	H	B	B	H	H	B	B	B	B	B	B	B	B	H	H	H	B	H	H	A	A	B	B	B	B	B	B	B	B	H	H	A	A	A	H	H	B	B	A	A
Chr1.109	1	24987877	T	G	B	B	A	A	H	H	A	H	H	H	B	B	B	B	B	B	B	B	H	B	H	B	H	H	B	N	B	B	B	N	B	B	B	B	H	H	N	A	A	H	H	B	B	A	A
Chr1.110	1	28078102	C	T	B	B	A	A	H	H	A	H	B	B	B	H	B	B	B	B	B	A	A	A	H	B	A	N	B	B	B	H	H	A	B	B	B	B	H	H	H	A	A	A	B	B	B	A	A
Chr1.111	1	28121386	A	G	B	B	A	A	H	B	A	H	B	B	B	H	B	B	B	B	B	A	A	A	H	B	A	A	B	B	B	H	H	A	B	B	B	B	B	H	H	A	A	A	B	B	B	A	A
Chr1.112	1	28291734	G	T	B	B	A	A	H	B	A	H	B	B	B	H	B	B	B	B	B	A	A	H	H	B	A	A	B	B	H	H	H	H	B	H	B	B	H	H	H	A	A	A	B	B	B	H	A
Chr1.113	1	28315313	A	T	B	B	A	A	H	B	A	H	B	B	B	H	A	H	B	A	B	A	A	H	H	B	A	A	B	B	B	A	H	A	B	B	B	B	A	H	A	A	A	A	B	B	B	A	A
Chr1.114	1	28326804	G	A	B	B	A	A	H	B	A	H	B	B	B	H	A	H	H	H	B	A	A	H	H	B	A	A	B	B	H	H	B	H	B	B	B	B	H	H	H	A	A	A	B	B	B	H	A
Chr1.115	1	28372555	C	G	B	B	A	A	A	B	A	H	B	B	B	H	A	H	B	H	B	A	A	H	H	B	A	A	B	B	H	H	A	A	B	B	B	B	A	H	A	A	A	A	B	B	B	H	A
Chr1.116	1	28429525	G	T	B	B	A	A	H	B	A	H	B	B	B	H	A	H	B	H	B	A	A	H	H	B	A	A	B	B	H	H	H	H	B	B	B	B	H	H	H	A	A	A	B	B	B	H	A
Chr1.117	1	28442158	A	G	B	B	A	A	H	B	A	H	B	B	B	H	A	H	B	H	B	A	A	H	H	B	A	A	B	B	B	H	H	B	B	B	B	B	H	B	H	A	A	A	B	B	B	H	A
Chr1.118	1	28555605	A	G	B	B	A	A	H	B	A	H	B	B	B	H	A	H	H	H	B	A	A	H	H	B	A	A	B	B	H	H	H	H	B	H	B	B	H	H	H	A	A	A	B	B	B	H	A
Chr1.119	1	28568289	G	A	B	B	A	A	H	B	A	H	B	B	B	H	A	H	B	H	H	A	A	H	H	B	A	H	B	B	H	H	H	H	B	H	B	B	A	H	H	A	A	A	B	B	B	H	A
Chr1.120	1	28624249	A	T	B	B	A	A	H	B	A	H	B	B	B	H	A	H	B	H	B	A	A	H	H	B	A	A	B	B	H	H	H	H	B	B	B	B	H	H	H	A	A	A	B	B	B	A	A
Chr1.121	1	28624315	A	T	B	B	A	A	B	B	A	H	B	B	B	H	A	H	B	H	B	A	A	H	H	B	A	A	B	B	B	H	H	H	B	B	B	B	H	H	H	A	A	A	B	B	B	A	H
Chr1.122	1	28629108	G	A	B	B	A	A	H	B	A	H	B	B	B	H	A	H	B	H	B	A	A	H	H	B	A	A	B	B	B	H	H	H	B	B	B	B	H	H	H	A	A	A	B	B	B	A	A
Chr1.123	1	28661312	G	A	B	B	A	A	H	B	A	H	B	B	B	H	A	H	B	H	B	A	A	H	H	B	A	A	B	B	H	H	H	H	B	B	B	B	H	H	H	A	A	A	B	B	B	H	A
Chr1.124	1	29060024	A	G	B	B	A	A	H	B	A	H	B	B	B	H	A	A	B	A	B	A	A	H	H	B	A	A	B	B	H	H	B	H	B	B	H	H	H	H	H	A	A	A	B	B	B	A	A
Chr1.125	1	30476133	C	A	B	B	A	A	H	B	A	H	B	B	H	H	A	A	B	A	B	A	A	H	A	B	A	A	B	B	B	A	B	H	B	B	A	A	A	H	H	A	A	A	B	B	B	H	A
Chr1.126	1	30813249	G	C	B	B	A	A	H	B	A	H	B	B	H	H	A	A	B	A	B	A	A	H	A	B	A	A	B	B	B	H	H	H	B	B	H	H	H	H	H	A	A	A	B	B	H	A	A
Chr1.127	1	31396791	G	T	B	B	A	A	H	B	H	H	B	B	H	H	A	A	B	A	B	A	A	H	A	B	A	A	B	B	B	H	H	H	B	B	H	H	H	H	H	A	A	A	B	B	H	A	A
Chr1.128	1	32074680	C	T	H	B	A	A	H	H	H	H	B	B	H	H	A	A	B	A	B	A	A	H	A	B	A	A	B	B	H	H	H	H	B	B	H	H	H	A	H	H	A	A	B	B	H	H	A
Chr1.129	1	32084837	T	C	H	B	A	A	H	H	H	H	B	B	H	H	A	A	B	A	B	A	A	H	A	B	A	A	B	B	H	H	H	H	B	B	H	H	H	A	H	H	A	A	B	B	H	H	A
Chr1.130	1	32139653	A	T	H	B	A	A	H	H	H	H	B	B	H	H	A	A	B	A	B	A	A	H	A	B	A	A	B	B	H	H	H	H	B	B	H	H	H	A	H	H	A	A	B	B	A	A	A
Chr1.131	1	32151959	T	G	H	B	A	A	H	H	H	H	B	B	H	H	A	A	B	A	B	A	A	H	A	B	A	A	B	B	H	H	H	H	B	B	H	H	H	A	H	H	A	A	B	B	A	H	A
Chr1.132	1	32153657	T	A	H	B	A	A	H	H	B	H	B	B	H	H	A	A	B	A	B	A	A	H	A	B	A	A	B	B	B	H	B	B	B	B	H	H	A	A	H	H	A	A	B	B	A	H	A
Chr1.133	1	32217871	A	T	H	B	A	A	H	H	H	H	B	B	H	H	H	A	B	A	B	A	A	H	A	H	A	A	B	B	H	H	H	H	B	B	H	H	H	A	H	H	A	A	B	B	A	A	A
Chr1.134	1	32272731	T	A	H	B	A	A	H	H	H	H	B	B	H	H	A	A	B	A	B	A	A	H	A	B	A	A	B	B	B	B	H	B	B	B	A	H	H	A	B	H	A	A	B	B	A	B	A
Chr1.135	1	32331717	C	T	H	H	A	A	H	H	H	H	B	B	H	H	A	A	B	A	B	A	A	H	A	B	A	A	B	B	H	H	H	H	B	B	H	H	H	A	H	H	A	A	B	B	A	H	A
Chr1.136	1	32429642	G	A	H	B	A	A	H	H	B	H	B	B	H	H	A	A	B	A	B	A	A	H	A	B	A	A	B	B	B	H	H	H	B	H	B	B	H	A	B	A	A	A	B	B	A	A	A
Chr1.137	1	32610279	T	C	H	B	A	A	H	H	H	H	B	B	H	H	A	A	B	A	B	A	A	H	A	B	A	A	B	B	H	H	H	H	B	H	H	A	H	A	H	H	A	A	B	B	A	A	A
Chr1.138	1	32757184	T	C	H	B	A	A	H	H	A	H	B	B	H	B	A	A	B	A	B	A	A	H	A	B	A	A	B	B	B	H	H	H	B	H	B	H	H	A	A	H	A	A	B	B	A	A	A
Chr1.139	1	32814515	A	C	H	B	A	A	H	H	H	H	B	B	H	H	A	A	B	A	B	A	A	H	A	B	A	A	B	B	B	B	H	H	B	B	A	H	H	A	B	H	A	A	B	B	A	H	A
Chr1.140	1	32876367	G	T	H	B	A	A	H	H	H	H	B	B	H	H	A	A	B	A	B	A	A	H	A	B	A	A	B	B	H	H	H	H	B	B	H	H	H	A	H	H	A	A	B	B	A	H	A
Chr1.141	1	32941954	G	T	H	B	A	A	H	H	H	H	B	B	H	H	A	A	B	A	B	A	A	H	A	B	A	A	B	B	H	H	H	H	B	B	H	H	H	A	H	H	A	A	B	B	A	H	A
Chr1.142	1	33055401	A	G	H	B	A	A	H	H	H	H	B	B	H	H	A	A	B	A	B	A	A	H	A	B	A	A	B	B	H	H	H	H	B	B	H	H	H	A	H	H	A	A	B	B	H	H	A
Chr1.143	1	33081732	G	A	H	B	A	A	H	H	H	A	B	B	A	H	A	A	B	A	B	A	A	H	A	B	A	A	B	B	H	B	H	A	B	B	N	H	A	A	A	H	A	A	B	B	H	H	A
Chr1.144	1	33157249	T	G	H	B	A	A	H	B	A	B	B	B	H	H	A	A	B	A	B	A	A	A	A	B	A	A	B	B	H	N	H	B	B	B	B	H	H	A	B	B	A	A	B	B	B	H	A
Chr1.145	1	33284641	T	C	H	B	A	A	H	H	H	H	B	B	H	H	A	A	B	A	B	A	A	H	B	B	A	A	B	B	H	H	H	H	B	H	H	H	H	A	H	H	A	A	B	B	H	H	A
Chr1.146	1	33293728	T	C	H	B	A	A	H	H	H	H	B	B	H	H	A	A	B	A	B	A	A	H	B	B	A	A	B	B	H	H	H	H	B	B	H	H	H	A	H	H	A	A	B	B	H	H	A
Chr1.147	1	33330866	C	T	H	B	A	A	H	H	H	H	B	B	H	H	A	A	B	A	B	A	A	H	B	B	A	A	B	B	H	A	H	H	B	H	H	H	H	A	H	H	A	A	B	B	H	H	A
Chr1.148	1	33336194	A	G	H	B	A	A	H	H	H	H	B	B	H	H	A	A	B	A	B	A	A	H	B	B	A	A	B	B	H	H	H	H	B	B	A	H	H	A	A	A	A	A	B	B	A	A	A
Chr1.149	1	33484711	C	T	H	B	A	A	H	H	H	H	B	B	H	H	A	A	H	A	B	A	A	H	B	B	A	A	B	B	H	H	H	H	B	B	H	H	H	A	H	H	A	A	B	B	H	H	A
Chr1.150	1	33486653	C	A	B	B	A	A	H	H	H	B	B	B	H	H	A	A	B	A	B	A	A	H	B	B	A	A	B	B	H	A	B	H	B	B	B	A	A	A	H	B	A	A	B	B	H	H	A
Chr1.151	1	33489344	T	G	H	B	A	A	H	H	H	H	B	B	H	H	A	A	B	A	B	A	A	H	B	B	A	A	B	B	H	H	H	H	B	B	H	H	H	A	H	H	A	A	B	B	H	H	A
Chr1.152	1	33629750	C	T	H	B	A	A	H	H	B	B	B	B	H	H	A	A	B	A	B	A	A	H	B	B	A	A	B	B	B	A	N	A	B	B	A	H	H	A	H	H	A	A	B	B	B	H	A
Chr1.153	1	33676524	G	T	H	B	A	A	H	H	H	H	B	B	H	H	A	A	B	A	B	A	A	H	B	B	A	A	B	B	B	H	A	B	B	B	A	B	A	A	H	H	A	A	B	B	H	H	A
Chr1.154	1	33700294	A	G	H	B	A	A	H	H	H	H	H	B	H	H	A	A	B	A	B	A	A	H	B	B	A	A	B	B	H	H	H	H	B	B	H	H	H	A	H	H	A	A	B	B	H	H	A
Chr1.155	1	33731460	T	A	H	B	A	A	H	H	H	H	B	B	H	H	A	A	B	A	B	A	A	H	B	B	A	A	B	B	H	H	H	H	B	B	H	H	H	A	H	H	A	A	B	B	H	H	A
Chr1.156	1	33782975	A	G	H	H	A	A	H	A	A	A	A	A	A	A	A	A	B	A	B	A	A	A	A	A	A	A	A	A	B	B	A	H	H	H	A	A	B	B	A	H	A	B	H	A	A	A	H
Chr1.157	1	33902025	A	C	H	B	A	A	H	H	H	H	B	B	H	H	A	A	B	A	B	A	A	H	B	B	A	A	B	B	H	H	H	H	B	H	H	H	H	A	H	H	A	A	B	B	H	H	A
Chr1.158	1	33908746	T	C	H	B	A	A	H	H	H	H	B	B	H	H	A	A	B	A	B	A	A	H	B	B	A	A	B	B	B	H	H	H	B	B	H	H	H	A	H	H	A	A	B	B	H	H	A
Chr1.159	1	33953331	G	A	H	B	A	A	H	H	H	H	B	B	H	H	A	A	H	A	B	A	A	H	B	B	A	A	B	B	H	H	H	H	B	B	H	H	H	A	H	H	A	A	B	B	H	H	A
Chr1.160	1	33953372	T	A	H	B	A	A	H	H	H	H	B	B	H	H	A	A	B	A	B	A	A	H	B	B	A	A	B	B	H	H	H	H	B	B	H	H	H	A	H	H	A	A	B	B	H	H	A
Chr1.161	1	34039665	G	A	H	B	A	A	H	H	H	H	B	B	H	H	A	A	B	A	B	A	A	B	B	B	A	A	B	B	B	H	H	N	B	B	A	H	A	A	A	A	A	A	B	B	H	H	A
Chr1.162	1	34126938	G	A	H	B	A	A	A	H	B	B	B	B	H	H	A	A	B	A	B	A	A	B	B	B	A	A	B	B	B	A	H	A	B	N	H	H	A	A	A	A	A	A	B	B	H	H	A
Chr1.163	1	34135745	A	G	H	B	A	A	H	H	H	H	B	B	H	H	A	A	B	A	B	A	A	B	B	B	A	A	B	B	H	H	H	H	B	H	H	H	A	A	H	H	A	A	B	B	H	H	A
Chr1.164	1	34156579	T	G	H	B	A	A	H	H	H	H	B	B	H	H	A	A	B	A	B	A	A	B	B	B	A	A	B	B	H	H	H	A	B	H	B	H	H	A	H	A	A	A	B	B	H	H	A
Chr1.165	1	34167096	T	C	H	B	A	A	H	H	H	H	B	B	H	H	A	A	B	A	B	A	A	B	B	B	A	A	B	B	B	H	H	H	B	B	H	H	H	A	H	B	A	A	B	B	H	H	A
Chr1.166	1	34191622	C	T	A	B	A	A	H	B	H	H	B	B	H	H	A	A	B	A	B	A	A	B	B	B	A	A	B	B	B	A	N	H	B	B	H	H	A	A	H	N	A	A	B	B	H	H	A
Chr1.167	1	34225494	G	A	H	B	A	A	H	B	H	H	B	B	H	H	A	A	B	A	B	A	A	B	B	B	A	A	B	B	B	B	B	H	B	B	H	H	H	A	H	N	A	A	B	B	H	H	A
Chr1.168	1	34226982	C	A	H	B	A	A	H	H	H	H	B	B	H	H	A	A	B	A	B	A	A	B	B	B	A	A	B	B	H	H	H	H	B	B	H	H	H	A	H	H	A	A	B	B	H	H	A
Chr1.169	1	34518007	G	A	H	B	A	A	H	H	H	H	B	B	H	H	A	A	B	A	B	A	A	B	B	B	A	A	B	B	H	H	H	H	B	B	A	B	H	A	H	B	A	A	B	B	A	B	H
Chr1.170	1	34588489	G	A	H	B	A	A	H	H	H	H	B	B	H	H	H	A	B	A	B	A	A	B	B	B	A	A	B	B	H	H	H	H	B	B	A	H	H	A	H	H	A	A	B	B	H	H	A
Chr1.171	1	34713270	C	T	H	B	A	A	H	H	H	H	B	B	H	H	A	A	B	A	B	A	A	B	B	B	A	A	B	B	H	H	H	H	B	H	A	H	H	A	H	H	A	A	B	B	H	H	A
Chr1.172	1	34739250	G	A	H	B	A	A	H	H	H	H	B	B	H	H	A	A	B	A	B	A	A	B	B	B	A	A	B	B	H	H	H	H	B	H	A	H	H	A	H	H	A	A	B	B	H	H	A
Chr1.173	1	36420231	A	T	A	A	A	A	H	H	H	H	B	B	H	H	B	H	B	H	A	A	A	A	B	B	A	A	B	B	H	H	H	B	B	B	A	H	H	A	B	B	A	A	B	A	A	A	A
Chr1.174	1	36496051	T	C	A	A	A	A	H	H	H	H	B	B	H	H	B	H	B	H	A	A	A	A	B	B	A	A	B	B	H	H	H	B	B	B	A	H	H	A	B	B	A	A	B	A	A	A	A
Chr1.175	1	36542778	C	T	A	A	A	A	B	H	H	H	B	B	H	H	B	H	B	H	A	A	A	A	B	B	A	A	B	B	A	H	A	B	B	B	A	H	A	A	B	B	A	A	B	A	A	A	A
Chr1.176	1	36690737	A	G	A	A	A	A	H	H	H	H	B	B	H	H	B	H	B	H	A	A	A	A	B	B	A	A	B	B	H	H	H	B	B	B	A	H	H	A	B	B	A	A	B	A	A	A	A
Chr1.177	1	36720796	C	T	A	A	A	A	H	H	H	H	B	B	H	H	B	H	B	H	A	A	A	A	B	B	A	A	B	B	H	H	H	B	B	B	A	H	H	A	B	B	A	H	B	A	A	A	A
Chr1.178	1	36791054	G	T	A	A	A	A	H	H	H	H	B	B	H	H	B	H	H	H	A	A	A	A	B	H	A	A	B	B	H	H	H	B	B	B	A	H	H	A	B	B	A	A	B	A	A	A	A
Chr1.179	1	36992062	T	C	A	A	A	A	H	H	H	H	B	B	H	A	B	H	B	H	A	A	A	A	B	B	A	A	B	B	A	N	H	B	B	B	A	A	N	A	B	B	A	A	B	A	A	A	A
Chr1.180	1	37013978	G	T	A	A	A	A	B	H	B	B	B	B	H	H	B	H	B	H	A	A	A	A	B	B	A	A	B	B	A	B	H	B	B	B	A	B	A	A	B	B	A	A	B	A	A	A	A
Chr1.181	1	37046600	C	G	A	A	A	A	H	H	H	H	B	B	H	H	B	H	B	H	A	A	A	A	B	B	A	A	B	B	H	H	H	B	B	B	A	H	H	A	B	B	A	A	B	A	A	A	A
Chr1.182	1	37048043	G	A	A	A	A	A	H	H	H	H	B	B	H	H	B	H	B	H	A	A	A	A	B	B	A	A	B	B	H	H	H	B	B	B	A	B	A	A	B	B	A	A	B	A	A	A	A
Chr1.183	1	37103278	C	T	A	A	A	A	H	H	H	H	B	B	H	H	B	H	B	H	A	A	A	A	B	B	A	A	B	B	H	H	H	B	B	B	A	H	H	A	B	B	A	A	B	A	A	A	A
Chr1.184	1	37109888	A	T	A	A	A	A	H	H	H	H	B	B	H	H	B	H	B	H	A	A	A	A	B	B	A	A	B	B	A	H	H	B	B	B	A	H	H	A	B	B	A	A	B	A	A	A	A
Chr1.185	1	37122192	C	T	A	A	A	A	H	H	H	H	B	B	A	H	B	H	B	H	A	A	A	A	B	B	A	A	B	B	A	H	B	B	B	B	A	H	B	A	B	B	A	A	B	A	A	A	A
Chr1.186	1	37147276	G	A	A	A	A	A	H	H	H	H	B	B	H	H	B	H	B	H	H	A	A	A	B	B	A	A	B	B	H	H	H	B	B	B	A	H	H	A	B	B	A	A	B	A	A	A	A
Chr1.187	1	37177910	A	G	A	A	A	A	H	H	H	H	B	B	H	H	B	H	B	H	A	A	A	A	B	B	A	A	B	B	H	H	H	B	B	B	A	H	H	A	B	B	A	A	B	A	A	A	A
Chr1.188	1	37405905	A	G	A	A	H	A	H	H	H	H	B	B	H	H	B	H	B	H	A	A	A	A	B	B	A	A	B	B	A	H	B	B	B	B	A	H	B	A	B	B	A	A	B	A	A	A	A
Chr1.189	1	37412462	C	A	A	A	A	A	B	H	H	H	B	B	H	H	B	H	B	H	A	A	A	A	B	B	A	A	B	B	H	A	B	B	B	H	A	H	A	A	B	B	A	A	B	A	A	A	A
Chr1.190	1	37546191	A	C	A	A	A	A	H	H	H	H	B	B	H	H	B	H	B	H	A	A	A	A	B	B	A	A	B	B	H	H	H	B	B	B	A	H	H	A	B	B	A	A	B	A	A	A	A
Chr1.191	1	37569678	T	C	A	A	A	A	H	H	H	H	B	B	B	H	B	H	B	H	A	A	A	A	B	B	A	A	B	B	A	A	H	B	B	B	A	H	H	A	B	B	A	A	B	A	A	A	A
Chr1.192	1	37579221	A	G	A	A	A	A	H	B	H	H	B	B	H	H	B	B	B	H	A	A	A	A	B	B	A	A	B	B	H	A	A	B	B	B	A	H	A	A	B	B	A	A	B	A	A	A	A
Chr1.193	1	37579287	A	G	A	A	A	A	H	B	H	H	B	B	H	H	B	H	B	H	A	A	A	A	B	B	A	A	B	B	A	H	A	B	B	B	A	H	H	A	B	B	A	H	B	A	A	A	A
Chr1.194	1	37787058	G	A	A	A	A	A	H	H	H	H	B	B	B	H	B	H	B	H	A	B	A	A	B	B	A	A	B	B	A	H	B	B	B	B	A	H	H	A	B	B	A	A	B	A	A	A	A
Chr1.195	1	37844137	T	C	A	A	A	A	H	H	H	H	B	B	H	H	B	H	B	H	A	B	A	A	B	B	A	A	B	B	H	H	H	B	B	B	A	H	A	A	B	B	A	A	B	A	A	A	A
Chr1.196	1	37942605	G	C	A	A	A	A	H	H	H	H	B	B	H	H	B	H	B	H	A	B	A	A	B	B	A	A	B	B	H	B	H	B	B	B	A	A	A	A	B	B	A	A	B	A	A	A	A
Chr1.197	1	37947811	T	C	A	A	A	A	H	H	H	H	B	B	H	H	B	H	B	H	A	B	A	A	B	B	A	A	B	B	H	H	H	B	B	H	A	H	H	A	B	B	A	A	B	A	A	A	A
Chr1.198	1	37957852	C	T	A	A	A	A	H	H	H	H	B	B	H	B	B	H	B	H	A	B	A	A	B	B	A	A	B	B	H	H	H	B	B	B	A	H	H	A	B	B	A	A	B	A	A	A	A
Chr1.199	1	38000069	G	A	A	A	A	A	H	H	H	H	B	B	H	H	B	H	B	H	A	B	A	A	B	B	A	A	B	B	H	H	H	B	B	B	A	H	H	A	B	B	A	A	B	A	A	A	A
Chr1.200	1	38024423	A	G	A	A	A	A	H	H	H	H	B	B	H	H	B	H	B	H	A	B	H	A	B	B	A	A	B	B	A	B	A	B	B	B	A	H	A	A	B	B	A	A	B	A	A	A	A
Chr1.201	1	38046265	C	A	A	A	A	A	H	H	H	H	B	B	H	H	B	H	B	H	A	B	A	A	B	B	A	A	B	B	H	H	H	B	B	H	A	H	A	A	B	B	A	A	B	A	A	A	A
Chr1.202	1	38067433	G	A	A	A	A	A	H	H	H	H	B	B	H	H	B	H	B	H	A	B	A	A	B	B	A	A	B	B	H	H	H	B	B	B	A	H	H	A	B	B	A	A	B	A	A	A	A
Chr1.203	1	38079382	G	A	A	A	A	A	H	H	H	H	B	B	H	H	B	H	B	H	A	B	A	A	B	B	A	A	B	B	H	H	H	B	B	B	A	H	H	A	B	B	A	A	B	A	A	A	A
Chr1.204	1	38187089	T	A	A	A	A	A	H	H	H	H	B	B	H	H	B	H	B	H	A	B	A	A	B	B	A	A	B	B	A	A	A	B	B	B	A	B	A	A	B	B	A	A	B	A	A	A	A
Chr1.205	1	38241187	T	C	A	A	A	A	H	H	H	H	B	B	H	H	B	H	B	H	A	B	A	A	B	B	A	A	B	B	H	H	H	B	B	H	A	H	H	A	B	B	A	A	B	A	A	A	A
Chr1.206	1	38250210	G	A	A	A	A	A	H	H	H	H	B	B	H	H	B	H	B	H	A	B	A	A	B	B	A	A	B	B	H	H	H	B	B	B	A	H	H	A	B	B	A	A	B	A	A	A	A
Chr1.207	1	38275645	G	A	A	A	A	A	H	H	H	H	B	B	H	H	B	H	B	H	A	B	A	A	B	B	A	A	B	B	H	H	B	B	B	B	A	H	A	A	H	B	A	A	B	A	A	A	H
Chr1.208	1	38282405	A	G	A	A	A	A	H	H	H	H	B	B	H	H	B	H	B	H	A	B	A	A	B	B	A	A	B	B	H	H	H	B	B	B	A	H	H	A	B	B	A	A	B	A	A	A	A
Chr1.209	1	38310141	C	T	A	A	A	A	H	H	H	B	B	B	H	H	B	H	B	H	A	B	A	A	B	B	A	A	B	B	A	A	H	B	B	H	A	H	H	A	B	B	A	A	B	A	A	A	A
Chr1.210	1	38328937	C	A	A	A	A	A	H	H	H	H	B	B	H	H	B	H	B	H	A	B	A	A	B	B	A	A	B	B	A	A	H	B	B	B	A	H	A	A	B	B	A	A	B	A	A	A	A
Chr1.211	1	38391033	A	T	A	A	A	A	H	H	H	H	B	B	H	H	B	H	B	H	A	B	A	A	B	B	A	A	B	B	H	H	H	B	B	B	A	H	H	A	B	B	A	A	B	A	A	A	A
Chr1.212	1	38434699	T	C	A	A	A	A	H	H	H	H	B	B	H	H	B	H	B	H	A	B	A	A	B	B	A	A	B	B	H	H	N	B	B	B	A	H	H	A	B	B	A	A	B	A	A	A	A
Chr1.213	1	38497502	C	G	A	A	A	A	H	H	H	H	B	B	H	H	B	H	B	H	A	B	A	A	B	B	A	A	B	B	H	H	N	B	B	B	A	H	H	A	B	B	A	A	B	A	A	A	A
Chr1.214	1	38524914	A	C	A	A	A	A	H	H	H	B	B	B	A	H	B	B	B	H	A	B	A	A	B	B	A	A	B	B	H	B	A	B	B	B	A	H	N	A	B	B	A	A	B	A	A	A	A
Chr1.215	1	38659941	T	C	A	A	A	A	H	H	H	H	B	B	B	H	B	H	B	H	A	B	A	A	B	B	A	A	B	B	H	B	B	B	B	B	N	B	A	A	B	B	A	A	B	A	A	A	A
Chr1.216	1	38710502	A	C	A	H	A	A	H	H	H	H	B	B	H	H	B	H	B	H	A	B	A	A	B	B	A	A	B	B	H	H	H	B	B	B	B	B	H	A	B	B	A	A	B	A	A	A	A
Chr1.217	1	38714382	G	C	A	H	A	A	H	H	H	H	B	B	H	H	B	H	B	H	A	B	A	A	B	B	A	A	B	B	B	B	B	B	B	B	B	B	H	A	B	B	A	A	B	A	A	A	A
Chr1.218	1	38722605	A	G	A	A	A	A	H	H	H	H	B	B	H	H	B	H	B	H	A	B	A	A	B	B	A	A	B	B	H	B	B	B	B	B	B	B	A	A	B	B	A	A	B	A	A	A	A
Chr1.219	1	38997027	G	T	A	A	A	A	H	H	H	H	B	B	H	H	B	H	B	H	H	H	A	A	B	B	A	A	B	B	H	A	H	B	B	B	B	B	H	A	B	B	A	A	B	A	A	A	A
Chr1.220	1	39245227	T	C	A	A	A	A	H	H	H	H	B	B	H	H	B	H	B	H	A	H	A	A	B	B	A	A	B	B	A	H	H	B	B	B	B	B	H	A	B	B	A	A	B	A	A	A	A
Chr1.221	1	39254103	G	C	A	A	A	A	H	H	H	H	B	B	H	H	B	H	B	H	A	H	A	A	B	B	A	A	B	B	H	H	H	B	B	B	B	B	H	A	B	B	A	A	B	A	A	A	A
Chr1.222	1	39614439	T	G	H	B	A	A	H	H	H	H	B	B	H	H	B	H	B	H	B	H	A	B	B	B	A	A	B	B	H	H	H	B	B	B	B	B	H	A	B	B	A	A	B	B	H	B	A
Chr1.223	1	39673597	A	G	A	A	A	A	H	H	H	H	B	B	H	H	B	H	B	H	A	H	A	A	B	B	A	A	B	B	H	H	H	B	B	H	B	B	H	A	B	B	A	A	B	A	A	A	A
Chr1.224	1	39839285	T	C	A	A	A	A	H	H	H	H	B	B	H	H	B	H	B	H	A	H	A	A	B	B	A	A	B	B	H	H	H	B	B	B	B	B	H	A	B	B	A	A	B	A	A	A	A
Chr1.225	1	39862283	G	A	A	A	A	A	H	H	H	H	B	B	H	H	B	H	B	H	A	H	A	A	B	B	A	A	B	B	H	H	H	B	B	B	B	B	H	A	B	B	A	A	B	A	A	A	A
Chr1.226	1	42089976	T	G	A	A	H	H	H	H	B	B	B	B	B	B	B	B	B	B	B	H	H	B	H	H	B	A	B	B	B	B	H	B	B	B	B	B	H	H	H	B	A	A	B	B	B	B	H
Chr1.227	1	42301772	A	T	A	A	H	H	H	H	B	B	B	B	B	B	B	B	B	B	B	A	H	B	H	H	B	A	B	B	H	A	A	B	B	H	B	A	H	H	N	B	A	A	B	B	B	B	B
Chr1.228	1	42460546	C	G	A	A	H	H	H	H	B	B	B	B	B	B	B	B	B	B	B	A	H	B	H	B	B	A	B	B	H	A	A	B	B	B	B	H	A	A	A	B	A	A	B	B	B	B	B
Chr1.229	1	42487487	A	T	A	A	H	H	H	H	B	B	B	B	B	B	B	B	B	B	B	A	H	B	H	N	B	A	B	B	B	A	N	B	B	B	B	H	A	A	N	B	A	A	B	B	B	B	B
Chr1.230	1	42826304	G	A	A	A	H	H	H	H	B	B	B	B	B	B	B	B	B	B	B	A	H	B	H	H	B	A	B	B	B	A	N	B	B	B	B	B	A	H	H	B	A	A	B	B	B	B	B
Chr1.231	1	43100556	T	C	A	A	H	H	H	H	B	B	B	B	B	B	B	B	B	B	B	A	H	B	H	H	B	B	B	B	B	A	H	B	B	B	B	H	H	H	H	B	A	A	B	B	B	B	B
Chr2.1	2	4181446	A	G	B	B	B	B	B	H	A	A	A	B	H	B	B	B	H	B	H	A	H	H	B	H	B	B	B	B	B	B	B	B	B	B	B	B	B	A	B	B	B	B	A	A	A	A	A
Chr2.2	2	4954669	C	T	B	B	B	B	B	H	A	A	H	B	H	B	B	B	B	B	A	H	H	H	A	A	B	B	H	H	A	H	B	B	B	B	B	B	H	A	B	B	B	B	A	H	A	A	A
Chr2.3	2	5056135	C	T	B	B	B	B	B	B	A	A	H	B	H	B	B	B	B	B	A	H	B	B	A	A	B	B	H	H	H	H	B	B	B	B	B	B	H	A	B	B	B	B	B	B	A	A	A
Chr2.4	2	5144096	T	C	B	B	B	B	B	B	A	A	H	B	H	B	B	B	B	B	A	H	B	B	A	A	B	B	H	H	H	H	B	B	B	B	B	B	H	A	B	B	B	B	B	H	A	A	A
Chr2.5	2	5241093	A	G	B	B	B	B	B	B	A	A	H	B	H	B	B	B	B	B	A	H	B	B	A	A	B	B	H	B	A	H	B	B	B	B	B	B	H	A	B	B	B	B	B	B	A	H	A
Chr2.6	2	5266724	A	G	B	B	B	B	B	B	A	A	H	B	H	B	B	B	B	B	A	H	B	B	A	A	B	B	H	B	H	H	B	B	B	B	B	B	A	A	B	B	B	B	B	B	A	H	A
Chr2.7	2	5274154	G	T	B	B	B	B	B	B	A	A	H	B	H	B	B	B	B	B	A	H	B	B	A	A	B	B	H	H	H	H	B	B	B	B	B	B	H	A	B	B	B	B	B	B	A	H	A
Chr2.8	2	6058517	T	C	B	B	B	B	B	B	A	A	H	B	H	B	B	B	B	B	A	H	B	B	A	A	B	B	H	H	H	H	B	B	B	B	H	H	H	A	B	B	B	B	B	B	B	B	A
Chr2.9	2	6086454	T	G	B	B	B	B	B	B	A	A	H	B	H	B	B	B	H	B	A	H	B	B	A	A	B	B	H	H	H	H	B	B	B	B	H	H	H	A	B	B	B	B	B	B	B	B	A
Chr2.10	2	6112150	T	C	B	B	B	B	B	B	A	A	H	B	H	B	B	B	B	B	A	H	B	B	A	A	B	B	H	H	H	H	B	B	B	B	H	H	H	A	B	B	B	B	B	B	B	B	A
Chr2.11	2	6579418	T	C	B	B	B	B	B	B	A	A	H	B	H	B	B	B	B	B	A	H	B	B	A	A	B	B	A	A	H	H	B	B	B	B	H	H	B	A	B	B	B	B	B	B	B	B	A
Chr2.12	2	6579484	T	C	B	B	B	B	B	B	A	A	H	B	H	B	B	B	B	B	A	H	B	B	A	A	B	B	H	H	A	H	B	B	B	B	H	H	H	A	B	B	B	B	B	B	B	B	A
Chr2.13	2	6817157	A	G	B	B	B	B	B	B	A	A	H	B	H	H	B	B	B	B	A	H	B	B	A	A	B	B	H	H	A	B	B	B	B	B	B	H	H	A	B	B	B	B	B	B	B	B	A
Chr2.14	2	6920409	T	C	B	B	B	B	B	B	A	A	H	B	H	H	B	B	B	B	A	H	B	B	A	A	B	B	H	A	A	B	B	B	B	B	A	A	A	A	B	B	B	B	B	B	B	B	A
Chr2.15	2	6981161	T	C	B	B	B	B	B	B	A	A	H	B	H	H	B	B	B	B	A	H	B	B	A	A	B	B	H	B	H	H	B	B	B	B	H	H	H	A	B	B	B	B	B	B	B	B	A
Chr2.16	2	7366268	G	T	B	B	B	B	B	B	A	A	H	B	H	H	B	B	B	B	A	A	B	B	A	A	B	B	A	H	H	H	B	B	B	H	B	H	H	A	B	B	B	B	B	B	B	B	A
Chr2.17	2	8560827	G	A	B	B	B	B	B	H	A	A	H	B	H	H	B	B	B	B	A	A	B	B	A	A	B	B	H	H	A	H	B	B	B	B	A	A	A	H	H	A	B	B	A	B	B	B	A
Chr2.18	2	8717404	C	G	B	B	B	B	B	H	A	A	H	B	H	H	B	B	B	B	A	A	H	B	A	A	B	B	H	H	A	H	B	B	B	B	A	A	H	H	H	B	B	B	A	B	B	B	A
Chr2.19	2	8723679	T	C	B	B	B	B	B	H	A	A	H	B	H	H	B	B	B	B	A	A	B	B	A	A	B	B	H	H	A	H	B	B	B	H	A	A	H	H	H	H	B	B	A	B	B	B	A
Chr2.20	2	8781347	T	C	B	B	B	B	B	H	A	A	H	B	H	H	B	B	B	B	A	A	B	B	A	A	B	B	H	H	A	H	B	B	B	H	A	A	H	H	H	H	B	B	A	B	B	B	A
Chr2.21	2	8797464	C	T	B	B	B	B	B	B	A	A	H	B	H	A	B	B	B	B	A	A	B	B	A	A	B	B	H	H	A	H	B	B	B	N	A	A	H	H	B	H	B	B	A	B	B	B	A
Chr2.22	2	8815802	T	C	B	B	B	B	B	H	A	A	H	B	H	H	B	B	B	B	A	A	B	B	A	A	B	B	H	H	A	H	B	B	B	A	A	A	H	H	A	H	B	B	A	B	B	B	A
Chr2.23	2	8821025	C	T	B	B	B	B	B	H	A	A	H	B	H	H	H	B	B	B	A	A	B	B	A	A	B	B	H	H	A	H	B	B	B	H	A	A	H	H	H	H	B	B	A	B	B	B	A
Chr2.24	2	8875769	G	A	B	B	B	B	B	H	A	A	H	B	H	H	B	B	B	B	A	A	B	B	A	A	B	B	H	H	A	H	B	B	B	H	A	A	H	H	H	H	B	B	A	B	B	B	A
Chr2.25	2	9506268	A	C	B	B	B	B	B	B	B	H	H	B	H	H	B	B	B	B	A	A	B	B	H	H	B	B	H	H	A	H	B	B	B	B	A	A	B	B	B	H	B	B	A	B	B	B	A
Chr2.26	2	9533356	T	G	B	B	B	B	B	B	B	H	H	B	H	H	B	B	B	B	A	A	B	B	H	H	B	B	H	H	A	H	B	B	B	H	A	A	H	B	A	H	B	B	A	B	B	B	A
Chr2.27	2	9716507	G	A	B	B	B	B	B	B	B	H	H	B	H	H	B	B	B	B	A	A	B	B	H	H	B	B	H	H	A	H	B	B	B	H	A	A	H	B	H	H	B	B	A	B	B	B	A
Chr2.28	2	9923641	C	G	B	B	B	B	B	B	B	H	H	B	H	H	B	B	B	B	A	A	B	B	H	H	B	B	H	H	A	H	B	B	B	H	A	A	H	B	H	H	B	B	A	B	B	B	A
Chr2.29	2	9932013	T	G	B	B	B	B	B	B	B	H	H	B	H	H	B	B	B	B	A	A	B	B	H	H	B	B	H	H	A	H	B	B	B	H	A	A	H	B	H	H	B	B	A	B	B	B	A
Chr2.30	2	9932069	A	G	B	B	B	B	B	B	B	H	H	B	H	H	B	B	B	B	A	A	B	B	H	H	B	B	H	H	A	H	B	B	B	H	A	A	H	B	H	H	B	B	A	B	B	B	A
Chr2.31	2	9976303	G	A	B	B	B	B	B	B	B	H	H	B	H	H	B	B	B	B	A	A	B	B	H	H	B	B	A	B	A	H	B	B	B	B	A	A	B	B	B	H	B	B	A	B	B	B	A
Chr2.32	2	10002310	A	G	B	B	B	B	B	B	B	H	H	B	H	H	B	B	B	B	A	A	B	B	H	H	B	B	H	H	A	H	B	B	B	H	A	A	H	B	H	H	B	B	A	B	B	B	A
Chr2.33	2	10012509	C	A	B	B	B	B	B	B	B	H	H	B	H	H	B	B	B	B	A	A	B	B	H	H	B	B	H	H	A	H	B	B	B	H	A	A	H	B	H	H	B	B	A	B	B	B	A
Chr2.34	2	10080308	C	T	B	B	B	B	B	B	B	H	H	B	H	H	B	B	B	B	A	A	B	B	H	H	B	B	H	H	A	H	B	B	B	H	A	A	H	B	H	H	B	B	A	B	B	B	A
Chr2.35	2	10151626	A	G	A	H	A	B	B	B	B	B	B	H	B	B	B	B	B	B	B	B	H	B	H	B	B	A	A	A	A	A	B	B	B	B	B	B	B	B	H	H	B	B	H	B	B	A	A
Chr2.36	2	10186286	C	A	B	B	B	B	B	B	B	H	H	B	H	H	B	B	B	B	A	A	B	B	H	H	B	B	H	H	A	H	B	B	B	H	A	A	B	B	H	H	B	B	N	B	B	B	A
Chr2.37	2	10216306	A	G	B	B	B	B	B	B	B	H	H	B	H	H	B	B	B	B	A	H	B	B	H	H	B	B	B	H	A	H	B	B	B	H	A	A	H	B	B	H	B	B	B	B	B	B	A
Chr2.38	2	10264657	C	G	B	B	B	B	B	H	B	H	H	B	H	H	B	B	B	B	A	H	B	B	H	H	B	B	H	H	A	H	B	B	B	H	A	A	H	B	H	H	B	B	B	B	B	B	A
Chr2.39	2	10505184	C	T	B	B	B	B	B	H	B	H	H	B	B	A	B	B	B	B	A	H	B	B	H	H	B	B	H	H	A	B	B	B	B	B	A	A	B	B	H	H	B	B	B	B	B	B	A
Chr2.40	2	10635515	G	A	B	B	B	B	B	H	B	H	H	B	H	H	B	B	B	B	A	H	B	B	H	H	B	B	H	H	A	H	B	B	B	H	A	A	H	B	H	H	B	B	B	B	B	B	A
Chr2.41	2	10693196	C	A	B	B	B	B	B	H	B	H	H	B	H	H	B	B	H	B	A	H	B	B	H	H	B	B	H	H	A	H	B	B	B	H	A	A	H	B	H	H	B	B	B	B	B	B	A
Chr2.42	2	10881111	G	A	B	B	B	B	B	H	B	H	H	B	H	H	B	B	B	B	A	H	B	B	H	H	B	B	H	H	A	H	B	B	B	H	A	A	H	B	H	H	B	B	B	B	B	B	A
Chr2.43	2	10931080	A	G	B	B	B	B	B	H	B	H	H	B	H	H	B	B	H	B	A	H	B	B	H	H	B	B	H	A	A	H	B	B	B	H	A	A	H	B	H	H	B	B	B	B	B	B	A
Chr2.44	2	11179555	G	A	B	B	B	B	B	H	B	H	H	B	H	H	B	B	B	B	A	H	B	B	A	H	B	B	B	N	A	A	B	B	B	A	A	A	B	B	H	N	B	B	B	B	B	B	A
Chr2.45	2	16010345	G	A	B	B	B	B	B	H	B	H	H	B	H	H	B	B	B	B	A	H	B	B	A	H	B	B	H	H	A	H	A	A	B	H	A	A	H	H	A	A	B	B	B	B	B	B	A
Chr2.46	2	16340067	T	G	B	B	B	B	B	B	B	B	H	B	A	H	B	B	B	B	A	H	B	B	A	H	B	B	B	H	A	N	A	A	B	B	A	A	A	H	A	A	B	B	B	B	B	B	A
Chr2.47	2	16355796	C	T	B	B	B	B	B	H	B	H	H	B	H	H	B	B	B	B	A	H	B	B	A	H	B	B	H	H	H	A	A	A	B	H	A	A	H	A	A	A	B	B	H	B	N	B	A
Chr2.48	2	16464015	T	C	B	B	B	B	B	B	B	H	H	B	H	H	B	B	B	B	A	H	B	B	A	H	B	B	H	H	A	H	A	A	B	H	A	A	H	H	A	A	B	B	B	B	H	B	A
Chr2.49	2	16732010	G	A	B	B	B	B	B	H	B	H	H	B	H	H	B	B	B	B	A	H	B	B	A	H	B	B	H	H	A	H	A	A	B	H	A	A	H	H	A	A	B	B	B	B	B	B	A
Chr2.50	2	16794717	A	C	B	B	B	B	B	H	B	H	H	B	H	H	B	B	B	B	A	H	B	B	A	H	B	B	H	H	A	H	A	A	B	H	A	A	H	H	A	A	B	B	B	B	B	B	A
Chr2.51	2	17277578	C	T	B	B	B	B	B	H	H	H	H	B	H	H	B	B	B	B	A	H	B	B	A	H	B	B	H	H	H	H	A	A	B	H	A	A	A	H	A	A	B	B	B	B	B	B	A
Chr2.52	2	17356711	C	T	B	B	B	B	B	H	B	H	H	B	H	H	B	B	B	B	A	H	B	B	A	H	B	B	A	A	H	H	A	A	B	A	A	A	H	H	A	A	B	B	B	B	B	B	A
Chr2.53	2	17490945	G	C	B	B	B	B	B	H	B	H	H	B	H	H	B	B	B	B	A	H	B	B	A	H	B	B	H	H	H	H	A	A	B	H	A	A	A	H	A	A	B	B	B	B	B	B	A
Chr2.54	2	17514531	A	G	H	B	B	B	B	H	B	H	H	B	H	H	B	B	H	B	A	H	B	B	A	H	B	B	H	H	H	H	A	A	B	H	A	A	H	H	A	A	B	B	B	B	B	B	A
Chr2.55	2	17535785	C	T	B	B	B	B	B	H	B	H	H	B	H	H	B	B	B	B	A	H	B	B	A	H	B	B	H	H	H	H	A	A	B	H	A	A	H	H	A	A	B	B	B	B	B	B	A
Chr2.56	2	17940476	A	C	B	B	B	B	B	H	B	H	H	H	H	H	B	B	B	B	A	H	B	B	A	H	B	B	H	H	H	H	A	A	B	H	A	A	A	H	A	A	B	B	B	B	B	B	A
Chr2.57	2	18224816	T	G	B	B	B	B	B	H	B	H	H	H	H	H	B	B	B	B	A	H	B	B	A	H	B	B	H	H	H	H	A	A	B	H	A	A	A	B	A	A	B	B	B	B	B	A	A
Chr2.58	2	18237874	G	T	B	B	B	B	B	H	B	H	H	H	H	B	B	B	B	B	A	H	B	B	A	H	B	B	H	A	B	A	A	A	B	A	A	A	A	H	A	A	B	B	B	B	B	H	A
Chr2.59	2	18352563	G	T	B	B	B	B	B	H	B	H	H	H	H	H	B	B	B	B	A	H	B	B	A	H	B	B	H	H	H	H	A	A	B	H	A	A	H	H	A	A	B	B	B	B	B	H	A
Chr2.60	2	18451855	A	G	B	B	B	B	B	H	B	H	H	H	H	H	B	B	B	B	A	H	B	B	A	H	B	B	B	H	H	H	A	A	B	B	A	A	H	A	A	A	B	B	B	B	B	H	A
Chr2.61	2	18752050	G	A	B	B	B	B	B	H	B	H	H	H	H	H	B	B	B	B	A	H	B	B	A	H	B	B	H	H	H	H	A	A	B	H	A	A	H	H	A	A	B	B	B	B	B	H	A
Chr2.62	2	18752573	A	T	B	H	H	H	H	H	B	H	H	H	H	H	B	B	B	B	A	H	H	H	A	H	B	B	H	H	H	H	A	A	B	H	A	A	H	H	A	A	H	B	H	B	B	H	A
Chr2.63	2	18809786	C	G	B	B	B	B	B	H	B	H	H	H	H	H	B	B	B	B	A	H	B	B	A	H	B	B	H	H	H	H	A	A	B	H	A	A	H	H	A	A	B	B	B	B	B	H	A
Chr2.64	2	18878718	A	G	B	B	B	B	B	H	B	H	H	H	H	H	B	B	B	B	A	B	B	B	A	H	B	B	H	H	H	H	A	A	B	H	A	A	A	H	A	A	B	B	B	B	B	H	A
Chr2.65	2	19195825	C	A	B	B	B	B	B	H	B	H	B	B	H	H	B	B	B	B	A	B	B	B	A	H	B	B	H	H	H	H	H	A	B	H	A	A	H	H	A	A	B	B	B	B	B	H	A
Chr2.66	2	19544050	T	C	B	B	B	B	B	B	B	H	B	B	H	H	B	B	B	B	B	B	B	B	A	H	B	B	B	B	A	A	H	A	B	B	A	A	H	H	N	A	B	B	B	B	B	B	A
Chr2.67	2	19974661	T	C	B	B	B	B	B	H	B	H	B	B	H	H	B	B	B	B	H	B	B	B	A	H	B	B	H	H	H	B	B	A	B	N	A	A	H	H	B	A	B	B	B	B	B	A	A
Chr2.68	2	19981799	C	A	B	B	B	B	B	H	B	H	B	B	H	H	B	B	B	B	H	B	B	B	A	H	B	B	A	H	A	H	A	A	B	A	A	A	A	B	A	A	B	B	B	B	B	H	A
Chr2.69	2	20170473	C	G	B	B	B	B	B	B	B	H	B	B	A	A	B	B	H	B	H	B	B	B	A	H	B	B	H	H	H	H	H	B	B	A	A	A	A	A	A	A	B	B	B	B	B	A	A
Chr2.70	2	20481469	T	G	B	B	B	B	B	H	B	H	B	B	A	A	B	B	H	B	H	B	B	B	A	H	B	B	H	H	H	H	H	H	H	H	A	A	H	H	A	A	B	B	B	B	B	H	A
Chr2.71	2	20875567	G	A	B	B	B	B	B	B	H	H	B	B	A	A	B	B	H	H	H	B	H	B	A	H	B	B	H	H	H	A	H	B	H	A	A	A	A	A	H	H	B	B	B	B	B	H	A
Chr2.72	2	20904538	T	C	B	B	B	B	B	H	B	H	B	B	A	A	B	B	H	B	H	B	B	B	A	H	B	B	H	H	H	H	H	H	H	H	A	A	H	H	H	H	B	B	B	B	B	H	A
Chr2.73	2	22651753	G	C	B	B	H	A	B	H	A	A	B	B	A	A	B	B	H	B	H	H	B	B	A	H	B	A	B	H	H	H	H	B	A	H	A	A	B	B	H	B	B	B	B	B	A	A	H
Chr2.74	2	22701008	C	A	B	B	H	A	B	H	A	A	B	B	A	A	B	B	H	B	H	H	B	B	A	H	B	A	H	H	H	H	H	H	H	H	A	A	B	B	H	H	B	H	B	B	A	A	H
Chr2.75	2	22721837	A	T	B	B	H	A	B	H	A	A	B	B	A	A	B	B	H	B	H	H	B	B	A	H	B	A	H	A	H	H	H	H	H	H	A	A	B	B	A	B	B	B	B	B	A	H	H
Chr2.76	2	22726578	G	A	B	B	H	A	B	B	A	A	B	B	A	A	B	B	A	B	N	H	B	B	A	H	B	A	A	N	H	B	H	B	H	H	A	A	B	B	A	A	B	B	B	B	A	A	H
Chr2.77	2	22752137	G	T	B	B	H	A	B	H	A	A	B	B	A	A	B	B	A	B	A	H	B	B	A	H	B	A	N	N	B	N	A	H	H	A	A	A	B	B	N	A	B	B	B	B	A	A	A
Chr2.78	2	22844640	T	C	B	B	H	A	B	H	A	A	B	B	A	A	B	B	H	B	H	H	B	B	A	H	B	A	H	H	H	H	A	H	H	H	A	A	B	B	H	H	B	B	B	B	A	A	H
Chr2.79	2	22862426	A	T	B	B	H	A	B	H	A	A	B	B	A	A	B	B	H	B	H	H	B	B	A	H	B	A	H	H	H	H	H	H	H	H	A	A	B	B	H	H	B	B	B	B	A	A	H
Chr2.80	2	22984666	T	C	B	B	H	A	B	H	A	A	H	B	A	A	B	B	H	B	H	H	B	B	A	H	B	A	H	H	H	B	H	H	B	H	A	A	B	B	A	H	B	B	B	B	A	A	H
Chr2.81	2	23650298	A	G	B	B	H	A	B	B	A	A	H	B	A	A	A	B	B	H	H	H	B	B	A	H	B	A	H	A	H	H	B	A	H	H	A	A	B	B	H	A	B	H	B	B	A	A	B
Chr2.82	2	23903112	A	G	B	B	H	A	B	H	A	A	H	B	A	A	A	H	H	H	A	H	B	B	A	H	B	A	H	H	H	H	H	H	H	H	A	A	H	B	H	H	B	B	B	B	A	H	H
Chr2.83	2	23943956	A	G	B	B	H	A	B	H	A	A	H	B	A	A	A	H	H	H	A	H	B	B	A	H	B	A	H	H	H	H	A	H	H	H	A	A	H	B	A	H	B	B	B	B	A	H	H
Chr2.84	2	24056962	G	T	B	B	H	A	B	H	A	A	H	B	A	A	A	H	H	H	A	H	B	B	A	H	B	A	H	H	H	H	H	H	H	H	A	A	H	B	H	H	B	B	B	B	A	H	H
Chr2.85	2	24057028	T	C	B	B	H	A	B	B	A	A	H	B	A	A	A	B	H	H	A	B	B	B	A	H	B	A	H	N	H	B	N	N	A	B	A	A	H	B	N	H	B	B	B	B	A	A	A
Chr2.86	2	24229250	G	A	B	B	H	A	B	A	A	A	H	B	A	A	A	B	H	H	A	H	B	B	A	A	B	A	H	A	N	N	N	B	A	N	A	A	N	N	N	H	B	B	B	B	N	A	A
Chr2.87	2	24374664	T	A	B	B	B	B	B	H	B	H	H	H	H	H	B	B	B	B	A	H	B	B	A	H	B	A	H	H	A	N	A	N	B	H	A	A	B	H	A	A	B	B	B	B	B	H	A
Chr2.88	2	24432537	A	T	B	B	H	A	B	B	A	H	H	B	A	A	A	B	H	H	A	H	B	B	A	A	H	A	H	H	A	H	N	H	H	B	A	A	B	B	H	B	B	B	B	B	A	A	H
Chr2.89	2	24509905	A	T	B	B	H	A	B	H	A	A	H	B	A	A	A	H	H	H	A	H	B	B	A	H	H	A	H	H	H	H	H	H	H	B	A	A	H	B	H	H	B	B	B	B	A	H	H
Chr2.90	2	24554993	A	T	B	B	H	A	B	H	A	A	H	B	A	A	A	H	H	H	A	H	B	B	A	H	H	A	H	H	H	H	A	H	H	B	A	A	B	B	A	H	B	B	B	B	A	A	H
Chr2.91	2	25047248	A	T	B	B	A	A	A	A	H	H	B	B	B	B	A	H	B	B	A	A	H	H	B	H	A	A	A	H	A	A	B	H	A	H	H	B	A	A	B	B	A	A	H	A	A	A	H
Chr2.92	2	25633946	A	G	B	B	H	A	B	B	A	A	H	B	A	A	A	B	B	H	A	B	B	B	A	H	H	H	H	A	H	H	H	B	A	A	A	A	H	B	H	H	H	H	B	B	A	A	H
Chr2.93	2	25652985	A	C	B	B	H	A	B	B	A	A	A	B	A	A	A	B	B	H	A	B	B	B	A	H	H	B	B	B	H	H	N	N	A	A	A	A	B	B	H	N	H	H	B	B	A	A	B
Chr2.94	2	25654509	A	C	B	B	H	A	B	B	A	A	A	B	A	A	A	B	B	H	A	B	B	B	A	H	H	H	H	B	H	A	B	A	A	A	A	A	A	B	H	B	H	H	B	B	A	A	B
Chr2.95	2	25655672	A	C	B	B	H	A	B	B	A	A	H	B	A	A	A	B	B	H	A	B	B	B	A	H	H	H	H	H	H	H	H	H	A	H	A	A	H	B	H	H	B	B	B	B	A	A	H
Chr2.96	2	25812249	G	A	H	B	H	A	B	B	A	A	H	B	A	A	A	H	B	H	A	B	B	B	A	H	H	H	H	H	H	H	H	H	A	H	A	A	H	B	H	H	H	H	B	B	A	A	H
Chr2.97	2	25949481	T	C	B	B	H	A	B	H	A	A	H	B	A	A	A	H	B	H	A	B	B	B	A	A	H	H	H	H	H	H	H	H	A	A	A	A	B	B	H	H	H	H	B	B	A	H	H
Chr2.98	2	26039207	G	C	B	B	H	A	B	H	A	A	H	B	A	A	A	H	B	H	A	B	B	B	A	A	H	H	H	H	H	H	H	H	A	H	A	A	H	B	H	H	H	H	B	B	A	H	H
Chr2.99	2	26083408	G	A	B	B	H	A	B	H	A	A	H	B	A	A	A	H	B	H	A	B	B	B	A	A	H	H	H	H	H	H	H	H	A	A	A	A	H	B	H	H	H	H	B	B	A	H	H
Chr2.100	2	26096696	C	G	B	B	H	A	B	H	A	A	H	B	A	A	A	H	B	H	A	B	B	B	A	A	H	H	H	H	H	H	H	H	A	A	A	A	B	B	H	H	H	H	B	B	A	H	H
Chr2.101	2	26134899	C	T	B	B	H	A	B	H	A	A	H	B	A	A	A	H	B	H	A	B	B	B	A	A	H	H	H	H	H	H	H	H	A	A	A	A	H	B	H	H	H	H	B	B	A	H	H
Chr2.102	2	26210017	A	G	B	B	H	A	B	H	A	A	H	B	A	A	A	H	B	H	A	B	B	B	A	A	H	H	H	H	A	A	A	A	A	A	A	A	H	B	H	H	H	B	B	B	A	H	H
Chr2.103	2	26273344	C	T	B	B	H	A	B	H	A	A	H	B	A	A	A	H	B	H	A	B	B	B	A	A	H	H	H	H	H	H	B	H	A	A	A	A	H	B	H	H	H	H	B	B	A	H	H
Chr2.104	2	26289558	G	C	B	B	H	H	B	B	A	A	H	B	A	A	A	H	H	H	A	B	B	B	A	A	H	H	A	B	H	B	A	H	A	A	A	A	B	B	N	H	H	H	B	B	A	H	B
Chr2.105	2	26312559	C	T	B	B	H	A	B	B	A	A	H	B	A	A	A	H	B	H	A	B	B	B	A	A	H	H	H	B	B	H	B	H	A	A	A	A	H	B	B	A	H	H	B	B	A	A	B
Chr2.106	2	26453670	C	T	B	B	H	A	B	H	A	A	H	B	A	A	A	H	H	H	A	B	B	B	A	A	H	H	H	H	H	H	H	H	A	A	A	A	H	B	H	H	H	H	B	B	A	A	B
Chr2.107	2	26459875	T	C	B	B	H	A	B	H	A	A	H	B	A	A	A	H	B	H	A	B	B	B	A	A	H	H	H	H	H	H	H	B	A	A	A	A	H	B	A	A	H	H	B	B	A	A	B
Chr2.108	2	26468018	A	G	B	B	H	A	B	H	A	A	H	B	A	A	A	H	H	H	A	B	B	B	A	A	B	H	H	H	H	H	B	H	A	A	A	A	H	B	H	H	B	H	B	B	A	A	B
Chr2.109	2	26529213	T	C	B	B	H	A	B	H	A	A	H	B	A	A	A	B	H	H	A	B	B	B	A	A	A	A	H	H	H	H	N	B	A	A	A	A	B	B	A	B	A	H	B	B	A	A	B
Chr2.110	2	26555461	C	T	B	B	H	A	B	H	A	A	H	H	A	A	A	H	H	H	A	B	B	B	A	A	H	H	H	H	H	H	H	H	A	A	A	A	H	B	H	H	H	H	B	B	A	H	B
Chr2.111	2	26555527	A	G	B	B	H	A	B	H	A	A	H	B	A	A	A	H	B	H	A	B	B	B	A	A	H	H	H	H	A	H	H	H	A	A	A	A	A	B	H	B	H	H	B	B	A	H	B
Chr2.112	2	26626276	A	G	B	B	H	A	B	H	A	A	H	B	A	A	A	H	B	H	A	B	B	B	A	A	H	H	H	H	H	H	H	H	A	H	A	A	H	B	H	H	H	H	B	B	A	H	B
Chr2.113	2	26693576	A	G	B	B	H	A	B	H	A	A	H	B	A	A	A	H	B	H	A	B	B	B	A	A	H	H	H	B	H	H	H	H	A	H	A	A	B	B	H	H	H	H	B	B	A	A	B
Chr2.114	2	26821488	C	T	B	B	H	A	B	H	A	A	H	B	A	A	A	H	B	H	H	B	B	B	A	A	H	H	H	H	H	H	H	H	A	H	A	A	H	B	H	H	H	H	B	B	A	H	B
Chr2.115	2	26878970	A	C	B	B	H	A	B	H	A	A	H	B	A	A	A	B	H	H	H	B	B	B	A	A	B	H	H	H	H	H	H	H	A	A	A	A	H	B	B	H	A	H	B	B	A	H	B
Chr2.116	2	26930235	T	A	B	B	H	A	B	H	A	A	H	B	A	A	A	H	B	H	H	B	B	B	A	A	H	H	H	H	H	H	H	H	A	A	A	A	H	B	H	H	H	H	B	B	A	H	B
Chr2.117	2	26954260	C	T	B	B	H	A	B	H	A	A	H	B	A	A	A	H	B	H	H	B	B	B	A	A	H	H	H	H	H	H	H	H	A	H	A	A	H	B	H	H	H	H	B	B	A	H	B
Chr2.118	2	26959504	T	C	B	B	H	A	B	H	A	A	H	B	A	A	A	H	B	H	H	B	B	B	A	A	H	H	H	H	H	H	H	H	A	A	A	A	H	B	H	H	H	H	B	B	A	H	B
Chr2.119	2	26960862	G	A	B	B	H	A	B	H	H	A	H	B	A	A	A	H	B	H	H	B	B	B	A	A	H	H	H	H	H	H	H	H	A	A	A	A	A	B	A	H	H	H	B	B	A	H	B
Chr2.120	2	27051633	G	A	B	B	H	A	B	B	A	A	H	B	A	A	A	B	B	H	B	B	B	B	A	A	H	B	H	B	A	A	H	A	A	A	A	A	A	B	H	H	B	H	B	B	A	A	B
Chr2.121	2	27054251	A	G	B	B	H	A	B	H	A	A	H	B	A	A	A	H	B	H	H	B	B	B	A	A	H	H	H	H	H	H	H	H	A	A	A	A	H	B	H	H	H	H	B	B	A	H	B
Chr2.122	2	27107470	G	C	B	B	H	A	B	H	A	A	H	B	A	A	A	H	B	H	H	B	B	B	A	A	H	B	H	H	B	H	H	A	A	A	A	A	A	B	B	B	B	H	B	B	A	A	B
Chr2.123	2	27125708	T	A	B	B	H	A	B	H	A	A	H	B	A	A	A	H	B	H	H	B	B	B	A	A	H	H	H	H	H	H	H	H	A	A	A	A	H	B	H	H	H	H	B	B	A	A	B
Chr2.124	2	27144285	G	T	B	B	H	A	B	H	A	A	H	B	A	A	A	H	B	H	H	B	B	B	A	A	H	H	H	A	H	H	B	A	A	A	A	A	H	B	H	H	H	A	B	B	A	A	B
Chr2.125	2	27164460	C	A	B	B	H	A	B	H	A	A	H	B	A	A	A	H	B	H	H	B	B	H	A	A	H	H	H	H	H	H	H	H	A	A	A	A	A	B	H	H	H	H	B	B	A	A	B
Chr2.126	2	27209674	G	C	B	B	H	A	B	H	A	A	H	B	A	A	A	H	B	H	H	B	B	B	A	A	H	H	H	H	H	H	H	H	A	A	A	A	H	B	H	H	H	H	B	B	A	H	B
Chr2.127	2	27394572	C	T	B	B	H	A	B	H	A	A	H	B	A	A	A	H	B	H	H	B	B	B	A	A	H	H	H	H	H	H	H	H	A	H	A	A	A	B	H	H	H	H	B	B	A	H	B
Chr2.128	2	27419634	T	C	B	B	H	A	B	H	A	A	H	B	A	A	A	H	B	H	H	B	B	B	A	A	H	H	H	H	H	A	H	H	A	A	A	A	A	B	H	H	H	H	B	B	A	H	B
Chr2.129	2	27454209	A	G	B	B	H	A	B	H	A	A	H	B	A	A	A	H	B	H	H	B	B	B	A	A	A	H	H	H	H	A	H	H	A	A	A	A	A	B	H	H	H	H	B	B	A	H	B
Chr2.130	2	27479210	G	T	B	B	H	A	B	H	A	A	H	B	A	A	A	H	B	H	H	B	B	B	A	A	H	H	H	H	H	A	H	H	A	H	A	A	A	B	H	H	H	H	B	B	A	A	B
Chr2.131	2	27552293	T	G	B	B	H	A	B	H	A	A	H	B	A	A	A	H	B	H	H	B	B	B	A	A	H	B	H	H	H	A	H	H	A	A	A	A	H	B	H	H	H	H	B	B	A	A	B
Chr2.132	2	27553827	G	A	B	B	H	A	B	H	A	A	H	B	A	A	A	H	B	H	H	B	B	B	A	A	N	B	H	A	H	A	H	N	A	A	A	A	A	B	B	A	B	A	B	B	A	A	B
Chr2.133	2	27569560	C	T	B	B	H	A	B	H	A	A	H	B	A	A	A	H	B	H	H	B	B	B	A	A	N	B	H	H	H	A	H	A	A	A	A	A	H	B	H	H	B	A	B	B	A	A	B
Chr2.134	2	27614292	T	G	B	B	H	A	B	H	A	A	H	B	A	A	A	H	B	H	H	B	B	B	A	A	A	B	H	A	H	A	H	H	A	A	A	A	A	B	H	H	H	H	B	B	A	H	B
Chr2.135	2	27630529	G	T	B	B	H	A	B	H	A	A	H	B	A	A	A	H	B	H	H	B	B	B	A	A	H	B	H	H	H	A	H	B	A	H	A	A	A	B	H	H	H	H	B	B	A	A	B
Chr2.136	2	27641605	G	A	B	B	H	A	B	H	A	A	H	B	A	A	A	H	B	H	H	B	B	B	A	A	H	B	H	H	H	A	H	H	A	A	A	A	A	B	H	H	H	H	B	B	A	A	B
Chr2.137	2	27684955	G	T	B	B	H	A	B	H	A	A	H	B	A	A	A	H	B	H	H	B	B	B	A	A	H	B	H	H	H	A	B	B	A	A	A	A	A	B	A	A	B	H	B	B	A	A	B
Chr2.138	2	27733770	C	T	B	B	H	A	B	H	A	A	H	B	A	A	A	H	B	H	H	B	B	H	A	A	H	B	H	H	H	A	H	A	A	A	A	A	A	B	H	H	H	H	B	B	A	H	B
Chr2.139	2	27801981	C	T	B	B	H	A	B	H	A	A	H	B	A	A	A	H	B	H	H	B	B	B	A	A	H	B	H	H	H	A	H	H	A	A	A	A	H	B	H	H	H	H	B	B	A	A	B
Chr2.140	2	27859003	G	T	B	B	H	A	B	H	A	A	H	B	A	A	A	H	B	H	H	B	B	B	A	A	H	B	H	H	H	A	H	H	A	A	A	A	H	B	H	H	H	H	B	B	A	H	B
Chr2.141	2	27950252	T	C	B	B	H	A	B	H	A	A	H	B	A	A	A	H	B	H	H	B	B	B	A	A	H	B	H	B	H	A	H	H	A	A	A	A	H	B	H	H	H	H	B	B	A	H	B
Chr2.142	2	27972049	C	A	B	B	H	A	B	H	A	A	H	B	A	A	A	H	B	H	H	B	B	B	A	A	H	B	H	B	H	A	H	H	A	A	A	A	H	B	H	H	H	H	B	B	A	H	B
Chr2.143	2	28049643	A	T	B	B	H	A	B	H	A	A	H	B	A	A	A	H	B	H	H	B	B	B	A	A	H	B	H	B	H	A	H	H	A	A	A	A	A	B	H	H	H	H	B	B	A	A	B
Chr2.144	2	28072489	A	G	B	B	H	A	B	H	A	A	H	B	A	A	A	H	B	H	H	B	B	B	A	A	H	B	H	H	H	A	H	H	A	A	A	A	H	B	H	H	H	H	B	B	A	H	B
Chr2.145	2	28145607	C	T	B	B	H	A	B	H	A	A	H	B	H	A	A	H	B	H	H	B	B	B	A	A	H	B	H	B	H	A	H	H	A	A	A	A	A	B	H	H	H	H	B	B	A	H	B
Chr2.146	2	28179956	T	C	B	B	H	A	B	H	A	A	H	B	A	A	A	H	B	H	H	B	B	B	A	A	H	B	H	B	H	A	H	H	A	H	A	A	H	B	H	H	H	H	B	B	A	H	B
Chr2.147	2	28219900	T	C	B	B	H	A	B	H	A	A	H	B	A	A	A	H	B	H	H	B	B	B	A	A	H	B	H	B	H	A	H	H	A	A	A	A	H	B	H	A	A	H	B	B	A	H	B
Chr2.148	2	28330369	A	T	B	B	H	A	B	H	A	A	H	B	A	A	A	H	B	H	H	B	B	B	A	A	H	B	H	B	H	A	H	H	A	A	A	A	H	B	B	H	H	H	B	B	A	H	B
Chr2.149	2	28330435	A	G	B	B	H	A	B	H	A	A	H	B	A	A	A	H	B	H	H	B	B	B	A	A	H	B	H	B	H	A	H	H	A	H	A	A	A	B	H	H	H	H	B	B	A	H	B
Chr2.150	2	28426325	A	G	B	B	H	A	B	H	A	A	H	B	A	A	A	H	B	H	H	B	B	B	A	A	H	B	H	B	H	A	H	H	A	H	A	A	A	B	H	H	H	H	B	B	A	A	B
Chr2.151	2	28474334	T	C	B	B	H	A	B	H	A	A	H	B	A	A	A	H	B	H	H	B	B	B	A	A	H	B	H	B	H	A	H	H	A	A	A	A	A	B	H	H	H	H	B	B	A	H	B
Chr2.152	2	28481321	T	A	B	B	H	A	B	H	A	A	H	B	A	A	A	H	B	H	H	B	B	B	A	A	H	B	H	B	H	A	H	H	A	A	A	A	H	B	H	H	H	H	B	B	A	H	B
Chr2.153	2	28496970	T	C	B	B	H	A	B	H	A	A	H	B	A	A	A	H	B	H	H	B	B	B	A	A	H	B	H	B	H	A	H	H	A	A	A	A	A	B	B	H	H	H	B	B	A	H	B
Chr2.154	2	28501846	G	C	H	B	H	A	B	H	A	A	H	B	A	A	A	H	B	H	H	B	B	B	A	A	H	B	H	B	H	A	H	H	A	A	A	A	A	B	H	H	H	H	B	B	A	H	B
Chr2.155	2	28519962	G	T	B	B	B	A	B	H	A	A	A	B	A	A	A	A	B	H	H	B	B	B	A	A	H	B	H	B	H	A	H	B	A	A	A	A	A	B	B	H	H	A	B	B	A	H	B
Chr2.156	2	28526544	T	C	B	B	H	A	B	H	A	A	H	B	A	A	A	H	B	H	H	B	B	B	A	A	H	B	H	B	H	A	H	H	A	A	A	A	A	B	A	H	H	H	B	B	A	H	B
Chr2.157	2	28546065	A	G	B	B	H	A	B	H	A	A	B	B	A	A	A	H	B	H	H	B	B	B	A	A	H	B	A	B	H	A	A	A	A	A	A	A	H	B	H	H	H	H	B	B	A	H	B
Chr2.158	2	28614290	A	C	B	B	A	A	B	H	A	A	H	B	A	A	A	H	B	H	H	B	B	B	A	A	H	B	H	B	H	A	H	H	A	A	A	A	A	B	H	H	H	H	B	B	A	H	B
Chr2.159	2	28676920	C	G	B	B	A	A	B	H	A	A	H	B	A	A	A	H	B	H	H	B	B	B	A	A	H	B	H	B	H	A	H	H	A	A	A	A	A	B	A	H	A	H	B	B	A	A	B
Chr2.160	2	28700108	C	T	B	B	A	A	B	H	A	A	H	B	A	A	A	H	B	H	H	B	B	B	A	A	A	B	A	B	H	A	H	H	A	A	A	A	A	B	H	H	A	H	B	B	A	H	B
Chr2.161	2	28722986	A	G	B	B	A	A	B	H	A	A	H	B	A	A	A	H	B	H	H	B	B	B	A	A	B	B	H	B	H	A	H	H	A	A	A	A	A	B	H	B	B	B	B	B	A	A	B
Chr2.162	2	28814114	G	T	B	B	A	A	B	H	A	A	H	B	A	A	A	H	H	H	H	B	B	B	A	A	H	B	H	B	H	A	H	H	A	A	A	A	H	B	H	H	H	H	B	B	A	A	B
Chr2.163	2	28935153	A	T	B	B	A	A	B	H	A	A	H	B	A	A	A	H	B	H	H	B	B	B	A	A	H	B	H	B	H	A	H	H	A	A	A	A	H	B	H	H	H	H	B	B	A	A	B
Chr2.164	2	28968116	A	C	B	B	A	A	B	H	A	A	H	B	A	A	A	H	B	H	H	B	B	B	A	A	H	B	H	B	H	A	H	H	A	A	A	A	H	B	H	H	H	H	B	B	A	A	B
Chr2.165	2	28991064	G	A	B	B	A	A	B	H	A	A	H	B	A	A	A	H	B	H	H	B	B	B	A	A	H	B	H	B	H	A	H	H	A	H	A	A	H	B	H	H	H	H	B	B	A	H	B
Chr2.166	2	29384468	T	C	B	B	A	A	B	H	A	A	H	B	A	A	A	H	B	H	H	B	B	B	A	A	H	B	H	B	B	A	H	A	A	A	A	A	A	B	H	H	H	B	B	B	A	H	B
Chr2.167	2	29470252	A	G	B	B	A	A	B	H	A	A	H	B	A	A	A	H	B	H	H	B	B	B	A	A	H	B	H	B	H	A	A	H	A	A	A	A	A	B	H	B	H	H	B	B	A	A	B
Chr2.168	2	29470263	A	G	B	B	A	A	B	H	A	A	H	B	A	A	A	H	B	H	H	B	B	B	A	A	H	B	H	B	H	A	H	H	A	A	A	A	H	B	H	H	H	H	B	B	A	A	B
Chr2.169	2	29498063	T	G	B	B	A	A	B	H	A	A	H	B	A	A	A	H	H	H	H	B	B	B	A	A	B	B	B	B	H	A	H	A	A	H	A	A	H	B	H	B	H	H	B	B	A	H	B
Chr2.170	2	29510956	G	C	B	B	A	A	B	H	A	A	H	B	A	A	A	H	B	H	H	B	B	B	A	A	H	B	H	B	H	A	H	H	A	A	A	A	H	B	H	H	H	H	H	B	A	A	B
Chr2.171	2	29547598	A	T	B	B	A	A	B	H	A	A	H	B	A	A	A	H	B	H	H	B	B	B	A	A	H	B	H	B	H	A	H	H	A	A	A	A	A	B	H	H	H	H	B	B	A	A	B
Chr2.172	2	30466610	C	T	B	B	A	A	B	H	A	A	H	B	A	A	A	H	B	A	H	B	B	B	A	A	H	B	B	B	H	A	H	H	A	A	A	A	A	A	A	H	H	H	B	B	A	H	B
Chr2.173	2	30500073	G	A	B	B	A	H	B	H	A	A	H	B	A	A	A	H	B	H	H	B	B	B	A	A	H	B	B	B	H	A	H	H	A	A	A	A	H	A	A	H	H	B	H	B	A	H	B
Chr2.174	2	30664812	T	C	B	B	A	A	B	H	A	A	H	H	A	A	A	H	B	H	H	B	B	B	A	A	H	B	A	A	H	A	H	H	A	A	A	A	A	A	A	H	H	H	B	B	A	H	B
Chr2.175	2	30688426	A	C	B	B	A	A	B	H	A	A	H	H	A	A	A	H	B	H	H	B	B	B	A	A	H	B	A	A	H	A	B	H	A	A	A	A	A	A	A	H	H	H	B	B	A	A	B
Chr2.176	2	30757518	A	G	B	B	A	A	B	H	A	A	H	H	A	A	A	H	B	H	H	B	B	B	A	A	H	B	A	A	H	A	H	H	A	A	A	A	A	A	A	H	H	H	B	B	A	H	B
Chr2.177	2	30824140	A	C	B	B	H	H	B	H	H	A	H	H	A	A	H	H	B	H	H	B	B	B	A	A	H	B	A	A	H	A	H	H	A	A	A	A	A	A	A	H	H	H	B	B	A	A	B
Chr2.178	2	30879287	G	C	B	B	H	H	B	H	A	A	H	H	A	A	H	H	B	H	H	B	B	B	A	A	H	B	A	A	H	A	H	H	A	A	A	A	A	A	A	H	H	H	B	B	A	H	B
Chr2.179	2	30897793	G	T	B	B	H	H	B	H	H	A	H	H	A	A	H	H	B	H	H	B	B	B	A	A	B	B	A	A	H	A	B	B	A	A	A	A	A	A	A	H	A	H	B	B	A	H	B
Chr2.180	2	31622105	G	T	B	B	B	H	B	H	A	A	H	H	A	A	H	H	B	H	H	B	B	B	A	A	H	B	A	A	H	A	A	A	A	A	A	A	A	A	A	H	H	H	H	B	A	H	B
Chr2.181	2	32114825	T	C	B	H	B	H	B	H	A	A	H	H	A	A	H	H	B	H	H	B	B	B	A	A	B	B	A	A	H	A	A	A	A	A	A	A	A	A	A	H	B	A	B	B	A	A	B
Chr2.182	2	34657081	C	T	B	B	B	B	A	A	A	A	B	B	A	A	H	H	B	H	A	A	B	B	A	A	H	H	A	A	H	B	A	A	A	A	A	A	A	A	A	B	H	H	H	B	A	A	B
Chr2.183	2	34720845	C	A	B	H	B	B	A	A	A	A	B	B	A	A	B	H	B	H	A	A	B	B	A	A	H	H	A	A	H	B	A	A	A	A	A	A	A	A	A	B	H	H	H	B	A	H	B
Chr2.184	2	34744981	C	G	B	B	B	B	A	A	A	A	B	B	A	A	B	H	H	H	A	A	B	B	A	A	H	H	A	A	H	B	A	A	A	A	A	A	A	A	A	B	H	H	H	B	A	H	B
Chr2.185	2	34755744	G	A	B	B	B	B	A	A	A	A	B	B	A	A	B	H	B	H	A	A	B	B	A	A	H	H	A	A	A	A	A	A	A	A	A	A	A	A	A	B	H	B	H	B	A	A	B
Chr2.186	2	34941018	G	A	B	B	B	B	A	A	A	H	B	B	A	A	B	H	B	H	A	A	B	B	A	A	B	H	A	A	H	B	A	A	A	H	A	A	A	A	A	B	H	A	H	B	A	A	B
Chr2.187	2	35035412	C	G	B	B	B	B	A	A	A	A	B	B	A	A	B	H	B	H	A	A	B	B	A	A	N	H	A	A	H	B	A	A	A	H	A	A	A	A	A	B	B	A	H	B	A	A	B
Chr2.188	2	35043148	T	C	B	B	B	B	A	A	A	H	B	B	A	A	B	H	B	H	A	A	B	B	A	A	H	H	A	A	H	B	A	A	A	A	A	A	A	A	A	B	H	A	H	B	A	A	B
Chr2.189	2	35058505	A	C	B	B	B	B	A	A	A	H	B	B	A	A	B	H	B	H	A	A	B	B	A	A	H	H	A	A	H	B	A	A	A	A	A	A	A	A	A	B	H	A	H	B	A	H	B
Chr2.190	2	35196520	G	A	H	A	B	B	A	A	A	H	B	B	A	A	B	H	B	H	A	A	H	H	A	A	H	H	A	A	B	B	A	A	A	A	A	A	A	A	A	B	A	A	A	H	A	A	B
Chr2.191	2	35714125	C	A	H	A	B	B	A	A	A	H	B	B	A	A	B	H	B	H	A	H	H	H	A	A	H	H	A	A	B	B	A	A	H	B	A	A	H	A	A	B	A	A	A	A	A	A	B
Chr2.192	2	35729626	C	A	H	A	B	B	A	A	A	H	B	B	A	A	B	H	B	H	A	H	H	H	A	A	H	H	A	A	B	B	A	A	H	B	A	A	A	A	A	H	A	A	A	A	A	A	B
Chr2.193	2	35862156	C	G	B	B	H	B	B	B	H	H	B	B	H	B	A	A	A	A	H	A	H	A	A	A	B	B	B	H	B	B	A	A	B	H	A	A	B	H	A	A	B	B	A	H	A	A	B
Chr3.1	3	219976	A	T	A	A	B	B	B	B	B	H	B	B	A	A	B	B	B	B	A	B	A	A	B	B	B	B	N	B	N	B	N	N	B	B	A	A	A	B	B	B	N	B	A	A	H	A	H
Chr3.2	3	225564	C	A	A	A	B	B	B	B	B	H	B	B	A	A	B	B	B	B	A	B	A	A	B	B	B	B	B	B	B	B	B	B	B	B	A	A	H	B	B	B	B	B	A	A	H	A	H
Chr3.3	3	249595	G	A	A	A	B	B	B	B	B	H	B	B	A	A	B	B	B	B	A	B	A	A	B	B	B	B	B	B	B	B	B	B	B	B	A	A	A	B	B	B	B	B	A	A	A	A	A
Chr3.4	3	367713	A	G	A	A	B	B	B	B	B	H	B	B	A	A	B	B	B	B	A	B	A	A	B	B	B	B	B	B	B	B	B	B	B	B	A	A	H	B	B	B	B	B	A	A	H	A	H
Chr3.5	3	412709	C	T	A	A	B	B	B	B	B	H	B	B	A	A	B	B	H	B	A	B	A	A	B	B	B	B	B	B	B	B	B	B	B	B	A	A	B	B	B	B	N	B	A	A	H	A	H
Chr3.6	3	474960	C	T	A	A	B	A	H	H	B	H	H	H	A	A	B	B	H	B	A	B	A	A	H	B	B	B	H	H	A	A	B	B	B	H	A	A	A	B	B	B	A	B	A	A	H	A	H
Chr3.7	3	567171	G	T	A	A	B	A	H	H	B	H	H	H	A	A	B	B	A	B	A	B	A	A	H	B	B	B	B	A	A	A	B	B	B	A	A	A	A	B	B	B	A	B	A	A	B	A	H
Chr3.8	3	576314	C	G	A	A	B	A	B	B	B	H	B	H	A	A	B	B	B	B	A	B	A	A	B	B	B	B	B	B	A	A	B	B	B	B	A	A	H	B	B	B	A	B	A	A	H	A	H
Chr3.9	3	774584	C	T	A	A	B	A	H	H	B	H	H	H	A	A	B	B	H	B	A	B	A	A	H	B	B	B	B	B	A	A	B	B	B	H	A	A	A	B	B	B	A	B	A	A	H	A	H
Chr3.10	3	855869	C	T	A	A	B	A	H	H	B	H	H	H	A	A	B	B	H	B	A	B	A	A	H	B	B	B	B	B	A	A	B	B	B	H	A	A	A	B	B	B	A	B	A	A	H	A	H
Chr3.11	3	858059	T	C	A	A	B	A	H	H	B	H	H	H	A	A	H	B	H	B	A	B	A	A	H	B	B	B	B	B	A	A	B	B	B	H	A	A	A	B	B	B	A	B	A	A	H	A	H
Chr3.12	3	859139	G	T	A	A	B	A	B	B	B	B	B	B	A	A	B	B	B	B	A	B	A	A	B	B	B	B	B	B	A	A	B	B	B	A	A	A	A	B	B	B	A	B	A	A	B	A	B
Chr3.13	3	861450	T	C	A	A	B	A	H	H	B	H	H	H	A	A	B	B	H	B	A	B	A	A	H	B	B	B	B	B	A	A	B	B	B	H	A	A	A	B	B	B	A	B	A	A	H	A	H
Chr3.14	3	864871	C	G	A	A	B	A	H	H	H	H	H	H	A	A	B	B	H	B	A	B	A	A	H	B	B	B	B	B	A	A	B	B	B	H	A	A	A	B	B	B	A	B	A	A	A	A	H
Chr3.15	3	905117	T	G	A	A	B	A	H	H	B	H	H	H	A	A	B	B	H	B	A	B	A	A	H	B	B	B	B	B	A	A	B	B	B	H	A	A	A	B	B	B	A	B	A	A	H	A	H
Chr3.16	3	961335	C	T	H	B	H	B	B	B	H	H	B	B	H	B	A	A	A	A	B	A	A	A	B	H	A	H	B	B	B	B	A	A	A	A	A	A	H	H	A	A	H	A	B	A	A	A	B
Chr3.17	3	1013340	C	T	A	A	B	A	B	B	B	H	H	H	A	A	B	B	H	B	A	B	A	A	H	B	B	B	B	B	A	H	H	B	B	H	A	A	A	B	B	B	A	B	A	A	H	A	H
Chr3.18	3	1042202	G	A	H	A	B	A	B	B	B	H	H	H	A	A	B	B	H	B	A	B	A	A	H	B	B	B	B	B	A	A	H	B	B	H	A	A	A	B	B	B	A	B	A	A	H	A	H
Chr3.19	3	1177403	C	T	A	A	B	A	B	B	B	H	H	H	A	A	B	B	H	B	A	B	A	A	H	B	B	B	B	B	A	A	H	B	B	H	A	A	A	B	B	B	A	B	A	A	H	A	H
Chr3.20	3	1248074	G	A	A	A	B	A	B	B	H	H	H	H	A	A	B	B	H	B	A	B	A	A	H	B	B	H	B	B	A	A	H	B	B	H	A	A	H	B	B	B	A	B	A	A	H	A	H
Chr3.21	3	1864649	C	A	A	A	B	A	B	B	B	H	H	H	A	A	B	B	H	B	A	B	A	A	H	B	B	N	B	B	A	A	A	B	A	A	A	A	N	B	B	B	B	B	A	A	A	A	A
Chr3.22	3	1910471	A	C	A	A	B	A	B	B	B	H	H	H	A	A	B	B	H	B	A	B	A	A	H	B	B	B	B	B	A	A	H	B	H	A	A	A	A	B	B	B	B	B	A	A	H	A	H
Chr3.23	3	3259249	G	A	A	A	B	A	B	B	B	H	H	H	A	A	B	B	H	B	A	B	A	A	H	B	B	B	N	A	A	A	H	B	B	A	A	A	B	A	B	B	B	B	H	A	H	B	A
Chr3.24	3	3265072	T	C	A	A	B	A	B	B	B	H	H	H	A	A	B	B	H	B	A	B	A	A	H	B	B	B	A	B	A	A	B	B	N	A	A	A	N	A	B	B	B	B	H	A	B	B	N
Chr3.25	3	3267518	G	A	A	A	B	A	B	H	H	H	H	H	A	A	B	B	H	B	A	B	A	A	H	B	B	B	H	H	A	A	H	B	H	H	A	A	H	A	B	B	B	B	H	A	H	H	H
Chr3.26	3	3347948	T	C	A	A	B	A	B	B	B	H	H	H	A	A	B	B	H	B	A	B	A	A	H	B	B	B	H	H	A	A	B	B	H	H	A	A	H	A	H	B	B	B	H	A	H	B	H
Chr3.27	3	3497274	T	C	B	B	A	A	A	A	B	B	B	A	A	B	B	B	B	B	A	B	A	H	B	B	A	A	A	A	B	H	B	B	H	H	A	A	B	B	B	B	B	B	B	A	B	B	A
Chr3.28	3	3498138	T	C	B	B	A	A	A	A	B	B	B	A	A	B	B	B	B	B	A	B	A	H	B	B	A	A	A	A	H	H	B	B	H	H	A	A	B	B	B	H	B	B	H	A	B	H	A
Chr3.29	3	4122069	G	C	A	A	B	A	B	B	B	H	H	H	A	A	B	B	H	B	A	B	A	A	H	B	B	B	H	N	A	H	B	B	B	H	A	A	H	A	B	B	B	B	H	A	B	H	H
Chr3.30	3	5527724	A	G	B	B	B	B	B	H	A	A	H	B	H	B	B	B	B	B	A	H	B	B	A	A	B	B	H	H	H	H	H	B	B	H	A	H	A	A	B	B	B	B	B	B	B	B	A
Chr3.31	3	7481398	G	T	H	H	B	A	B	H	H	B	A	A	A	A	B	B	H	B	A	B	H	B	H	H	H	H	H	H	H	H	B	B	H	H	A	A	H	A	A	A	B	B	H	A	B	B	H
Chr3.32	3	7832716	C	G	H	H	B	A	B	H	B	B	A	A	A	A	B	B	H	B	A	B	H	B	H	H	H	H	H	H	H	H	B	B	H	H	A	A	H	A	A	A	B	B	H	A	B	H	H
Chr3.33	3	7844977	A	G	B	H	B	A	B	H	B	B	A	A	A	A	B	B	H	B	A	B	H	B	A	B	B	H	H	H	H	H	B	B	H	H	A	A	A	A	A	A	B	B	H	A	B	B	H
Chr3.34	3	7876166	T	A	H	H	B	A	B	H	H	B	A	A	A	A	B	B	H	B	A	B	H	B	H	H	H	H	H	H	H	H	B	B	H	H	A	A	H	A	A	A	B	B	H	A	B	B	H
Chr3.35	3	7899278	C	A	H	H	B	A	B	H	B	B	A	A	A	A	B	B	H	B	A	B	H	B	H	H	H	H	H	H	H	H	B	B	H	H	A	A	H	A	A	A	B	B	H	A	B	H	H
Chr3.36	3	7933025	G	T	H	H	B	A	B	H	B	B	A	A	A	A	B	B	H	B	A	B	H	B	B	H	A	B	H	B	H	H	B	B	B	A	A	A	H	A	A	A	B	B	A	A	B	B	H
Chr3.37	3	8031418	A	G	B	B	B	A	B	H	B	B	A	A	A	A	B	B	H	B	A	B	H	B	H	H	B	H	H	H	H	H	B	B	B	A	A	A	B	A	A	A	B	B	H	A	B	H	H
Chr3.38	3	8032992	C	T	H	H	B	A	B	H	B	B	A	A	A	A	B	B	H	B	A	B	H	B	H	H	H	H	H	H	H	H	B	B	H	H	A	A	H	A	A	A	B	B	H	A	B	H	H
Chr3.39	3	8043283	T	G	H	H	B	A	B	H	B	B	A	A	A	A	B	B	H	B	A	B	H	H	H	H	H	H	H	H	H	H	B	B	H	H	A	A	H	A	A	A	B	B	H	A	B	H	H
Chr3.40	3	8076515	C	G	H	H	B	A	B	H	H	B	A	A	A	A	B	B	H	B	A	B	H	B	H	H	H	H	H	B	H	H	B	B	H	H	A	A	H	A	A	A	B	B	H	A	B	B	H
Chr3.41	3	10810588	G	T	H	H	B	B	B	H	B	B	H	A	A	A	H	H	A	B	A	B	H	B	B	H	H	A	H	H	H	H	B	B	H	H	A	H	H	A	B	B	H	A	H	A	B	H	H
Chr3.42	3	10820632	G	A	H	H	B	B	B	A	B	B	A	A	A	A	H	H	A	B	A	B	H	B	B	H	A	A	H	B	H	A	B	B	H	N	A	H	B	A	B	B	H	A	H	A	B	N	H
Chr3.43	3	10822058	T	G	H	H	B	B	B	H	B	B	A	A	A	A	H	H	A	B	A	B	H	B	B	H	H	A	H	H	H	A	B	B	H	B	A	A	H	A	B	B	H	A	H	A	B	B	H
Chr3.44	3	10826864	T	A	H	H	B	B	B	H	B	B	A	A	A	A	H	H	A	B	A	B	H	B	B	H	H	A	H	A	H	H	B	B	H	H	A	H	B	A	B	B	H	A	H	A	B	H	H
Chr3.45	3	10830653	T	C	H	H	B	B	B	H	B	B	A	A	A	A	H	H	A	B	A	B	H	B	B	H	H	A	H	H	H	H	B	B	B	H	A	H	B	A	B	B	B	A	H	A	B	B	H
Chr3.46	3	10889670	G	A	H	H	B	B	B	H	B	B	A	A	A	A	H	H	A	B	A	B	H	B	B	H	H	A	H	H	H	H	B	B	H	H	A	H	H	A	B	B	H	A	H	A	B	H	H
Chr3.47	3	10896208	C	T	H	H	B	B	B	H	B	B	A	A	A	A	H	H	A	B	A	B	H	B	B	H	H	A	A	H	H	H	B	B	H	H	A	H	H	A	B	B	H	A	H	A	B	B	B
Chr3.48	3	11072304	C	G	H	H	B	B	B	H	B	B	A	A	A	A	H	H	A	B	A	B	H	B	B	H	H	A	H	H	H	H	B	B	H	H	A	H	B	A	B	B	H	A	H	A	B	B	H
Chr3.49	3	11180879	G	C	H	H	B	B	B	H	B	B	A	A	A	A	H	H	A	B	A	B	H	B	B	H	H	A	N	N	A	H	B	B	H	H	A	H	N	A	B	B	A	A	H	A	B	B	H
Chr3.50	3	11183939	C	T	H	H	B	B	B	H	H	B	A	A	A	A	H	H	A	B	A	B	H	B	B	H	H	A	A	A	H	H	B	B	H	H	A	H	H	A	B	B	H	A	H	A	B	B	H
Chr3.51	3	11192789	T	C	H	H	B	B	B	H	B	B	A	A	A	A	H	H	A	B	A	B	H	B	B	H	H	A	H	H	H	H	B	B	H	H	A	H	H	A	B	B	H	A	H	A	B	H	H
Chr3.52	3	11358191	G	A	H	H	B	B	B	H	B	B	H	A	A	A	H	H	A	B	A	B	H	B	B	H	H	A	A	H	H	H	B	B	H	H	A	H	H	A	B	B	B	A	B	A	B	B	H
Chr3.53	3	11360136	G	A	H	H	B	B	B	H	B	B	A	A	A	A	H	H	A	B	A	B	H	B	B	H	H	A	H	H	H	H	B	B	H	H	A	H	H	A	B	B	H	A	H	A	B	H	H
Chr3.54	3	11360202	A	G	H	H	B	B	B	H	B	B	A	A	A	A	H	H	A	B	A	B	H	B	B	H	H	A	H	H	H	H	B	B	H	H	A	H	B	A	B	B	H	A	H	A	B	B	H
Chr3.55	3	11447626	G	C	H	H	B	B	B	H	B	B	A	A	A	A	H	H	A	B	A	B	H	B	B	H	H	A	H	H	B	H	B	B	H	H	A	H	H	A	B	B	H	H	H	A	B	H	H
Chr3.56	3	11490463	G	A	H	H	B	B	B	H	B	B	H	A	A	A	H	H	A	B	A	B	H	B	B	H	H	A	A	H	B	B	B	B	H	H	A	H	H	A	B	B	B	A	H	A	B	H	H
Chr3.57	3	14236041	C	T	H	A	B	B	B	H	B	B	A	A	A	A	H	H	A	B	H	B	A	B	B	B	B	A	H	B	A	A	A	B	H	H	A	H	H	A	B	B	H	A	H	H	B	B	A
Chr3.58	3	14266738	G	A	H	A	B	B	B	H	B	B	A	A	A	A	H	H	H	B	H	B	H	B	B	B	B	H	H	B	A	A	A	B	H	H	A	H	A	A	B	B	H	H	H	H	B	B	H
Chr3.59	3	14415040	C	A	H	A	B	B	B	H	B	B	A	A	A	A	H	H	A	B	H	B	A	B	B	B	B	A	H	B	A	A	A	B	H	H	A	A	A	A	B	B	H	A	H	H	B	B	A
Chr3.60	3	14736929	T	C	H	A	B	B	B	H	B	B	A	A	A	A	H	H	H	B	H	B	A	B	B	B	B	A	H	B	A	A	A	B	H	B	A	A	B	A	B	B	B	H	H	H	B	B	A
Chr3.61	3	14739070	G	A	H	A	B	H	B	A	B	H	A	A	A	A	H	H	H	B	H	B	A	B	B	B	B	A	H	B	A	A	A	B	B	H	A	A	H	A	B	B	B	A	H	H	B	B	A
Chr3.62	3	15016225	C	T	H	A	B	B	B	H	B	B	A	A	A	A	H	H	H	B	H	B	A	B	B	B	B	A	B	B	A	A	A	B	H	H	A	A	H	A	B	B	B	A	B	B	B	B	A
Chr3.63	3	15125265	A	G	H	A	B	B	B	H	B	B	A	A	A	A	B	H	A	B	H	B	A	B	B	B	B	A	H	N	A	N	A	N	B	H	A	N	B	A	B	B	B	A	B	A	B	B	A
Chr3.64	3	30073479	C	T	A	A	A	A	B	H	B	H	A	A	A	H	H	H	B	H	A	H	B	H	B	B	A	A	H	H	H	B	A	A	B	N	B	B	H	A	B	B	B	B	B	A	B	B	B
Chr3.65	3	30099403	C	A	A	A	A	A	H	H	B	H	A	A	A	H	H	H	B	H	A	A	B	H	B	B	A	A	H	H	H	A	A	A	B	B	B	B	H	A	B	B	B	B	B	A	B	H	B
Chr3.66	3	30312000	T	C	A	A	A	A	H	H	B	H	A	A	A	H	H	H	B	H	A	A	B	H	B	B	A	A	H	H	B	H	A	A	B	B	B	B	H	A	B	B	B	B	B	A	B	B	B
Chr3.67	3	30323250	G	T	A	A	A	A	H	H	B	H	A	A	A	H	H	H	B	H	A	A	B	H	B	B	A	A	H	H	H	H	A	A	B	B	B	B	H	A	B	B	B	B	B	A	B	H	B
Chr3.68	3	31359436	C	T	A	A	A	A	H	H	B	H	A	A	B	H	H	H	B	H	A	A	H	A	B	B	A	A	H	H	H	H	A	A	B	B	B	B	H	H	B	H	B	B	H	A	B	H	H
Chr3.69	3	31380514	A	T	A	A	A	A	H	H	B	H	A	A	B	H	H	A	B	H	A	A	H	A	B	B	A	A	H	B	A	H	A	A	B	B	B	B	H	H	B	A	B	B	H	A	B	H	H
Chr3.70	3	31937432	T	C	A	A	A	A	H	H	A	A	A	A	B	H	H	H	B	H	A	A	H	A	B	B	A	A	H	H	H	A	A	A	B	B	B	B	H	H	B	H	B	B	B	A	B	B	H
Chr3.71	3	31956475	T	G	A	A	A	A	H	H	A	A	A	A	B	H	H	H	B	H	A	A	H	A	B	B	A	A	A	H	H	A	A	A	B	B	B	B	H	H	B	H	B	B	B	A	B	B	H
Chr3.72	3	31973122	G	T	A	A	A	A	H	H	A	A	A	A	B	H	H	H	B	H	A	A	H	A	B	B	A	A	H	H	H	A	A	A	B	H	B	B	H	H	B	H	B	B	B	A	B	B	H
Chr3.73	3	31978781	A	G	A	A	A	A	H	H	A	H	A	A	B	H	H	H	B	H	A	A	H	A	B	B	A	A	H	A	H	A	A	A	B	B	B	B	H	H	B	B	B	B	B	A	B	B	A
Chr3.74	3	32077813	A	T	A	A	A	A	H	H	A	A	A	A	B	H	H	H	B	A	A	A	H	H	B	B	A	A	H	H	H	A	A	A	B	B	B	B	H	A	B	H	B	B	B	A	B	B	H
Chr3.75	3	32108696	C	A	A	A	A	A	H	H	A	A	A	A	B	H	H	H	B	H	A	A	H	H	B	B	A	A	H	H	H	A	A	A	B	B	B	B	H	H	B	H	B	B	B	A	B	H	H
Chr3.76	3	32392933	A	G	A	A	A	A	A	A	A	A	A	A	B	H	H	A	B	H	A	A	H	H	B	B	A	A	H	H	H	A	A	A	B	B	B	B	H	H	B	H	B	B	B	A	B	H	H
Chr3.77	3	32394230	G	A	A	A	A	A	A	A	A	A	A	A	B	H	H	A	B	H	A	A	H	H	B	B	A	A	H	H	H	A	A	A	B	B	B	B	H	H	B	H	B	B	B	A	B	H	H
Chr3.78	3	32398698	A	T	A	A	A	A	A	A	A	A	A	A	B	H	H	A	B	H	A	A	H	H	B	B	A	A	H	H	H	A	A	A	B	B	B	B	H	H	B	H	B	B	B	A	B	B	H
Chr3.79	3	32446369	C	G	A	A	A	A	A	A	A	A	A	A	B	H	A	A	B	H	A	A	H	H	B	B	A	A	H	H	H	A	A	A	B	H	B	B	H	H	B	H	B	B	B	A	B	H	H
Chr3.80	3	32455236	T	A	A	A	A	A	A	A	A	A	A	A	B	H	A	A	B	H	A	A	H	H	B	H	A	A	H	H	H	A	H	A	B	B	B	B	H	H	B	H	A	A	B	A	B	H	H
Chr3.81	3	33519694	T	C	A	A	A	A	A	A	B	A	A	A	B	H	A	A	B	H	A	A	H	A	B	B	A	A	N	H	H	A	A	A	A	A	B	B	B	B	B	H	A	A	B	A	B	B	H
Chr3.82	3	33549115	A	G	A	A	A	A	A	A	B	H	A	A	B	B	A	A	B	H	A	A	A	A	B	B	A	A	B	N	B	A	A	A	A	A	N	B	N	B	B	A	A	A	B	A	B	B	H
Chr3.83	3	35445145	T	C	A	A	A	A	H	H	B	B	A	A	B	H	B	B	B	B	A	A	H	H	B	A	H	A	H	A	H	A	A	A	A	A	H	H	H	B	A	A	A	A	B	A	A	H	H
Chr3.84	3	35478039	A	C	A	A	A	A	H	H	B	B	A	A	B	H	B	B	B	B	A	A	H	H	B	A	H	A	A	A	H	A	A	A	A	A	H	H	B	B	A	A	A	A	B	A	A	H	H
Chr3.85	3	35538685	T	C	A	A	A	A	H	H	B	B	A	A	B	H	B	B	B	B	A	A	H	H	B	A	H	A	H	A	B	A	A	A	A	A	H	H	B	B	A	A	A	A	B	A	A	H	H
Chr3.86	3	35658352	C	A	A	A	A	A	H	H	B	B	A	A	B	H	B	B	B	B	A	A	H	H	B	A	H	A	H	A	H	A	A	A	A	A	H	H	H	B	A	A	A	A	B	A	A	H	H
Chr3.87	3	35694572	G	A	A	A	A	A	H	H	B	B	A	A	B	H	B	B	B	B	A	A	H	H	B	A	H	A	H	A	H	A	A	A	A	A	H	H	H	B	A	A	A	A	B	A	A	H	H
Chr3.88	3	35766887	T	C	A	A	A	A	H	H	B	B	A	A	B	B	B	B	B	B	A	A	H	B	B	A	B	A	B	A	N	A	A	A	A	A	H	H	B	B	A	A	A	A	B	A	A	A	B
Chr3.89	3	35828707	G	A	A	A	A	A	H	H	H	B	A	A	B	H	B	B	B	B	A	A	H	H	B	A	H	A	B	A	B	A	A	A	A	A	H	H	B	B	A	A	A	A	B	A	A	H	B
Chr3.90	3	35833232	A	G	A	A	A	A	H	H	B	B	A	A	B	H	B	B	B	B	A	A	H	H	B	A	H	A	H	A	H	A	A	A	A	A	A	B	N	B	A	A	A	A	B	A	A	B	A
Chr3.91	3	35908257	C	T	A	A	A	A	A	H	N	B	H	A	B	A	B	B	B	B	H	A	H	H	B	A	H	A	H	A	B	A	H	A	A	A	A	B	H	B	A	A	A	A	B	A	A	H	B
Chr3.92	3	35997660	C	G	A	A	A	A	B	H	H	B	A	A	B	H	B	B	B	B	A	A	H	H	B	A	H	A	H	A	H	A	A	A	A	A	H	H	H	B	A	A	A	A	B	A	A	H	H
Chr3.93	3	36064833	G	C	A	A	A	A	B	H	B	B	A	A	B	H	B	B	B	B	A	A	H	H	B	A	H	A	A	A	H	A	A	A	A	A	H	H	H	B	A	A	A	A	B	A	A	A	H
Chr3.94	3	36173525	A	G	A	A	A	A	B	H	B	B	A	A	B	H	B	B	H	B	A	A	H	H	B	A	B	A	H	A	H	A	A	A	A	A	A	H	H	B	A	A	A	A	B	A	A	H	H
Chr3.95	3	36231849	G	T	A	A	A	A	B	H	H	B	A	A	B	H	B	B	B	B	A	A	H	H	B	H	H	A	H	A	H	A	A	A	A	A	H	H	H	B	A	A	A	A	B	A	A	H	H
Chr3.96	3	36326301	C	T	A	A	A	A	B	H	H	B	A	A	B	H	B	B	B	B	A	A	H	H	B	H	H	A	H	A	H	A	A	A	A	A	H	H	H	B	A	A	A	A	B	A	A	H	H
Chr3.97	3	36337877	G	A	A	A	A	A	B	H	N	B	A	A	B	H	B	B	B	B	A	A	H	H	B	B	H	A	A	A	H	A	A	A	A	A	B	H	B	B	A	A	A	A	B	A	A	A	A
Chr3.98	3	36362027	G	T	A	A	A	A	B	H	B	B	A	A	B	H	B	B	B	B	A	A	H	H	B	H	H	A	A	A	H	A	A	A	A	A	H	H	H	B	A	A	A	A	B	A	A	H	H
Chr4.1	4	243203	T	C	H	B	H	B	B	B	A	A	B	B	A	A	A	A	H	A	B	A	A	A	H	H	A	B	B	B	B	B	A	A	A	A	A	A	H	H	A	A	B	B	N	H	A	B	B
Chr4.2	4	310603	A	G	B	B	H	B	B	B	A	A	B	B	A	A	A	A	B	A	B	A	A	A	H	H	A	B	B	B	B	B	A	A	A	A	A	A	A	H	A	A	B	B	N	H	A	H	B
Chr4.3	4	439305	A	G	H	B	H	B	B	B	A	A	B	B	A	A	A	A	B	A	B	A	A	A	B	A	A	B	B	B	B	B	N	A	A	B	A	A	H	A	A	A	B	B	N	A	A	B	B
Chr4.4	4	514124	A	G	H	B	H	B	B	B	A	H	B	B	A	A	A	A	B	A	B	A	A	A	B	H	A	B	B	B	B	B	H	A	A	H	A	A	H	H	A	A	B	B	B	H	A	B	B
Chr4.5	4	518110	G	C	H	B	H	B	B	B	A	A	B	B	A	A	A	A	B	A	B	A	A	A	B	H	A	B	B	B	B	B	A	A	A	H	A	A	A	H	A	A	B	B	N	H	A	H	B
Chr4.6	4	571128	G	A	H	B	H	B	B	B	A	A	B	B	A	A	A	A	B	A	B	A	A	A	B	H	A	B	B	B	B	H	A	A	A	H	A	A	A	H	A	A	B	B	A	H	A	B	B
Chr4.7	4	865401	T	C	H	B	H	B	B	B	A	A	B	B	A	A	A	A	B	A	B	A	A	A	B	H	A	B	B	B	B	B	A	A	A	A	A	A	A	B	A	A	B	B	A	H	A	B	B
Chr4.8	4	1076042	T	G	H	B	H	B	B	B	A	A	B	B	A	A	A	A	B	A	B	A	A	A	B	H	A	B	B	B	B	B	A	A	A	H	A	A	H	H	A	A	B	B	B	H	A	B	B
Chr4.9	4	1743685	G	A	H	B	H	B	B	B	H	H	B	B	H	B	A	A	B	A	B	A	A	A	B	H	A	H	B	B	B	B	A	A	A	H	A	A	H	H	A	A	H	A	B	H	A	B	B
Chr4.10	4	1756344	C	A	H	B	H	B	B	B	H	H	B	B	H	B	A	A	B	A	B	A	A	A	B	H	A	H	H	B	B	B	A	A	A	A	A	A	H	A	A	A	H	A	B	A	A	H	B
Chr4.11	4	1914818	A	T	H	B	H	B	B	B	H	H	B	B	H	B	A	A	B	A	B	A	A	A	B	H	A	H	B	B	B	B	A	A	A	H	A	A	H	H	A	A	H	A	B	H	A	H	B
Chr4.12	4	2031729	T	A	H	B	H	B	B	B	H	H	B	B	H	B	A	A	H	A	B	A	A	A	B	H	A	H	B	B	B	B	A	A	A	H	A	A	H	H	A	A	H	A	B	H	A	B	B
Chr4.13	4	2457592	G	A	H	B	H	B	B	B	A	H	B	B	H	B	A	A	A	A	B	A	A	A	B	H	A	H	B	B	B	B	A	A	A	B	A	A	H	H	A	A	H	A	N	A	A	A	B
Chr4.14	4	2477831	C	T	H	B	H	B	B	B	H	H	B	B	H	B	A	A	A	A	B	A	A	A	B	H	A	H	B	B	B	B	A	A	A	A	A	A	H	H	A	A	H	A	A	H	A	A	B
Chr4.15	4	2482131	G	A	H	B	H	B	B	B	H	H	B	B	H	B	A	A	H	A	B	A	A	A	B	H	A	H	B	B	B	B	A	A	A	H	A	A	H	H	A	A	H	A	B	H	A	A	B
Chr4.16	4	2782159	C	T	H	B	H	B	B	B	H	H	B	B	H	B	A	A	A	A	B	A	A	A	B	H	A	H	B	B	B	B	A	A	A	A	A	A	H	H	A	A	H	A	B	H	A	A	B
Chr4.17	4	2809823	T	C	H	B	H	B	B	B	H	H	B	B	H	B	A	A	A	A	B	A	A	A	B	H	A	H	B	B	B	B	A	A	A	A	A	A	A	H	A	A	H	A	B	H	A	A	B
Chr4.18	4	2824598	T	G	B	B	H	B	B	B	H	H	B	B	H	B	A	A	A	H	B	A	A	A	B	H	A	A	B	B	B	B	A	A	A	A	A	A	H	B	A	A	H	A	B	A	A	A	B
Chr4.19	4	3568485	T	A	H	B	H	B	B	B	H	H	B	B	H	B	A	A	A	A	B	A	A	A	B	H	A	H	B	B	B	B	A	A	A	A	A	A	H	H	A	A	H	A	B	H	A	A	B
Chr4.20	4	4169785	C	T	H	B	H	B	B	B	H	H	B	B	H	B	A	A	A	A	B	A	A	A	B	H	A	H	B	B	B	B	A	A	A	H	A	A	H	H	A	A	H	A	A	H	A	A	B
Chr4.21	4	4268229	A	G	H	B	H	B	B	B	A	H	B	B	A	B	A	A	A	A	B	A	A	A	B	A	A	A	B	B	B	B	A	A	A	A	A	A	H	A	A	A	A	A	A	A	A	A	B
Chr4.22	4	4312182	C	G	H	B	H	B	B	B	H	H	B	B	H	B	A	A	A	A	B	A	A	A	B	H	A	H	B	B	B	B	A	A	A	H	A	A	H	H	A	A	H	A	A	H	A	A	B
Chr4.23	4	4418477	C	T	H	B	H	B	B	B	H	H	B	B	H	B	A	A	A	A	B	A	A	A	B	H	A	H	B	B	B	B	A	A	A	A	A	A	H	H	A	A	H	A	A	H	A	A	B
Chr4.24	4	4473027	C	G	H	B	H	B	B	B	H	H	B	B	H	B	A	A	A	A	B	A	A	A	B	H	A	H	B	B	H	B	A	A	A	A	A	A	H	H	A	A	B	A	N	H	A	A	B
Chr4.25	4	4637721	C	G	H	B	H	B	B	B	H	H	B	B	H	B	A	A	A	A	B	A	A	A	B	H	A	H	B	B	B	B	A	A	A	A	A	A	H	H	A	A	H	A	N	H	A	A	B
Chr4.26	4	5135439	C	A	H	B	H	B	B	B	H	H	B	B	H	B	A	A	A	A	B	A	A	A	B	H	A	H	B	B	B	B	A	A	A	A	A	A	H	H	A	A	B	A	B	H	A	A	B
Chr4.27	4	5147575	G	A	H	B	H	B	B	B	H	H	B	B	H	B	H	A	A	A	B	A	A	A	B	H	A	H	B	B	B	B	A	A	A	A	A	A	H	H	A	A	B	A	H	H	A	A	B
Chr4.28	4	5184701	G	A	H	B	A	B	B	B	H	H	B	B	H	B	A	A	A	A	B	A	A	A	B	H	A	A	B	B	B	B	A	A	A	A	A	A	H	H	A	A	A	A	A	H	A	A	B
Chr4.29	4	5186706	G	A	H	B	H	B	B	B	H	A	B	B	H	B	A	A	A	A	B	A	A	A	B	H	A	N	B	B	B	B	A	A	A	A	A	A	H	H	A	A	B	A	B	H	A	A	B
Chr4.30	4	5296390	T	C	H	B	H	B	B	B	H	H	B	B	H	B	A	A	A	A	B	A	A	A	B	H	A	H	B	B	B	B	A	A	A	A	A	A	H	H	A	A	H	A	B	H	A	A	B
Chr4.31	4	5436038	A	G	H	B	H	B	B	B	H	H	B	B	H	B	A	A	A	H	B	A	A	A	B	H	A	H	B	B	B	B	A	A	A	H	A	A	H	H	A	A	H	H	B	H	A	A	B
Chr4.32	4	6056880	T	C	H	B	H	B	B	B	H	H	B	B	H	H	A	A	A	A	B	H	A	A	B	H	H	H	B	B	B	B	A	A	A	H	A	A	H	H	A	A	H	A	B	H	A	A	B
Chr4.33	4	6091363	G	A	H	B	H	B	B	B	B	H	B	B	H	B	A	A	A	A	B	A	A	A	B	H	A	A	B	B	B	B	A	A	A	A	A	A	H	B	H	A	N	A	B	H	A	A	B
Chr4.34	4	6098294	G	T	H	B	H	B	B	B	H	H	B	B	H	B	A	A	A	A	B	A	A	A	B	B	N	H	B	B	B	B	A	A	A	A	A	A	H	H	N	A	A	A	B	B	A	A	B
Chr4.35	4	6228039	G	A	H	B	H	B	B	B	H	H	B	B	H	B	A	A	A	A	B	A	A	A	B	H	H	H	B	B	B	B	A	A	A	A	A	A	H	H	A	A	H	A	B	H	A	A	B
Chr4.36	4	6255403	G	C	H	B	H	B	B	B	H	H	B	B	H	B	A	A	A	A	B	A	A	A	B	H	H	H	B	B	B	B	A	A	A	H	A	A	H	H	A	A	H	A	B	H	A	A	B
Chr4.37	4	6256035	C	T	H	B	H	B	B	B	H	H	B	B	H	B	A	A	A	A	B	A	A	A	B	H	H	H	B	B	B	B	A	A	A	A	A	A	H	H	A	A	H	A	B	H	A	A	B
Chr4.38	4	6372597	C	T	A	B	A	B	B	B	H	A	B	B	H	B	A	A	A	A	B	A	A	A	B	H	A	A	B	B	B	A	A	A	A	A	A	A	A	A	A	A	A	A	B	H	A	A	B
Chr4.39	4	6390852	C	G	B	B	H	B	B	B	A	H	B	B	H	B	A	A	A	A	B	A	A	A	B	A	B	A	B	B	B	N	A	A	A	A	A	A	H	H	A	A	A	A	B	A	A	A	B
Chr4.40	4	6432291	T	C	H	B	H	B	B	B	H	H	B	B	A	B	A	A	A	A	B	A	A	A	B	H	N	H	B	B	B	B	A	A	A	A	A	A	H	H	A	A	A	A	B	H	A	A	B
Chr4.41	4	6441659	T	C	H	B	H	B	B	B	H	H	B	B	H	B	A	A	A	A	B	A	A	A	B	H	H	H	B	B	B	B	A	A	A	H	A	A	H	H	H	A	H	A	B	H	A	A	B
Chr4.42	4	6459240	C	T	H	B	H	B	B	B	H	H	B	B	H	B	A	A	A	A	B	A	A	A	B	H	H	H	B	B	B	B	A	A	A	A	A	A	H	H	A	A	H	A	B	H	A	A	B
Chr4.43	4	6646376	T	G	A	A	A	H	B	B	H	H	A	A	A	A	B	B	H	B	B	A	B	B	B	B	B	B	B	H	A	A	A	A	A	B	B	H	A	A	B	A	N	A	B	H	A	A	H
Chr4.44	4	6939097	A	C	H	B	H	B	B	B	A	H	B	B	H	B	A	A	A	A	B	A	A	A	B	H	H	H	B	B	B	B	A	A	A	A	A	A	H	B	N	A	B	A	B	H	A	A	B
Chr4.45	4	10030291	C	T	B	B	H	B	B	B	A	H	B	B	H	B	A	A	H	A	B	A	A	A	B	A	N	B	B	B	B	B	A	A	A	H	A	A	A	N	A	A	B	A	B	N	A	A	B
Chr4.46	4	12649119	T	C	B	B	H	B	B	B	H	H	B	B	H	B	A	A	A	A	B	A	A	A	B	H	B	H	B	B	B	B	A	A	A	A	A	A	N	H	A	A	B	A	B	B	A	A	B
Chr4.47	4	12725014	G	A	B	B	H	B	B	B	H	H	B	B	H	B	A	A	A	A	B	A	A	A	B	H	H	B	B	B	B	B	A	A	A	H	A	A	H	B	A	A	H	A	B	H	A	A	B
Chr4.48	4	12988666	T	G	B	B	H	B	B	B	H	H	B	B	H	B	A	A	A	A	B	A	A	A	B	N	B	A	B	B	B	B	A	A	A	A	A	A	H	H	A	A	A	A	A	B	A	A	B
Chr4.49	4	12988732	A	T	B	H	A	B	B	B	H	H	B	B	H	B	A	A	A	A	B	A	A	A	B	B	N	N	B	B	B	B	A	A	A	A	A	A	H	H	A	A	H	A	A	A	A	A	B
Chr4.50	4	12999543	G	A	B	B	H	B	B	B	H	H	B	B	H	B	A	A	A	A	B	A	A	A	B	H	H	H	B	B	B	B	A	A	H	H	A	A	H	H	A	A	H	A	A	H	A	A	B
Chr4.51	4	13470139	T	C	B	B	H	B	B	B	H	H	B	B	H	B	A	A	A	A	H	A	A	A	B	H	B	H	B	B	B	B	A	A	A	A	A	A	H	H	A	A	H	A	A	B	A	A	B
Chr4.52	4	13915612	C	G	B	B	H	B	B	B	H	H	B	B	H	B	A	A	A	A	A	A	A	A	B	H	B	H	B	B	B	B	A	A	A	H	A	A	H	A	A	A	B	A	A	H	A	A	B
Chr4.53	4	14060513	C	A	B	B	H	B	B	B	H	H	B	B	H	B	A	A	A	A	H	A	A	A	B	H	B	H	B	B	B	B	A	A	A	H	A	A	H	H	A	A	H	A	A	H	A	A	B
Chr4.54	4	14155169	T	C	B	B	H	B	B	B	B	A	B	B	H	B	A	A	A	A	H	A	A	A	B	H	B	B	B	B	B	B	A	A	A	A	A	A	H	A	A	A	H	A	A	B	A	A	B
Chr4.55	4	14180537	T	C	B	B	H	B	B	B	H	H	B	B	H	B	A	A	A	A	H	A	A	A	B	H	B	H	B	B	B	B	A	A	A	A	A	A	H	H	A	A	H	A	A	H	A	A	B
Chr4.56	4	14200709	A	C	B	B	A	B	B	B	B	H	H	B	H	B	A	A	A	A	H	A	A	A	B	H	B	A	B	B	B	B	A	A	A	A	A	A	A	N	A	A	N	A	A	B	A	A	B
Chr4.57	4	14321069	G	A	B	B	H	B	B	B	B	H	B	B	H	B	A	A	A	A	H	A	A	A	B	H	B	H	B	B	B	B	A	A	A	A	A	A	H	A	A	A	A	A	A	H	A	A	B
Chr4.58	4	14650453	G	T	B	B	H	B	B	B	H	H	B	B	H	B	A	A	A	A	H	A	A	A	B	H	B	A	B	B	B	B	A	A	A	A	A	A	B	H	A	A	H	A	A	H	A	A	B
Chr4.59	4	14881414	T	A	B	B	H	B	B	B	H	H	B	B	H	B	A	A	A	A	H	A	A	A	B	H	B	H	B	B	B	B	A	A	A	H	A	A	H	A	A	A	H	A	A	H	A	A	B
Chr4.60	4	15454956	G	A	B	B	A	A	A	A	B	B	B	A	A	B	B	B	B	B	A	B	A	H	B	B	A	A	B	A	B	H	B	B	B	H	A	A	B	B	B	B	B	B	A	A	B	H	A
Chr4.61	4	15888645	A	G	B	B	H	B	B	B	H	H	B	B	H	B	A	A	A	A	H	A	A	A	B	H	B	H	B	B	B	B	A	A	A	A	A	A	H	H	A	A	A	A	A	H	A	A	B
Chr4.62	4	15889141	T	G	B	B	H	B	B	B	H	H	B	B	H	B	A	A	A	A	H	A	A	A	B	H	B	H	B	B	B	B	A	A	A	A	A	A	H	H	A	A	H	A	A	H	A	A	B
Chr4.63	4	15942863	G	C	B	B	H	B	B	B	H	H	B	H	H	B	A	A	A	A	H	A	A	A	B	H	B	H	B	B	B	B	A	A	A	A	A	A	H	H	A	A	H	A	A	H	A	A	B
Chr4.64	4	15957694	A	G	B	B	H	B	B	B	H	H	B	B	H	B	A	A	A	A	H	A	A	A	B	B	B	H	B	B	B	B	A	A	A	A	A	A	H	H	A	A	H	A	A	B	A	A	B
Chr4.65	4	15975560	T	A	B	B	H	B	B	B	H	H	B	B	H	B	A	A	A	A	H	A	A	A	B	H	B	H	B	B	B	B	A	A	A	A	A	A	H	H	A	A	H	A	A	H	A	A	B
Chr4.66	4	16004128	A	G	B	B	H	B	B	B	H	H	B	B	H	B	A	A	A	A	H	A	A	A	B	H	B	H	B	B	B	B	A	A	A	A	A	A	B	H	A	A	H	A	A	H	A	A	B
Chr4.67	4	16733290	G	A	B	B	H	B	B	B	H	H	B	B	H	B	A	A	A	A	H	A	A	A	B	H	B	B	H	H	B	B	A	A	A	A	A	A	H	H	A	A	H	A	A	H	A	A	B
Chr4.68	4	16758759	T	A	B	B	H	B	B	B	H	H	B	B	H	B	A	A	A	A	H	A	A	A	B	H	B	B	H	H	B	B	A	A	A	A	A	A	H	H	A	A	H	A	A	H	A	A	B
Chr4.69	4	17839357	T	G	B	B	H	B	B	B	H	H	B	B	H	B	A	A	A	A	H	A	H	A	A	A	B	B	H	H	B	B	A	A	B	A	A	A	H	H	A	A	H	B	A	H	A	A	B
Chr4.70	4	17907497	G	A	B	B	H	B	B	B	H	H	B	B	H	B	A	A	A	A	H	A	H	A	A	A	B	B	H	H	B	B	A	A	B	A	A	A	H	H	H	A	H	H	A	H	A	A	B
Chr4.71	4	17909067	G	C	B	B	H	B	B	B	H	H	B	B	H	B	A	A	A	A	H	A	H	A	A	A	B	B	H	H	B	B	A	A	B	H	A	A	H	H	A	A	H	H	A	H	A	A	B
Chr4.72	4	18026118	A	G	B	B	H	B	B	B	A	H	B	B	H	B	A	A	A	A	H	A	H	A	A	A	B	B	H	B	B	B	A	A	B	H	A	A	H	H	A	A	B	H	A	H	A	A	B
Chr4.73	4	18026184	G	C	B	B	H	B	B	B	H	H	B	B	H	B	A	A	A	A	H	A	H	A	A	A	B	H	H	H	B	B	A	A	B	A	A	A	H	A	A	A	B	H	A	H	A	A	B
Chr4.74	4	18148592	G	A	B	H	H	B	B	B	H	H	B	B	H	B	A	A	A	A	H	A	H	A	A	A	B	B	H	H	B	B	A	A	B	H	A	A	H	H	A	A	H	H	A	H	A	A	B
Chr4.75	4	18154587	A	G	B	B	A	B	B	B	B	H	B	B	H	B	A	A	A	A	B	A	H	A	A	A	B	B	A	N	B	B	A	A	B	N	A	A	H	A	A	A	A	B	A	H	A	A	B
Chr4.76	4	18171155	T	G	B	B	H	B	B	B	A	H	B	B	H	B	A	A	A	A	H	A	H	A	A	A	B	B	N	A	B	B	A	A	B	A	A	A	H	A	A	A	A	H	A	A	A	A	B
Chr4.77	4	18215445	G	A	B	B	H	B	B	B	H	H	B	B	H	B	A	A	A	A	H	A	H	A	A	A	B	B	H	A	B	B	A	A	B	A	A	A	H	H	A	A	H	H	A	H	A	A	B
Chr4.78	4	18493157	G	C	B	B	H	B	B	B	H	H	B	B	H	B	A	A	A	A	H	A	H	A	A	A	B	B	H	H	B	B	A	A	B	A	A	A	H	H	A	A	H	H	A	B	A	A	B
Chr4.79	4	18518640	A	G	B	H	B	B	B	B	B	B	B	B	H	B	A	A	A	A	H	A	H	A	A	A	B	B	A	H	B	B	A	A	B	A	A	A	H	H	A	A	B	A	A	B	A	A	B
Chr4.80	4	18585832	C	T	B	B	H	B	B	B	H	H	B	B	H	B	A	A	A	A	H	A	H	A	A	A	B	B	B	H	B	B	A	A	B	A	A	A	A	H	A	A	H	N	A	B	A	A	B
Chr4.81	4	18786714	C	G	B	B	H	B	B	B	A	A	B	B	H	B	A	A	A	A	H	A	H	A	A	A	B	B	B	H	B	B	A	A	B	A	A	A	B	H	A	A	H	H	A	B	A	A	B
Chr4.82	4	19187118	A	C	B	B	H	B	B	B	A	A	B	B	H	B	A	A	A	A	H	A	H	A	A	A	B	B	H	H	B	B	A	A	B	A	A	A	H	H	A	A	H	H	A	H	A	A	B
Chr4.83	4	19884839	G	A	B	B	A	A	N	H	A	A	H	A	A	B	A	A	A	A	A	H	H	A	H	H	B	B	B	A	B	B	A	A	B	A	A	A	A	A	A	A	B	A	A	H	A	A	B
Chr4.84	4	20261903	A	C	B	B	A	A	A	H	A	A	H	A	A	B	A	A	A	A	A	H	H	A	H	H	B	B	A	A	B	B	A	A	B	N	A	B	A	B	A	A	A	A	A	H	A	A	B
Chr4.85	4	20277349	G	A	B	B	A	A	A	H	A	A	H	A	A	B	A	A	A	A	A	H	H	A	H	H	B	B	A	A	B	B	A	A	B	H	A	H	H	H	A	A	H	H	A	H	A	A	B
Chr4.86	4	20387558	T	C	B	B	A	A	A	H	A	A	H	A	A	B	A	A	A	A	A	H	H	A	H	H	B	B	A	A	B	B	A	A	B	H	A	H	H	H	A	A	H	H	A	H	A	A	B
Chr4.87	4	20415082	T	C	B	B	A	H	A	H	H	A	H	A	A	B	A	A	A	A	A	H	H	A	H	H	B	B	A	A	B	B	A	A	B	B	A	H	H	H	A	A	H	H	A	H	A	A	B
Chr4.88	4	20437501	G	A	B	B	A	A	A	H	A	A	H	H	A	B	A	A	A	A	A	H	H	A	H	H	B	B	A	A	B	B	A	A	B	A	A	H	H	H	A	A	H	H	A	H	A	A	B
Chr4.89	4	21064547	C	T	B	B	A	A	A	H	A	A	A	H	A	B	A	A	A	A	A	H	H	A	H	B	B	B	A	A	B	B	A	A	B	B	A	H	H	H	A	A	H	H	A	H	A	A	B
Chr4.90	4	21204061	C	T	B	B	A	A	A	H	A	A	A	H	A	B	A	A	A	A	A	H	H	A	H	B	B	B	A	A	B	B	A	A	B	B	A	H	A	A	A	A	H	H	A	A	A	A	B
Chr4.91	4	21266436	G	A	B	B	A	A	A	H	A	A	A	H	A	B	A	A	A	A	A	H	H	A	H	B	B	B	A	A	B	B	A	A	B	B	A	A	H	A	A	A	A	A	A	N	A	A	B
Chr4.92	4	21302369	G	A	B	B	A	A	A	A	A	A	A	H	A	B	A	A	A	A	A	H	H	A	H	B	B	B	A	A	B	B	N	A	B	B	A	N	A	H	A	A	N	N	A	H	A	A	B
Chr4.93	4	21330332	G	A	B	B	A	A	A	H	A	A	A	H	A	B	A	A	A	A	A	H	H	A	H	B	B	B	A	A	B	B	B	H	B	B	A	H	H	H	A	A	H	H	A	H	A	A	B
Chr4.94	4	21345204	G	A	B	B	A	A	A	H	A	A	A	H	A	B	A	A	A	A	A	H	H	A	H	B	B	B	A	A	B	B	B	H	B	B	A	H	H	H	A	A	H	H	A	H	A	A	B
Chr4.95	4	21357704	C	T	B	B	A	A	A	H	A	A	A	H	A	B	A	A	A	A	A	H	H	A	H	B	B	B	A	A	B	B	B	A	B	B	A	H	A	H	A	A	H	H	A	B	A	A	B
Chr4.96	4	21362532	C	A	B	B	A	A	A	H	A	A	A	H	A	B	A	A	H	A	A	H	H	A	H	B	B	B	A	A	B	B	B	H	B	B	A	H	H	H	A	A	H	H	A	H	A	A	B
Chr4.97	4	21366297	A	G	B	B	A	A	A	H	A	A	A	H	A	B	A	A	A	A	A	H	H	A	H	B	B	B	A	A	B	B	B	H	B	B	A	H	H	H	A	A	H	H	A	H	A	A	B
Chr4.98	4	21450503	T	G	B	B	A	A	A	H	A	A	A	H	A	B	A	A	A	A	A	H	H	A	H	B	B	B	A	A	B	B	B	H	B	B	A	H	H	H	A	A	H	H	A	H	A	A	B
Chr4.99	4	21451960	C	T	B	B	A	A	A	H	A	A	A	H	A	B	A	A	A	A	A	H	A	A	A	B	B	B	A	A	B	B	B	N	B	B	A	A	A	A	A	A	A	A	A	A	A	A	B
Chr4.100	4	21518152	A	G	B	B	A	A	A	H	A	A	A	H	A	B	A	A	A	A	A	H	B	B	A	B	B	B	A	A	B	B	B	B	B	B	A	H	H	B	A	A	A	B	A	A	A	A	B
Chr4.101	4	21520950	T	G	B	B	A	A	A	H	A	A	A	H	A	B	A	A	A	A	A	H	B	B	H	B	B	B	A	A	B	B	B	H	B	B	A	H	H	B	A	A	H	H	A	H	A	A	B
Chr4.102	4	21606986	G	A	B	H	A	A	A	H	A	A	A	H	A	B	A	A	A	A	A	H	B	B	H	B	B	B	A	A	B	B	B	N	B	B	A	H	H	B	A	A	H	H	A	H	A	A	B
Chr4.103	4	21646956	T	C	B	B	A	A	A	A	A	A	A	H	A	B	A	A	A	A	A	A	B	B	H	B	B	B	A	A	B	B	B	N	B	B	A	B	A	B	A	A	H	H	A	H	A	A	B
Chr4.104	4	21817528	G	C	B	B	A	A	A	H	A	A	A	H	A	B	A	A	A	A	A	H	B	B	H	B	B	B	A	A	B	B	B	A	B	B	A	N	A	B	A	A	H	H	A	H	A	A	B
Chr4.105	4	21846999	C	T	B	B	A	A	A	H	A	A	A	H	A	B	A	A	A	A	A	H	B	B	H	B	B	B	A	A	B	B	B	H	B	B	A	H	H	B	A	A	H	H	A	B	A	A	B
Chr4.106	4	22040669	T	A	B	B	A	A	A	H	A	A	A	H	A	B	A	A	A	A	A	A	B	B	A	B	B	B	A	A	B	B	B	A	B	B	A	A	A	B	A	N	N	A	A	H	A	A	B
Chr4.107	4	22081448	T	A	B	B	A	A	A	H	A	A	A	B	A	B	A	A	A	A	A	H	B	B	H	B	B	B	A	A	B	B	B	B	B	B	A	N	A	B	N	N	A	H	A	B	A	A	B
Chr4.108	4	22211540	C	T	B	B	A	A	A	H	A	A	A	H	A	B	A	A	A	A	A	H	B	B	H	B	B	B	A	A	B	B	B	H	B	B	A	H	H	B	B	N	A	H	A	H	A	A	B
Chr4.109	4	22271315	G	A	B	B	A	A	A	H	A	A	A	H	H	B	A	A	A	A	A	H	B	B	H	B	B	B	A	A	B	B	B	H	B	B	A	H	A	B	H	B	H	H	A	H	A	A	B
Chr4.110	4	22320743	C	T	B	B	A	A	A	B	A	A	A	H	A	B	A	A	A	A	A	A	B	B	A	B	B	B	A	A	B	B	B	A	B	B	A	B	B	B	H	B	A	A	A	H	A	A	B
Chr4.111	4	22328127	T	C	B	B	A	A	A	H	A	A	A	H	A	B	A	A	A	A	A	H	B	B	H	B	B	B	A	A	B	B	B	H	B	B	A	H	H	B	H	B	B	H	A	H	A	A	B
Chr4.112	4	22358625	G	C	B	B	A	A	A	H	A	A	A	H	A	B	A	A	A	A	A	H	B	B	H	B	B	B	A	A	B	B	B	H	B	B	A	H	H	B	H	B	H	H	A	H	A	A	B
Chr4.113	4	22428366	C	T	B	B	A	A	A	H	A	A	A	H	A	B	A	A	A	A	A	H	B	B	H	B	B	B	A	A	B	B	B	H	B	B	A	H	H	B	H	B	H	H	A	H	A	A	B
Chr4.114	4	22433278	T	A	B	B	A	A	A	A	A	A	A	H	A	B	A	A	A	A	A	H	B	B	H	B	B	B	A	A	B	B	B	N	B	B	A	A	N	B	N	B	N	B	A	A	A	A	B
Chr4.115	4	22462603	C	G	B	B	A	A	A	A	A	A	A	H	A	B	A	A	A	A	A	B	B	B	H	B	B	B	A	A	B	B	B	N	B	B	A	A	A	B	B	B	N	H	A	N	A	A	B
Chr4.116	4	22512426	A	C	B	B	A	A	A	A	A	A	A	H	A	B	A	A	A	A	A	H	B	B	H	B	B	B	A	A	B	B	B	B	B	B	A	B	A	B	A	B	N	A	A	N	A	A	B
Chr4.117	4	22611253	C	G	B	B	A	A	A	H	A	A	A	H	A	B	A	A	A	A	A	H	B	B	H	B	B	B	A	A	B	B	B	N	B	B	A	H	H	B	B	B	A	B	A	H	A	A	B
Chr4.118	4	22811255	A	G	B	B	A	A	A	H	A	A	A	H	A	B	A	A	A	A	A	H	B	B	H	B	B	B	A	A	B	B	B	H	B	B	A	H	H	B	H	B	H	H	A	H	A	A	B
Chr4.119	4	22884238	A	T	B	B	A	A	A	A	A	A	A	H	A	B	A	A	A	A	A	A	B	B	H	B	B	B	A	A	B	B	B	H	B	B	A	H	H	B	H	B	H	H	A	H	A	A	B
Chr4.120	4	22906525	A	T	B	B	A	A	A	A	A	A	A	H	A	B	A	A	A	A	A	A	B	B	H	B	B	B	A	A	B	B	B	H	B	B	A	H	H	B	H	B	H	H	A	H	A	A	B
Chr4.121	4	24419965	G	C	B	B	A	A	A	A	A	A	A	H	A	B	A	A	A	A	A	A	B	B	H	B	B	B	A	A	B	B	B	H	B	B	H	H	A	A	H	B	H	H	A	B	A	H	B
Chr4.122	4	24457183	A	G	B	B	A	A	A	A	A	A	A	H	A	B	A	A	A	A	A	A	B	B	H	B	B	B	A	A	B	B	B	H	B	B	H	H	H	A	H	B	A	H	A	B	A	H	B
Chr4.123	4	25235654	G	A	B	B	A	A	A	A	B	H	A	H	A	B	A	A	A	A	A	A	B	B	H	B	B	B	A	A	B	B	B	H	B	B	H	H	H	A	H	B	B	B	A	B	A	H	B
Chr4.124	4	26139855	C	T	B	B	A	A	A	A	B	H	A	H	A	B	A	A	A	A	A	H	H	H	A	B	B	B	A	A	B	B	H	H	B	B	H	H	H	A	H	B	B	B	A	B	A	H	B
Chr4.125	4	27786943	A	C	B	B	H	B	A	A	B	H	A	A	A	B	A	A	H	A	A	H	H	H	A	B	B	B	A	A	B	B	H	H	B	B	H	H	H	A	H	B	B	B	B	B	A	H	B
Chr4.126	4	27826654	T	A	B	B	H	B	A	A	B	H	A	A	A	B	A	A	H	A	A	H	H	H	A	B	B	B	A	A	B	B	B	H	B	B	H	H	H	A	H	B	B	B	B	B	A	A	B
Chr4.127	4	27827437	A	T	B	B	A	B	A	A	B	H	A	A	A	B	A	A	B	A	A	H	H	B	A	B	B	B	A	A	B	B	B	B	B	B	A	H	H	A	B	B	B	B	B	B	A	A	B
Chr4.128	4	27836367	G	A	B	B	H	B	A	A	B	H	A	A	A	B	A	A	H	A	A	H	H	H	A	B	B	B	A	A	B	B	H	H	B	B	H	H	H	A	H	B	B	B	B	B	A	A	B
Chr4.129	4	27846401	T	G	B	B	H	B	A	A	B	H	A	A	A	B	A	A	A	A	A	H	H	H	A	B	B	B	A	A	B	B	A	H	B	B	H	B	H	A	H	B	B	B	B	B	A	A	B
Chr4.130	4	27864827	T	C	B	B	H	B	A	A	B	H	A	A	A	B	A	A	H	A	A	H	H	H	A	B	B	B	A	A	B	B	H	H	B	B	H	H	H	A	H	B	B	B	B	B	A	A	B
Chr4.131	4	27880471	C	T	B	B	H	B	A	A	B	H	A	A	A	B	A	A	H	A	A	H	H	H	A	B	B	B	A	A	B	B	H	H	B	B	H	H	H	A	H	B	B	B	B	B	A	A	B
Chr4.132	4	27932058	G	A	B	B	H	B	A	A	B	H	A	A	A	B	A	A	H	A	A	H	H	H	A	B	B	B	A	A	B	B	H	H	B	B	H	H	H	A	H	B	B	B	B	B	A	H	B
Chr4.133	4	27989151	A	G	B	B	H	B	A	A	H	H	A	A	A	B	A	A	H	A	A	H	H	H	A	B	B	B	A	A	B	B	H	H	B	B	H	H	H	A	H	B	B	B	B	B	A	A	B
Chr4.134	4	28013301	C	G	B	B	B	B	A	A	B	A	A	A	A	B	A	A	H	A	A	H	B	H	A	B	B	B	A	A	B	B	A	H	B	B	H	H	A	A	H	B	B	B	B	B	A	A	B
Chr4.135	4	28018522	G	A	B	B	H	B	A	A	H	H	A	A	A	B	A	A	H	A	A	H	H	H	A	B	B	B	A	A	B	B	H	H	B	B	H	H	H	A	H	B	B	B	B	B	A	A	B
Chr4.136	4	28020701	C	T	B	B	H	B	A	A	B	H	A	A	A	B	A	A	H	A	A	H	H	H	A	B	B	B	A	A	B	B	H	H	B	B	H	H	H	A	H	B	B	B	B	B	A	H	B
Chr4.137	4	28048032	G	T	B	B	H	B	A	A	H	H	A	A	A	B	A	A	H	A	A	H	H	H	A	B	B	B	A	A	B	B	H	H	B	B	H	H	H	A	H	B	B	B	B	B	A	H	B
Chr4.138	4	28051661	T	C	B	B	H	B	A	A	B	H	A	A	A	B	A	A	H	A	A	H	H	H	A	B	B	B	A	A	B	B	B	H	B	B	H	B	A	A	B	B	B	B	B	B	A	A	B
Chr4.139	4	28086078	A	G	B	B	H	B	A	A	B	H	A	A	A	B	A	A	H	A	A	H	H	H	A	B	B	B	A	A	B	B	B	H	B	B	H	N	H	A	N	B	B	B	B	B	A	A	B
Chr4.140	4	28098037	A	G	B	B	H	B	A	A	B	H	A	A	A	B	A	A	H	A	A	H	H	H	A	B	B	B	A	A	B	B	H	B	B	B	H	H	H	A	H	B	B	B	B	B	A	H	B
Chr4.141	4	28132056	A	C	B	B	H	B	A	A	B	H	A	A	A	B	A	A	H	A	A	H	H	H	A	B	B	B	A	A	B	B	H	B	B	B	H	H	H	A	H	B	B	B	B	B	A	H	B
Chr4.142	4	28238093	A	G	B	B	H	B	A	A	H	H	A	A	A	B	A	A	H	A	A	H	H	H	A	B	B	B	A	A	B	B	H	H	B	B	H	H	H	A	H	B	B	B	B	B	A	H	B
Chr4.143	4	28260083	T	G	B	B	H	B	A	A	B	H	A	A	A	B	A	A	H	A	A	H	H	H	A	B	B	B	A	A	B	B	H	H	B	B	H	H	H	A	H	B	B	B	B	B	A	H	B
Chr4.144	4	28260149	C	A	B	B	H	B	A	A	B	H	A	A	A	B	A	A	H	A	A	H	H	H	A	B	B	B	A	A	B	B	H	H	B	B	H	H	H	A	H	B	B	B	B	B	A	H	B
Chr4.145	4	28283493	G	T	B	B	H	B	A	A	B	H	A	A	A	B	A	A	H	A	A	H	H	H	A	B	B	B	A	A	B	B	H	B	B	B	A	H	A	A	A	B	B	B	B	B	A	A	B
Chr4.146	4	28426661	A	G	B	B	H	B	A	A	B	H	A	A	A	B	A	A	H	A	A	H	H	H	A	B	B	B	A	A	B	B	H	H	B	B	H	H	H	A	H	B	B	B	B	B	A	A	B
Chr4.147	4	28439744	A	C	B	B	H	B	A	A	B	B	A	A	A	B	A	A	H	A	A	H	H	H	A	B	B	B	A	A	B	B	H	B	B	B	B	A	A	A	H	B	B	B	B	B	A	A	B
Chr4.148	4	28575620	A	C	B	B	H	B	A	A	B	H	A	A	A	B	A	A	H	A	A	H	H	H	A	B	B	B	A	A	B	B	H	H	B	B	H	H	H	A	H	B	B	B	B	B	A	A	B
Chr4.149	4	28592643	T	A	B	B	B	B	A	A	B	H	A	A	A	B	A	A	H	A	A	H	B	H	A	B	B	B	A	A	B	B	B	N	B	B	B	H	A	A	A	B	B	B	B	B	A	A	B
Chr4.150	4	28680378	T	G	B	B	B	B	A	A	B	B	A	A	A	B	A	A	H	A	A	H	H	H	A	B	B	B	A	A	B	B	N	B	B	B	B	H	A	A	N	B	B	B	B	B	A	H	B
Chr4.151	4	28801430	C	T	B	B	H	B	A	A	B	H	A	A	A	B	A	A	H	A	A	H	H	H	A	B	B	B	A	A	B	B	A	B	B	B	H	H	A	A	B	B	B	B	B	B	A	A	B
Chr4.152	4	28832852	G	A	B	B	H	B	A	A	B	B	A	A	A	B	A	A	H	A	A	H	H	H	A	B	B	B	A	A	B	B	H	A	B	B	H	H	H	A	B	B	B	B	B	B	A	A	B
Chr4.153	4	28832918	A	G	B	H	H	B	A	A	B	H	A	A	A	B	A	A	H	A	A	H	H	H	A	B	B	B	A	A	B	B	A	H	B	B	H	B	H	A	B	B	B	B	B	B	A	A	B
Chr4.154	4	28843389	T	A	B	B	H	B	A	A	H	H	A	A	A	B	A	A	H	A	A	H	H	H	A	B	B	B	A	A	B	B	H	H	B	B	H	H	H	A	B	B	B	B	B	B	A	H	B
Chr4.155	4	28877870	C	A	B	B	H	B	A	A	B	H	A	A	A	B	A	A	H	A	A	H	H	H	A	B	B	B	A	A	B	B	H	H	B	B	H	H	H	A	B	B	B	B	B	B	A	A	B
Chr4.156	4	28908413	G	A	B	B	A	B	A	A	B	B	A	A	A	B	A	A	B	A	A	H	H	H	A	B	B	B	A	A	B	B	A	A	B	B	H	H	B	A	B	B	B	B	B	B	A	B	B
Chr4.157	4	28912055	A	C	B	B	H	B	A	A	B	H	A	A	A	B	A	A	H	A	A	H	H	H	A	B	B	B	A	A	B	B	B	H	B	B	H	H	H	A	B	B	B	B	B	B	A	H	B
Chr4.158	4	29087863	C	T	B	B	H	B	A	A	B	H	A	A	A	B	A	A	H	A	A	H	H	H	A	B	B	B	A	A	B	B	B	B	B	B	H	A	H	A	B	B	B	B	B	B	A	A	B
Chr4.159	4	29089482	T	C	B	B	H	B	A	A	B	H	A	A	A	B	A	A	H	A	A	H	H	H	A	B	B	B	A	A	B	B	H	H	B	B	H	H	H	A	H	B	B	B	B	B	A	H	B
Chr4.160	4	29110097	C	T	B	B	H	B	A	A	B	H	A	A	A	B	A	A	H	A	A	H	H	H	A	B	B	B	A	A	B	B	H	H	B	B	B	H	A	A	B	B	B	B	B	B	A	A	B
Chr4.161	4	29149855	G	T	B	B	H	B	A	A	B	H	A	A	A	B	A	A	H	A	A	H	H	H	A	B	B	B	A	A	B	B	H	H	B	B	H	H	H	A	B	B	B	B	B	B	A	H	B
Chr4.162	4	29150863	C	T	B	B	H	B	A	A	B	H	A	A	A	B	A	A	H	A	A	H	H	H	A	B	B	B	A	A	B	B	A	H	B	B	H	H	H	A	B	B	B	B	B	B	A	H	B
Chr4.163	4	29215502	C	T	B	B	H	B	A	A	B	H	A	A	A	B	A	A	H	A	A	H	H	H	A	B	B	B	A	A	B	B	H	H	B	B	H	H	H	A	B	B	B	B	B	B	A	H	B
Chr4.164	4	29340056	T	C	B	B	H	B	A	A	B	H	A	A	A	B	A	A	H	A	A	H	H	H	A	B	B	B	A	A	B	B	H	A	B	B	A	H	H	A	B	B	B	B	B	B	A	A	B
Chr4.165	4	29362583	G	T	B	B	H	B	A	A	B	H	A	A	A	B	A	A	H	A	A	H	H	H	A	B	B	B	A	A	B	B	H	B	B	B	H	H	H	A	B	B	B	B	B	B	A	H	B
Chr4.166	4	29390582	T	C	B	B	H	B	A	A	B	H	A	A	A	B	A	A	H	A	A	H	H	H	A	B	B	B	A	A	B	B	H	H	B	B	H	H	H	A	B	B	B	B	B	B	A	H	B
Chr4.167	4	29390712	C	G	B	B	H	B	A	A	B	H	A	A	A	B	A	A	H	A	A	H	H	H	A	B	B	B	A	A	B	B	H	H	B	B	H	H	A	A	B	B	B	B	B	B	A	H	B
Chr4.168	4	29439268	T	C	B	B	H	B	A	A	B	H	A	A	A	B	A	A	H	A	A	H	H	H	A	B	B	B	A	A	B	B	H	H	B	B	H	H	H	A	B	B	B	B	B	B	A	A	B
Chr4.169	4	29564031	A	G	B	B	H	B	A	A	B	B	A	A	A	B	A	A	A	A	A	H	A	H	A	B	B	B	A	A	B	B	H	H	B	B	B	B	B	A	B	B	B	B	B	B	A	A	B
Chr4.170	4	29609620	T	C	B	B	H	B	A	A	B	H	A	A	A	B	A	A	H	A	A	H	H	H	A	B	B	B	A	A	B	B	H	H	B	B	H	B	H	A	B	H	B	B	B	B	A	A	B
Chr4.171	4	29609789	C	T	B	B	H	B	A	A	B	H	A	A	A	B	A	A	H	A	A	H	H	H	A	B	B	B	A	H	B	B	H	B	B	B	B	B	H	A	B	B	B	B	B	B	A	A	B
Chr4.172	4	29659156	C	T	B	B	H	B	A	A	B	H	A	A	A	B	A	A	H	A	A	H	H	H	A	B	B	B	A	A	B	B	H	H	B	B	B	B	H	A	B	B	B	B	B	B	A	A	B
Chr4.173	4	29775386	G	A	B	B	H	B	A	A	B	H	A	A	A	B	A	A	H	A	A	H	H	H	A	B	B	B	A	A	B	B	H	H	B	B	B	B	H	A	B	B	B	B	B	B	A	A	B
Chr4.174	4	29811376	A	C	B	B	H	B	A	A	B	H	A	A	A	B	A	A	B	A	A	H	H	H	A	B	B	B	A	A	B	B	H	H	B	B	B	B	H	A	B	B	B	B	B	B	A	H	B
Chr4.175	4	29867917	T	A	B	B	H	B	A	A	B	H	A	A	H	B	A	A	B	A	B	H	H	H	A	B	B	B	A	A	B	B	H	H	B	B	B	B	H	A	B	B	B	B	B	B	A	H	B
Chr4.176	4	30000625	C	T	B	B	H	B	A	A	B	H	A	A	H	B	A	A	B	A	B	H	B	B	A	B	B	B	A	A	B	B	H	A	B	B	B	B	B	A	B	B	B	B	B	B	A	A	B
Chr4.177	4	30001736	A	G	B	B	H	B	A	A	B	B	A	A	H	B	A	A	B	A	B	H	B	B	A	B	B	B	A	A	B	B	H	H	B	B	B	B	H	A	B	B	B	B	B	B	A	H	B
Chr4.178	4	30036160	G	T	B	B	H	B	A	A	B	H	A	A	H	B	A	A	B	A	B	H	B	B	A	B	B	B	A	A	B	B	A	H	B	B	B	B	B	B	B	B	B	B	B	B	A	H	B
Chr4.179	4	30048312	C	A	B	B	H	B	A	A	B	H	A	A	H	B	A	A	B	A	B	H	B	B	A	B	B	B	A	A	B	B	H	H	B	B	B	B	B	H	B	B	B	B	B	B	A	H	B
Chr4.180	4	31495329	G	A	B	B	H	B	A	H	B	H	B	A	B	H	A	A	B	A	A	H	B	B	A	B	B	B	A	A	B	B	H	H	A	H	B	B	H	A	B	B	B	B	H	B	H	B	B
Chr4.181	4	31643031	A	G	B	B	H	B	A	H	B	H	B	A	B	B	A	A	B	A	A	H	B	B	A	B	B	B	A	A	B	B	H	H	A	H	B	B	H	A	B	B	B	B	H	B	H	B	B
Chr4.182	4	31661613	C	T	B	B	H	B	A	H	B	H	B	A	B	H	A	A	B	A	A	H	B	B	A	B	B	B	A	A	B	B	B	H	A	H	B	B	H	A	B	B	B	B	H	B	A	B	B
Chr4.183	4	31714264	C	T	B	B	H	B	A	H	B	H	B	A	B	B	A	A	B	A	A	H	B	B	A	B	B	B	A	A	B	B	H	H	A	H	B	B	H	A	B	B	B	B	H	B	H	B	B
Chr4.184	4	31757411	G	A	B	H	H	B	A	H	H	H	B	A	H	H	A	A	B	A	A	H	B	B	A	B	B	B	A	A	B	B	B	H	A	H	B	B	H	A	B	B	B	B	H	B	H	B	B
Chr4.185	4	31768949	G	A	B	B	H	B	A	H	B	H	B	A	B	B	A	A	B	A	A	H	B	B	A	B	B	B	A	A	B	B	H	H	A	H	B	B	H	A	B	B	B	B	H	B	H	B	B
Chr4.186	4	31892721	G	A	H	B	A	B	A	A	B	H	B	A	B	B	A	A	B	A	A	B	B	B	A	B	B	B	A	A	B	B	H	A	A	A	B	B	H	A	B	B	B	B	A	B	A	B	B
Chr4.187	4	32363019	A	C	B	B	H	B	A	H	B	H	B	A	B	B	A	A	B	A	A	H	B	B	A	B	B	B	A	A	B	B	H	H	A	H	B	B	H	A	B	B	B	B	B	B	H	B	B
Chr4.188	4	32375138	T	G	B	B	A	B	A	A	B	H	B	A	B	B	A	A	B	A	A	B	B	B	A	B	B	B	A	A	B	B	H	H	A	H	B	B	B	A	B	B	B	B	A	B	B	B	B
Chr4.189	4	32602838	A	T	B	B	H	B	A	H	B	H	B	A	B	H	A	A	B	A	A	H	B	B	A	B	B	B	A	A	B	B	H	H	A	H	B	B	H	A	B	B	B	B	H	B	H	B	B
Chr4.190	4	32624910	A	C	B	B	H	B	A	H	B	H	B	A	B	B	A	A	B	A	A	H	B	B	A	B	B	B	A	A	B	B	H	H	A	H	B	B	H	A	B	B	B	B	H	B	H	B	B
Chr4.191	4	32635849	G	A	B	B	H	B	A	H	B	H	B	A	B	B	A	A	B	A	A	H	B	B	A	B	B	B	A	A	B	B	H	H	A	H	B	B	B	A	B	B	B	B	B	B	B	B	B
Chr4.192	4	33325627	G	A	H	H	H	B	A	H	B	H	B	A	B	B	A	A	B	A	A	H	B	B	A	H	B	B	A	A	B	B	H	H	A	H	B	B	H	A	B	B	B	B	H	B	B	B	B
Chr4.193	4	33326757	C	T	H	H	H	B	A	H	B	H	B	A	B	B	A	A	B	A	A	H	B	B	A	H	B	B	A	A	B	B	H	H	A	H	B	B	H	A	B	B	B	B	H	B	B	B	B
Chr4.194	4	33404565	A	G	B	B	H	B	A	H	B	B	B	A	B	B	A	A	B	A	B	H	B	B	A	H	B	B	A	A	B	B	H	H	A	H	B	B	B	B	B	B	B	B	H	B	B	B	B
Chr4.195	4	33421638	G	A	B	B	H	B	A	H	H	B	B	A	B	B	A	A	B	A	B	H	B	B	A	H	B	B	A	A	B	B	H	H	A	H	B	B	B	B	B	B	B	B	H	B	B	B	B
Chr4.196	4	33430260	T	G	B	H	H	B	A	H	H	B	B	A	B	B	A	A	B	A	B	H	B	B	A	H	B	B	A	A	B	B	H	H	A	H	B	B	H	B	B	B	B	B	H	B	B	B	B
Chr4.197	4	33712969	C	T	B	H	H	B	A	H	B	H	B	A	B	B	A	A	B	A	A	H	B	B	A	H	B	B	A	A	B	B	A	B	A	H	B	B	B	A	B	B	B	B	H	B	B	B	B
Chr5.1	5	660127	A	G	A	A	A	A	A	H	A	H	B	B	A	A	A	A	A	A	H	B	A	A	A	A	B	B	B	B	H	A	H	H	A	H	B	B	H	A	B	H	A	A	A	H	A	H	A
Chr5.2	5	692967	G	C	A	H	A	A	A	H	A	H	B	B	A	A	A	A	A	A	H	B	A	A	A	A	B	B	B	B	H	A	H	A	A	H	B	B	H	A	B	H	A	A	A	H	A	H	A
Chr5.3	5	703563	C	T	H	H	A	A	A	H	A	H	B	B	A	A	A	A	A	A	H	B	A	A	A	A	B	B	B	B	H	A	H	H	A	H	B	B	H	A	B	H	A	A	A	H	A	A	A
Chr5.4	5	708306	A	G	H	H	A	A	A	H	A	H	B	B	A	A	A	A	A	A	H	B	A	A	A	A	B	B	B	B	H	A	H	H	A	H	B	B	H	A	B	H	A	A	A	H	A	A	A
Chr5.5	5	741434	G	T	A	H	A	A	A	B	A	H	B	B	A	A	A	A	A	A	H	B	A	A	A	A	B	B	B	B	N	A	B	A	A	B	B	B	H	A	B	H	A	A	A	H	A	A	A
Chr5.6	5	744395	C	T	H	H	A	A	A	H	A	H	B	B	A	A	A	A	A	A	H	B	A	A	A	A	B	B	B	B	B	A	B	B	A	B	B	B	A	A	B	H	A	A	A	H	A	H	A
Chr5.7	5	762402	G	T	H	H	A	A	A	H	A	H	B	B	A	A	A	A	A	A	H	B	A	A	A	A	B	B	B	B	H	A	H	H	A	H	B	B	H	A	B	H	A	A	A	H	A	A	A
Chr5.8	5	788059	T	A	A	H	A	A	A	H	A	H	B	B	A	A	A	A	A	A	H	B	A	A	A	A	B	B	B	B	H	A	H	H	A	H	B	B	H	A	B	H	A	A	A	H	A	A	A
Chr5.9	5	801016	G	A	H	H	A	A	A	H	A	H	B	B	A	A	A	A	A	A	H	B	A	A	A	A	B	B	B	B	H	A	H	H	A	H	B	B	H	A	B	H	A	A	A	H	A	H	A
Chr5.10	5	928293	T	G	H	H	A	A	A	H	A	H	B	B	A	A	A	A	A	A	H	B	A	A	A	A	B	B	B	B	B	A	A	A	A	A	B	B	A	A	B	B	A	A	A	H	A	A	A
Chr5.11	5	971127	T	C	H	H	A	A	A	H	A	H	B	B	A	A	A	A	A	A	H	B	A	A	A	A	B	B	B	B	H	A	H	H	A	H	B	B	H	A	B	H	A	A	A	H	A	A	A
Chr5.12	5	1020820	C	T	H	H	A	A	A	H	A	H	H	B	A	A	A	A	A	A	H	B	A	A	A	A	B	B	B	B	H	A	H	H	A	H	B	B	H	A	B	H	A	A	A	H	A	A	A
Chr5.13	5	1073396	T	A	H	H	A	A	A	H	A	H	B	B	A	A	A	A	A	A	H	B	A	A	A	A	B	B	B	B	B	H	H	H	A	H	B	B	H	A	B	H	A	A	A	H	A	A	A
Chr5.14	5	1152208	T	C	H	H	A	A	A	H	A	H	B	B	A	A	A	A	A	A	H	B	A	A	A	A	B	B	B	B	H	A	H	H	A	H	B	B	H	A	B	H	A	A	A	H	A	H	A
Chr5.15	5	1185823	C	G	H	H	A	A	A	H	A	H	B	B	A	A	A	A	A	A	H	B	A	A	A	A	B	B	B	B	B	B	H	H	A	H	B	B	H	A	B	A	A	A	A	H	A	A	A
Chr5.16	5	1269131	G	A	H	H	A	A	A	H	A	H	B	B	A	A	A	A	A	A	H	B	A	A	A	A	B	B	B	B	B	B	H	H	A	H	B	B	H	A	B	H	A	A	A	H	A	A	A
Chr5.17	5	1413777	G	A	H	H	A	A	A	H	A	H	B	B	A	A	B	B	A	A	H	B	A	A	A	H	B	B	B	B	B	B	H	H	A	H	B	B	H	A	B	H	A	A	A	B	A	A	A
Chr5.18	5	1471486	C	T	H	B	A	A	A	H	A	A	B	B	A	A	B	B	A	A	H	B	A	A	A	A	B	B	B	B	B	B	H	B	A	A	B	B	A	A	B	B	A	A	A	B	A	A	A
Chr5.19	5	1899112	A	G	H	H	A	A	A	H	A	H	H	B	A	A	B	B	A	A	H	A	H	A	A	A	B	B	B	B	B	B	H	H	A	H	B	B	H	A	B	H	A	A	H	A	A	A	A
Chr5.20	5	1962218	G	A	A	H	A	A	A	B	A	H	H	B	A	A	B	B	A	A	H	A	H	A	A	A	B	B	B	B	B	B	H	H	A	N	B	B	H	B	B	H	A	A	H	A	A	A	A
Chr5.21	5	1964533	A	C	H	H	A	A	A	H	A	H	A	B	A	A	B	B	A	A	H	A	H	A	A	A	B	B	B	B	B	B	H	B	A	A	B	B	H	B	B	H	A	A	B	A	A	A	A
Chr5.22	5	2103404	C	T	H	H	A	A	A	H	A	H	H	B	A	B	B	B	H	A	H	A	H	A	A	A	B	B	B	B	B	B	H	H	A	H	B	B	A	H	B	H	A	A	H	A	A	A	A
Chr5.23	5	2107624	C	A	H	H	A	A	A	H	A	H	H	B	A	B	B	B	A	A	H	A	H	A	A	A	B	B	B	B	B	B	H	A	A	B	B	B	H	H	B	H	A	A	H	A	A	A	A
Chr5.24	5	2326570	G	C	H	H	A	A	A	B	A	H	H	B	A	B	B	B	A	A	A	A	H	A	A	A	B	B	B	B	B	B	B	H	A	B	B	B	A	B	B	A	A	A	H	A	A	A	A
Chr5.25	5	2704511	T	G	H	H	A	A	A	H	A	H	H	B	A	H	B	H	A	H	A	A	H	A	A	A	B	B	B	B	B	B	A	H	A	H	B	B	A	B	H	B	A	A	H	A	A	A	A
Chr5.26	5	3120197	C	T	H	H	A	A	A	B	A	H	H	B	A	B	B	B	A	B	A	A	H	A	A	A	H	H	B	B	B	B	H	H	H	H	B	B	H	H	H	H	A	A	H	A	A	A	A
Chr5.27	5	3120263	C	T	H	H	A	A	A	H	H	H	H	B	A	B	B	B	A	B	A	A	H	A	A	A	H	H	B	B	B	B	H	H	H	H	B	B	H	H	H	H	A	A	H	A	A	A	A
Chr5.28	5	3121456	C	T	H	H	A	A	A	H	A	H	H	B	A	B	B	B	A	B	A	A	H	A	A	A	H	H	B	B	B	B	H	H	H	H	B	B	H	H	H	H	A	A	H	A	A	A	A
Chr5.29	5	3124965	A	G	H	H	A	A	A	H	A	H	H	B	A	B	H	B	A	B	A	A	H	A	A	A	H	H	B	B	B	B	H	H	H	H	B	B	H	H	H	H	A	A	H	A	A	A	A
Chr5.30	5	3160836	G	T	H	A	A	A	A	H	A	H	H	B	A	B	B	B	A	B	A	A	H	A	A	A	H	H	B	B	B	B	A	H	H	H	B	B	A	H	B	A	A	A	H	A	A	A	A
Chr5.31	5	3539427	G	A	H	H	A	A	A	H	A	H	H	H	H	B	B	B	B	B	A	A	B	A	A	A	H	H	B	B	B	H	H	H	H	H	B	B	H	H	H	H	A	A	H	A	A	A	A
Chr5.32	5	3570800	A	G	H	H	A	A	A	H	A	H	H	B	H	B	B	B	B	B	A	A	B	A	A	A	H	B	B	B	B	B	H	H	H	H	B	B	H	H	H	H	A	A	H	A	A	A	A
Chr5.33	5	3619528	A	G	H	H	A	A	A	H	A	H	H	B	H	B	B	B	B	B	A	A	B	A	A	A	H	H	B	B	B	B	H	H	H	H	B	B	H	H	H	H	A	A	H	A	A	A	A
Chr5.34	5	3628711	T	C	H	H	A	A	A	H	A	H	H	B	H	B	B	B	B	B	A	A	B	A	A	A	H	H	B	B	B	B	H	H	H	H	B	B	H	H	H	H	A	A	H	A	A	A	A
Chr5.35	5	3856853	G	A	H	H	A	A	A	H	A	H	H	B	H	B	B	B	B	B	A	A	B	A	A	A	H	H	B	B	B	B	H	H	H	H	B	B	H	H	H	H	A	A	H	A	A	A	A
Chr5.36	5	3992679	T	C	H	H	A	A	A	H	A	H	H	B	H	B	B	B	B	B	A	A	B	A	A	A	H	H	B	B	B	B	A	H	H	H	B	B	H	H	H	H	A	A	H	A	A	A	A
Chr5.37	5	4075172	C	G	H	H	A	A	A	H	A	H	H	B	H	B	B	B	B	B	A	A	B	A	A	A	H	H	B	B	B	B	A	H	H	H	B	B	H	H	H	H	A	A	H	A	A	A	A
Chr5.38	5	4076015	C	G	H	H	A	A	A	H	A	H	B	B	H	B	B	B	B	B	A	A	B	A	A	A	B	B	B	B	B	B	A	H	H	B	B	B	A	H	H	B	A	A	H	A	A	A	A
Chr5.39	5	4099332	A	T	H	H	A	A	A	H	A	H	H	B	H	B	B	B	H	B	A	A	B	A	A	A	H	H	B	B	B	B	A	H	H	H	B	B	H	H	H	H	A	A	H	A	A	A	A
Chr5.40	5	4128382	A	G	H	H	A	A	A	H	A	H	H	B	H	B	B	B	B	H	A	A	B	A	A	A	A	H	B	B	B	B	A	H	H	H	B	B	H	H	H	B	A	A	H	A	A	A	A
Chr5.41	5	4148106	C	A	H	H	A	A	A	H	A	H	H	B	H	B	B	B	B	B	A	A	B	A	A	A	H	H	B	B	B	B	A	H	H	H	B	B	H	H	H	H	A	A	H	A	A	A	A
Chr5.42	5	5383668	T	G	H	B	A	A	B	B	A	H	H	A	B	B	B	B	B	B	H	A	B	A	A	A	A	H	B	B	B	B	A	B	H	B	H	H	B	B	A	H	A	A	A	A	A	A	A
Chr5.43	5	5394249	G	A	H	B	A	A	B	B	A	H	H	H	B	B	B	B	B	B	H	A	B	A	A	A	A	H	B	B	B	B	A	B	H	H	H	H	H	H	A	H	A	A	H	A	A	A	A
Chr5.44	5	5429535	A	G	H	B	A	A	B	B	A	H	H	H	B	B	B	B	B	B	H	A	B	A	A	A	A	H	B	B	B	B	A	B	B	B	N	N	A	H	B	H	A	A	H	A	A	A	A
Chr5.45	5	5473076	A	G	H	B	A	A	B	B	A	H	H	H	B	B	B	B	B	B	H	A	B	A	A	A	A	H	B	B	B	B	A	B	B	N	B	A	H	A	A	H	A	A	A	A	A	A	A
Chr5.46	5	5473286	G	A	H	B	A	A	B	B	A	H	H	H	B	B	B	B	B	B	H	A	B	A	A	A	A	H	B	B	B	B	A	B	H	H	H	H	H	H	H	H	A	A	H	A	A	A	A
Chr5.47	5	5554242	G	A	H	B	A	A	B	B	A	H	H	B	B	B	B	B	B	B	H	A	B	A	A	A	A	B	B	B	B	B	A	B	H	B	H	A	H	B	A	H	A	A	A	A	A	A	A
Chr5.48	5	5655583	T	A	H	B	A	A	B	B	A	H	H	H	B	B	B	B	B	B	H	A	B	A	A	A	A	H	B	B	B	B	A	B	H	H	H	H	H	H	H	H	A	A	H	A	A	A	A
Chr5.49	5	5734841	A	T	H	B	A	A	B	B	A	H	H	H	B	B	B	B	B	B	H	A	B	A	A	A	A	H	B	B	B	B	A	B	H	H	H	H	H	H	H	H	A	A	H	A	A	A	A
Chr5.50	5	5745538	T	C	H	A	H	H	B	B	H	H	A	A	A	B	B	B	H	B	A	H	B	H	H	H	H	A	B	B	B	H	A	B	H	H	H	H	H	A	H	H	H	A	H	H	H	H	A
Chr5.51	5	5764583	A	G	H	B	A	A	B	B	A	H	H	H	B	B	B	B	B	B	H	A	B	A	A	A	A	H	B	B	B	B	A	B	H	H	H	H	H	H	H	H	A	A	H	A	A	A	A
Chr5.52	5	5838683	C	T	H	B	A	A	B	B	A	A	H	A	B	B	B	B	B	B	H	A	B	A	A	A	A	B	B	B	B	H	A	B	B	H	B	H	H	H	A	N	A	A	B	A	A	A	A
Chr5.53	5	6637486	C	G	H	B	A	A	H	H	A	H	H	H	B	B	B	H	H	H	H	H	B	A	A	A	A	H	B	B	B	B	A	B	H	H	H	H	H	H	H	B	A	A	H	A	A	A	A
Chr5.54	5	7854237	A	G	H	B	A	A	H	H	A	H	H	H	B	B	B	H	B	H	H	B	B	A	A	A	A	A	B	B	B	B	N	H	H	H	H	A	A	H	B	B	A	A	A	A	B	H	A
Chr5.55	5	8014999	G	T	H	B	A	A	H	H	A	H	H	H	B	B	B	H	B	H	H	H	B	A	A	A	A	A	B	B	B	B	H	H	H	H	H	H	H	H	H	B	A	A	H	A	B	B	A
Chr5.56	5	8122615	T	C	H	B	A	A	H	H	A	H	H	H	B	B	B	H	B	H	H	H	B	A	A	A	A	A	B	B	B	H	B	H	H	A	A	H	H	H	A	B	A	A	H	A	B	B	A
Chr5.57	5	8137794	C	G	H	B	A	A	H	H	A	H	H	H	B	B	B	H	B	H	H	H	B	A	A	A	A	A	B	B	B	B	H	H	H	A	H	H	H	H	H	B	A	A	H	A	B	B	A
Chr5.58	5	8141921	T	G	H	B	A	A	H	H	A	H	H	H	B	B	B	H	B	H	H	H	B	A	A	A	A	A	B	B	B	B	H	H	H	A	H	H	H	H	H	B	A	A	H	A	B	H	A
Chr5.59	5	8251564	A	G	A	H	A	A	H	H	A	H	H	H	B	B	B	H	B	H	H	H	B	A	A	A	A	A	B	B	B	A	H	H	H	H	A	H	H	H	H	B	A	A	A	A	B	H	A
Chr5.60	5	8359803	G	A	H	B	A	A	H	H	A	H	H	H	B	B	B	H	B	H	H	H	B	A	A	A	A	A	B	B	B	B	A	H	H	A	H	H	A	A	H	B	A	A	A	A	B	H	A
Chr5.61	5	8360391	T	C	H	B	A	A	H	H	A	H	H	H	B	B	B	H	H	H	H	H	B	A	A	A	A	A	B	B	B	B	A	H	H	H	H	H	A	H	H	B	A	A	N	A	B	H	A
Chr5.62	5	8772556	G	A	H	B	A	A	H	H	A	H	H	H	B	B	B	H	H	H	H	H	B	A	A	A	A	A	B	B	B	B	H	H	H	H	A	H	H	H	A	B	A	A	H	A	B	H	A
Chr5.63	5	8777927	G	A	H	B	A	A	H	H	A	H	H	H	B	B	B	H	H	H	H	H	B	A	A	A	A	A	B	B	B	B	H	H	H	A	H	H	H	H	H	B	A	A	H	A	B	H	A
Chr5.64	5	8863743	T	A	H	B	A	A	H	H	A	H	B	H	B	B	B	B	B	H	H	H	B	A	A	A	A	A	B	B	B	B	H	H	H	H	A	B	A	H	H	B	A	A	B	A	B	B	A
Chr5.65	5	9151629	T	C	A	B	A	A	H	H	A	H	A	A	B	B	B	H	B	H	H	A	B	A	A	A	A	A	B	B	B	B	A	A	H	A	H	H	A	A	B	B	A	A	A	A	B	B	A
Chr5.66	5	9517791	C	T	H	B	A	A	H	H	A	H	H	H	B	B	B	H	H	H	H	H	B	A	A	A	A	A	B	B	B	B	A	H	H	A	H	H	H	H	H	B	A	A	H	A	B	B	A
Chr5.67	5	10340088	T	C	B	B	A	A	A	A	A	A	B	H	A	B	A	A	N	A	A	H	H	A	B	B	A	B	B	A	B	B	N	A	B	A	A	B	H	H	A	B	A	A	A	A	A	N	B
Chr5.68	5	10798087	C	T	H	B	A	A	H	H	A	H	H	H	B	B	H	H	B	H	H	H	B	A	A	A	A	A	B	B	B	B	H	H	H	A	H	H	H	H	H	B	A	A	H	A	B	H	A
Chr5.69	5	14660001	G	T	H	B	A	A	H	H	A	H	H	H	B	B	B	H	B	H	H	H	B	A	A	A	A	A	B	B	B	B	H	H	H	A	B	H	H	B	H	B	A	A	H	A	B	B	A
Chr5.70	5	14743984	T	C	H	B	A	A	B	H	A	H	A	B	B	B	B	B	B	B	B	A	B	A	A	H	A	A	B	B	B	B	B	H	H	N	B	H	H	B	B	B	A	A	H	A	B	B	A
Chr5.71	5	14785078	C	A	H	B	A	A	H	H	A	H	H	H	B	B	B	H	B	H	H	H	B	A	A	A	A	A	B	B	B	B	H	H	H	H	H	H	H	H	H	B	A	A	H	A	B	B	A
Chr5.72	5	14853731	C	G	H	B	H	A	H	H	A	H	H	H	B	B	B	H	B	H	H	H	B	A	A	A	A	A	B	B	B	B	H	B	B	H	H	H	H	B	H	B	A	A	H	A	B	H	A
Chr5.73	5	14853797	T	G	H	B	A	A	H	H	A	H	H	H	B	B	B	H	B	H	H	H	B	A	A	A	A	A	B	B	B	B	H	H	H	A	H	H	H	H	H	B	A	A	H	A	B	B	A
Chr5.74	5	15045260	A	G	H	H	A	A	H	H	A	H	H	H	H	B	H	H	B	H	H	H	B	A	A	A	A	A	B	B	B	B	H	H	H	A	H	H	H	H	H	B	A	A	H	A	B	H	A
Chr5.75	5	15075792	T	C	H	B	A	A	H	H	A	H	H	H	B	B	B	H	B	H	H	H	B	A	A	A	A	A	B	B	B	B	H	H	A	A	B	H	H	B	H	B	A	A	B	A	B	B	A
Chr5.76	5	15152818	A	T	H	B	A	A	H	A	A	H	H	H	B	B	B	B	B	H	H	H	B	A	A	A	A	A	B	B	B	B	H	H	B	A	A	H	A	H	A	B	A	A	A	A	B	B	A
Chr5.77	5	15160225	C	T	H	B	A	A	H	H	A	H	H	H	B	B	B	H	B	H	H	H	B	A	A	A	A	A	B	B	B	B	H	H	H	H	H	H	H	H	H	B	A	A	H	A	B	H	A
Chr5.78	5	15266459	G	A	B	B	A	A	B	H	A	H	H	H	B	B	B	B	B	H	H	H	B	A	A	A	A	A	B	B	B	B	B	H	H	A	H	B	H	H	H	B	A	A	H	A	B	H	A
Chr5.79	5	15276053	T	G	A	B	A	A	H	H	A	H	A	H	B	B	B	H	B	A	H	H	B	A	A	A	A	A	B	B	B	B	N	H	H	A	H	B	H	H	B	B	A	A	H	A	B	B	A
Chr5.80	5	15660726	G	A	H	B	A	A	H	H	A	H	H	H	B	B	B	H	B	H	H	H	B	A	A	A	A	A	B	B	B	B	H	H	H	A	H	H	H	H	H	B	A	A	H	A	B	B	A
Chr5.81	5	16329311	A	T	H	B	A	A	H	A	A	H	H	H	B	B	B	H	B	H	H	H	B	A	A	A	A	A	B	B	B	B	A	A	A	A	A	N	H	A	B	N	A	A	H	A	B	B	A
Chr5.82	5	16691886	G	A	H	B	A	A	H	H	A	H	H	H	B	B	B	B	B	H	H	H	B	A	A	A	A	A	B	B	B	B	A	A	H	A	H	A	A	H	H	H	A	A	A	A	B	B	A
Chr5.83	5	16858042	C	G	H	B	A	A	B	A	A	H	B	H	B	B	B	H	B	B	H	H	B	B	A	A	A	A	B	B	B	B	A	A	H	A	H	A	A	B	B	B	A	A	A	N	B	B	A
Chr5.84	5	18134381	G	T	H	B	A	A	H	H	H	H	A	A	B	B	B	H	B	H	A	H	B	A	A	A	A	A	B	B	B	B	A	A	A	A	H	H	N	B	B	H	A	A	A	H	B	B	A
Chr5.85	5	18140648	A	G	H	B	A	A	H	H	H	H	A	A	B	B	B	H	B	H	H	H	B	A	A	A	A	A	B	B	B	H	A	A	H	A	H	H	H	H	H	H	A	A	A	H	B	H	A
Chr5.86	5	18182148	A	G	H	B	A	A	H	H	H	H	A	A	B	B	B	H	B	H	H	H	B	A	A	A	A	A	B	B	B	B	A	A	H	A	H	H	H	H	H	H	A	A	A	H	B	H	A
Chr5.87	5	18274006	T	C	H	B	A	A	H	H	H	H	A	A	B	B	B	H	B	H	H	H	B	A	A	A	A	A	B	B	B	B	A	A	H	A	H	H	H	H	H	H	A	A	A	H	B	H	A
Chr5.88	5	18307877	C	G	H	B	A	A	H	H	H	H	A	A	B	B	B	H	B	H	H	H	B	A	A	A	A	A	B	B	B	B	A	A	A	A	B	H	A	H	H	N	A	A	A	H	B	B	A
Chr5.89	5	18314309	T	C	H	H	A	A	H	H	H	H	A	A	B	B	B	H	B	H	H	H	B	A	A	A	A	A	B	B	B	B	A	A	H	A	H	H	H	H	H	A	A	A	A	H	B	B	A
Chr5.90	5	18314375	C	T	H	B	A	A	H	H	H	H	A	A	H	B	B	H	B	H	H	H	B	A	H	A	A	A	B	B	B	H	A	A	H	A	H	H	H	H	H	H	A	A	A	H	B	H	A
Chr5.91	5	18321742	G	A	H	B	A	A	H	A	H	H	A	A	B	B	B	B	B	H	H	H	B	A	A	A	A	A	B	B	B	B	A	A	H	A	B	B	A	H	H	H	A	A	A	H	B	H	A
Chr5.92	5	18415134	T	C	H	B	A	A	H	H	H	H	A	A	B	B	B	H	H	H	H	H	B	A	A	A	A	A	B	B	B	B	A	A	H	A	H	H	H	H	H	B	A	A	A	H	B	B	H
Chr5.93	5	18429233	C	T	H	H	A	A	H	H	H	H	A	A	B	B	B	H	B	H	H	H	B	A	A	A	A	A	B	B	B	B	A	A	H	A	H	H	A	B	H	B	A	A	A	H	B	B	A
Chr5.94	5	18444778	T	C	H	B	A	A	H	H	H	H	A	A	B	B	B	H	B	H	H	H	B	A	A	A	A	A	B	B	B	H	A	A	B	A	H	H	H	H	H	H	A	A	A	H	B	B	A
Chr5.95	5	18628440	C	T	H	B	A	A	H	H	H	H	A	A	B	B	B	H	B	H	H	H	B	A	A	A	A	A	B	B	B	B	A	A	H	A	H	H	H	H	H	H	A	A	A	H	B	B	A
Chr5.96	5	18701861	A	G	H	B	A	A	H	H	H	H	A	A	B	B	B	H	H	H	H	H	B	A	A	A	A	A	B	B	B	B	A	A	H	A	H	H	H	H	H	H	A	A	A	H	B	B	A
Chr5.97	5	18960064	C	T	H	B	A	A	H	H	H	H	A	A	B	B	B	H	B	H	H	H	B	A	A	A	A	A	B	B	B	B	A	A	H	A	A	H	B	N	B	H	A	A	A	A	B	B	A
Chr5.98	5	18981927	C	G	H	B	A	A	H	H	B	H	A	A	B	B	B	H	B	H	H	H	B	A	A	A	H	A	B	B	B	B	A	A	B	A	A	H	H	B	H	H	A	A	A	H	B	B	A
Chr5.99	5	18988586	A	T	H	B	A	A	H	H	H	H	A	A	B	B	B	H	B	H	H	H	B	A	A	A	A	A	B	B	B	B	A	A	B	A	B	A	H	N	A	B	A	A	A	H	B	B	A
Chr5.100	5	19062611	A	G	H	B	A	A	H	A	H	H	A	A	B	B	B	H	B	H	H	H	B	A	A	A	A	A	B	B	B	B	A	A	H	A	A	H	B	H	B	H	A	A	A	H	B	H	A
Chr5.101	5	19139174	C	T	H	B	A	A	H	H	H	H	A	A	B	B	B	H	B	H	H	H	B	A	A	A	A	A	B	B	B	B	A	A	H	H	H	H	H	H	H	H	A	A	A	H	B	H	A
Chr5.102	5	19398429	T	G	H	H	A	A	H	H	H	H	A	A	B	B	B	H	H	H	H	H	B	A	A	A	A	A	B	B	B	B	A	A	H	H	H	H	H	H	H	H	A	A	A	H	B	H	A
Chr5.103	5	19449053	A	C	H	H	A	A	B	H	A	H	A	A	B	B	B	B	B	H	A	H	B	A	A	A	A	A	B	B	B	B	A	A	H	H	H	H	H	H	A	H	A	A	A	A	B	B	A
Chr5.104	5	19548590	G	A	H	H	A	A	H	H	H	H	A	A	B	B	B	H	B	H	H	H	B	A	A	A	A	A	B	B	B	B	A	A	H	H	H	H	H	H	H	H	A	A	A	H	B	B	A
Chr5.105	5	21223984	C	T	B	B	A	A	A	A	H	H	B	B	B	B	A	A	B	B	A	A	H	H	B	H	A	A	A	B	A	A	A	A	A	H	B	B	A	A	N	B	A	A	H	A	A	H	H
Chr5.106	5	21930870	C	T	H	H	B	A	H	H	H	H	A	A	B	H	B	H	H	H	A	H	H	A	A	A	A	A	A	A	H	A	A	A	A	A	H	H	H	H	A	A	B	B	H	B	B	B	A
Chr5.107	5	22000653	A	C	H	B	B	A	H	H	H	H	A	A	B	H	B	H	B	H	A	A	H	A	A	A	A	A	A	A	H	A	A	A	A	H	B	H	H	B	A	A	B	B	B	B	B	B	A
Chr5.108	5	22006037	T	C	H	H	B	A	H	H	H	H	A	A	B	H	B	H	B	H	A	A	H	A	A	A	A	A	A	A	H	A	A	A	A	A	H	H	A	H	A	A	B	B	H	B	B	B	A
Chr5.109	5	22072821	G	A	H	H	B	A	H	H	H	H	A	A	B	H	B	H	B	H	A	A	H	A	A	A	A	A	A	A	A	A	A	A	A	A	H	H	A	H	A	A	B	B	H	B	B	B	A
Chr5.110	5	22360173	A	T	B	H	B	A	H	H	B	H	A	A	B	H	H	H	B	H	A	A	H	A	A	A	A	A	A	A	A	A	A	A	A	A	H	B	H	H	A	A	B	B	B	B	B	B	A
Chr5.111	5	22410750	G	A	B	H	B	A	H	H	H	H	A	A	B	H	H	H	B	H	A	A	H	A	A	A	A	A	A	A	A	A	A	A	A	H	H	H	A	H	A	A	B	B	H	B	B	B	A
Chr5.112	5	22620860	C	T	H	H	B	A	H	H	H	H	A	A	B	H	H	H	B	H	A	A	H	A	A	A	A	A	A	A	H	A	A	A	A	H	H	H	H	H	A	A	B	B	H	B	B	B	A
Chr5.113	5	22658285	C	G	B	H	B	A	H	H	H	H	A	A	B	H	H	H	B	H	A	A	H	A	A	A	A	A	A	A	H	A	A	A	A	A	H	H	A	H	A	A	B	B	H	B	B	H	A
Chr5.114	5	22684459	G	A	H	H	B	A	H	H	A	B	A	A	B	H	H	H	B	H	A	A	H	A	A	A	A	A	A	A	H	A	A	A	A	H	H	A	A	H	A	A	B	B	H	B	B	B	A
Chr5.115	5	22792239	A	G	B	H	B	A	H	H	H	H	A	A	B	H	H	H	H	H	A	A	H	A	A	A	A	A	A	A	H	A	A	A	A	A	H	H	H	H	A	A	B	B	H	B	B	H	A
Chr5.116	5	23120733	C	A	B	H	B	A	H	H	H	B	A	A	B	H	H	H	B	H	A	H	H	A	A	A	A	A	A	A	H	A	A	A	A	A	H	H	A	H	A	A	B	B	H	B	B	H	A
Chr5.117	5	23298431	T	C	H	H	B	A	H	H	H	H	A	A	B	H	H	H	B	H	A	H	H	A	A	A	A	A	A	A	H	A	A	A	A	A	H	H	A	H	A	A	B	B	H	B	B	H	A
Chr5.118	5	23647281	A	G	H	H	B	A	H	H	H	H	A	A	A	A	H	H	H	H	H	H	H	A	A	A	A	A	H	H	H	A	A	A	A	A	H	H	A	H	A	A	B	B	H	B	B	H	A
Chr5.119	5	23997067	G	C	B	H	B	A	H	H	H	H	A	A	A	A	A	H	H	B	H	A	H	A	A	A	A	A	A	A	H	A	A	A	A	A	A	H	A	H	A	A	B	B	B	B	B	A	A
Chr5.120	5	24172196	A	G	H	H	B	B	H	H	H	H	A	A	A	A	H	H	H	H	H	H	H	A	A	A	A	H	H	H	H	A	A	A	A	A	H	H	H	H	A	A	B	B	H	B	B	H	A
Chr5.121	5	24184644	A	G	H	H	B	B	H	H	H	H	A	A	A	A	H	H	H	H	H	H	H	A	A	A	A	A	H	H	H	A	A	A	A	H	H	H	A	H	A	A	B	B	H	B	B	H	A
Chr5.122	5	24200657	T	C	H	H	B	B	H	H	H	H	A	A	A	A	H	H	H	H	H	H	H	A	A	A	A	A	H	H	H	A	A	A	A	A	H	H	A	H	A	A	B	B	H	B	B	H	A
Chr5.123	5	24238933	C	T	B	H	B	B	H	H	H	H	A	A	A	A	H	H	A	H	H	H	H	A	A	A	A	A	N	B	H	A	A	A	A	A	H	H	A	A	A	A	B	B	H	B	B	A	A
Chr5.124	5	24238999	C	A	H	H	B	B	H	H	H	H	A	A	A	A	H	B	H	H	A	H	H	A	A	A	A	A	A	H	H	A	A	A	A	A	B	H	H	H	A	A	B	B	H	B	B	H	A
Chr5.125	5	24328412	C	T	H	H	B	B	H	H	H	H	A	A	A	A	H	H	H	H	H	H	H	A	A	A	A	A	H	H	H	A	A	A	A	H	H	H	H	H	A	A	B	B	H	B	B	H	A
Chr5.126	5	24346507	T	C	H	H	B	B	H	H	H	H	A	A	A	A	H	H	H	H	H	H	H	A	A	A	A	A	H	H	H	A	A	A	A	B	H	H	H	H	A	A	B	B	H	B	B	H	A
Chr5.127	5	24550510	T	C	B	H	B	B	H	H	H	H	A	A	A	A	H	H	H	H	H	H	H	A	A	A	A	A	A	H	H	A	A	H	A	B	H	H	H	H	A	A	B	B	H	B	B	H	A
Chr5.128	5	24556451	G	A	H	H	B	B	H	H	H	H	A	A	A	A	H	H	H	H	H	H	H	A	A	A	A	A	H	H	H	A	A	A	A	B	H	H	H	H	A	A	B	B	H	B	B	H	A
Chr5.129	5	24566744	A	G	H	H	B	B	H	H	H	H	A	A	A	H	H	H	H	H	H	H	H	A	A	A	A	A	A	H	H	A	A	A	A	B	A	H	N	B	A	A	B	B	H	B	B	H	A
Chr5.130	5	24638599	A	C	H	H	B	B	H	H	H	H	A	A	A	A	H	H	H	H	H	H	H	A	A	A	A	A	A	H	H	A	A	A	A	H	H	H	A	A	A	A	B	B	H	B	B	H	A
Chr5.131	5	24649275	T	C	H	H	B	B	H	H	H	H	A	A	A	A	H	H	H	H	H	H	H	A	A	A	A	A	A	H	H	A	A	A	A	H	H	H	A	H	A	A	B	H	H	B	B	A	A
Chr5.132	5	24776260	A	G	H	H	B	B	H	H	H	H	A	A	A	A	H	H	H	H	H	H	H	A	A	A	A	A	H	H	H	A	A	A	A	H	H	H	H	H	A	A	B	B	H	B	B	H	A
Chr5.133	5	24833630	C	A	H	H	B	B	H	H	H	H	A	A	A	A	H	H	H	H	H	H	H	A	A	A	A	A	H	H	H	A	A	A	A	H	H	H	H	H	A	A	B	B	H	B	B	H	A
Chr5.134	5	24848508	A	G	B	H	B	B	A	H	B	B	A	A	A	A	H	H	H	H	A	H	H	A	A	A	A	A	H	A	H	A	A	A	A	H	N	H	A	A	A	A	B	B	H	B	B	A	A
Chr5.135	5	25842776	G	A	B	H	B	B	B	A	H	B	A	A	A	A	B	B	H	B	H	H	H	A	A	A	A	A	A	N	A	A	A	A	A	B	A	B	A	B	A	A	B	B	B	B	B	H	A
Chr5.136	5	25846535	G	A	H	H	B	B	B	H	B	H	A	A	A	A	B	B	H	B	H	H	A	A	A	A	A	A	A	N	A	A	A	A	A	B	B	B	A	H	A	A	B	B	H	B	B	B	A
Chr5.137	5	25847078	A	T	H	H	B	B	B	H	H	H	A	A	A	A	B	B	H	B	H	H	H	A	A	A	A	A	A	H	H	A	A	A	A	H	H	B	H	H	A	A	B	B	H	B	B	H	A
Chr5.138	5	25847789	G	A	H	H	B	B	B	H	B	H	A	A	A	A	H	B	H	B	H	H	H	A	A	A	A	A	A	H	A	A	A	A	A	H	H	B	H	H	A	A	B	B	H	B	B	H	A
Chr5.139	5	27063467	C	T	B	H	B	B	B	B	B	H	A	A	A	A	B	B	H	B	H	H	H	A	A	A	A	A	A	H	A	A	A	A	A	H	B	B	A	A	B	B	B	B	B	B	B	H	A
Chr5.140	5	27063533	C	T	H	H	B	B	B	B	B	H	A	A	H	A	B	B	H	B	H	H	H	A	A	A	A	A	A	H	A	A	A	A	A	H	H	B	H	A	B	B	B	B	B	B	B	H	A
Chr5.141	5	27390512	T	C	H	H	B	B	B	B	B	H	A	A	H	A	B	B	H	B	H	H	H	A	A	A	A	A	A	A	H	A	A	A	A	H	H	B	A	A	B	B	B	B	B	B	B	H	A
Chr5.142	5	27401805	G	A	B	B	B	B	B	B	B	H	A	A	A	A	B	B	H	B	H	H	A	A	A	A	A	A	A	B	A	A	A	A	A	H	N	B	A	A	B	B	B	B	B	B	B	B	A
Chr5.143	5	28130730	T	A	H	H	B	B	B	B	A	A	A	A	A	A	B	B	H	B	H	H	H	A	A	A	A	A	B	B	H	A	A	A	A	A	N	B	A	A	B	B	B	B	A	B	B	B	A
Chr5.144	5	28565756	A	G	B	H	B	B	B	B	A	A	A	A	A	A	B	B	H	B	A	H	H	A	A	A	A	A	N	B	A	A	A	A	A	N	N	B	H	A	N	B	B	B	A	B	B	B	A
Chr5.145	5	29609740	G	A	A	A	B	N	B	B	A	H	B	B	A	A	B	B	H	B	A	H	B	B	A	A	N	A	N	A	A	N	N	N	A	B	B	B	N	A	N	B	N	N	A	B	B	B	A
Chr6.1	6	133544	C	T	A	A	B	B	B	B	B	H	A	A	H	B	B	H	B	H	B	H	A	H	H	H	B	A	A	H	H	H	B	H	B	B	H	B	H	H	H	H	B	B	A	B	A	H	B
Chr6.2	6	210496	A	G	A	A	B	B	B	B	B	H	A	A	H	B	B	H	B	H	B	H	A	H	H	H	B	A	A	B	H	A	B	H	B	B	H	B	H	H	H	H	B	B	A	B	A	H	B
Chr6.3	6	222836	T	G	A	A	B	B	B	B	B	H	A	A	H	B	B	H	B	H	B	H	A	H	H	H	B	A	A	H	H	B	B	H	B	H	H	B	H	H	A	H	B	B	A	B	A	H	B
Chr6.4	6	275859	A	G	A	A	B	B	B	B	B	H	A	A	H	B	B	H	B	H	B	H	A	H	H	H	B	A	A	H	H	A	B	H	B	B	H	B	H	H	H	H	B	B	A	B	A	H	B
Chr6.5	6	371655	A	G	A	A	B	B	B	B	B	H	A	A	H	B	B	H	B	H	B	H	A	H	H	H	B	A	A	H	H	A	B	H	B	H	H	B	H	H	H	H	B	B	A	B	A	H	B
Chr6.6	6	377687	G	A	A	A	B	B	B	B	B	H	A	A	H	B	B	H	B	H	B	H	A	H	H	H	B	A	A	H	H	A	B	H	B	H	H	B	H	H	H	H	B	B	A	B	A	H	B
Chr6.7	6	411964	A	C	A	A	B	B	B	B	B	H	A	A	H	B	B	H	B	H	B	H	A	H	H	H	B	A	A	H	H	A	B	H	B	B	H	B	H	H	B	H	B	B	A	B	A	H	B
Chr6.8	6	529309	G	C	B	H	B	B	B	B	B	A	A	A	H	B	B	H	B	H	B	H	A	H	H	H	B	A	A	A	H	A	B	H	B	B	B	B	H	H	A	H	B	B	A	B	A	H	B
Chr6.9	6	702208	T	C	H	H	B	B	B	B	B	H	A	A	H	B	B	H	B	H	B	H	A	H	H	H	B	A	A	H	H	A	B	H	B	B	H	B	H	H	H	H	B	B	A	B	A	H	B
Chr6.10	6	733747	T	C	H	H	B	B	B	B	B	H	A	A	H	B	B	H	B	H	B	H	A	H	H	H	B	A	A	H	H	A	B	H	B	B	H	B	H	H	H	H	B	B	A	B	A	H	B
Chr6.11	6	809203	A	T	B	H	B	B	B	B	B	H	A	A	H	B	B	H	B	A	B	H	A	H	H	H	B	A	A	A	H	A	B	H	B	B	H	B	H	B	H	H	B	B	A	B	A	H	B
Chr6.12	6	842976	A	G	B	H	B	B	B	B	B	H	A	A	H	B	B	H	B	H	B	H	A	H	H	H	B	A	A	H	H	A	B	H	B	H	H	B	H	H	H	H	B	B	A	B	A	H	B
Chr6.13	6	855818	C	G	B	H	B	B	B	B	B	H	A	A	H	B	B	H	B	H	B	H	A	H	H	H	B	A	A	H	A	H	B	H	B	H	H	B	H	H	A	H	B	B	A	B	H	H	B
Chr6.14	6	859641	A	G	H	H	B	B	B	B	B	H	A	A	H	B	B	H	B	H	B	H	A	H	H	H	B	A	A	H	H	A	B	H	B	B	H	B	H	H	H	H	B	B	A	B	H	H	B
Chr6.15	6	864570	G	C	B	H	B	B	B	B	B	H	A	A	H	B	B	H	B	H	B	H	A	H	H	H	B	A	A	H	H	A	B	H	B	B	H	B	H	H	H	H	B	B	A	B	H	H	B
Chr6.16	6	915218	C	A	H	H	B	B	B	B	B	H	A	A	H	B	B	H	B	H	B	H	A	H	H	H	B	A	A	H	H	A	B	H	B	B	H	B	H	H	H	H	B	B	A	B	H	H	B
Chr6.17	6	921318	A	T	H	H	B	B	B	B	B	H	H	A	H	B	B	H	H	H	B	H	A	H	H	H	B	A	A	H	H	A	H	H	B	H	H	B	H	H	H	H	B	B	A	B	H	H	B
Chr6.18	6	1055927	A	G	B	B	B	B	B	H	B	H	H	B	H	H	B	B	B	B	A	A	B	B	A	H	B	B	H	H	A	B	B	B	B	A	A	A	B	B	H	H	B	B	A	B	B	B	A
Chr6.19	6	1344658	C	A	H	H	B	B	B	B	B	H	A	A	H	B	B	H	H	H	B	H	A	H	H	H	B	A	A	H	H	A	B	H	B	H	H	B	H	H	H	H	B	B	A	B	H	H	B
Chr6.20	6	1348150	A	T	B	H	B	B	B	B	B	H	A	A	H	B	B	H	B	H	B	H	A	H	H	H	B	A	A	B	H	A	B	H	B	H	H	B	H	B	H	H	B	B	A	B	H	B	B
Chr6.21	6	1369444	G	A	H	H	B	B	B	B	B	H	A	A	H	B	B	H	B	H	B	H	A	H	H	H	B	A	A	H	H	A	B	B	B	B	H	B	H	A	H	A	B	B	A	B	H	H	B
Chr6.22	6	1454306	T	C	B	H	B	B	B	B	B	H	A	A	H	B	B	H	B	H	B	H	A	H	H	H	B	A	A	H	H	A	B	H	B	H	H	B	H	H	H	H	B	B	A	B	H	H	B
Chr6.23	6	1516681	A	G	H	H	B	B	B	B	B	H	A	A	H	B	B	H	B	H	B	H	A	H	H	H	B	A	A	H	H	A	B	H	B	B	H	B	H	H	H	H	B	B	A	B	H	H	B
Chr6.24	6	1585813	T	C	H	H	B	B	B	B	B	H	A	A	H	B	B	H	B	H	B	H	A	H	H	H	B	A	A	H	H	A	B	H	B	B	H	B	H	H	H	H	B	B	A	B	H	H	B
Chr6.25	6	1586684	A	G	H	H	B	B	B	B	B	H	A	A	H	B	B	H	B	H	B	H	A	H	H	H	B	A	A	H	H	A	B	H	B	H	H	B	H	H	H	H	B	B	A	B	H	H	B
Chr6.26	6	1589299	T	C	B	H	B	B	B	B	B	H	H	A	H	B	B	H	H	H	B	H	A	H	H	H	B	A	A	H	A	A	B	B	B	H	H	B	H	A	H	H	B	B	A	B	H	H	B
Chr6.27	6	1681075	C	T	B	H	B	B	B	B	B	H	A	A	H	B	B	H	B	H	B	H	A	H	H	H	B	A	A	H	H	A	B	H	B	B	H	B	H	H	H	H	B	B	A	B	H	H	B
Chr6.28	6	1717643	C	T	H	H	B	B	B	B	B	H	A	A	H	B	B	H	B	H	B	H	A	H	H	H	B	A	A	H	H	A	B	H	B	B	H	B	H	H	H	H	B	B	A	B	H	H	B
Chr6.29	6	1772461	G	A	H	H	B	B	B	B	B	H	A	A	H	B	B	H	B	H	B	H	A	H	H	H	B	A	A	H	H	A	B	H	B	B	H	B	H	H	H	H	B	B	A	B	H	B	H
Chr6.30	6	1786852	T	C	B	H	B	B	B	B	B	H	A	A	H	B	B	H	B	H	B	H	A	H	H	H	B	A	A	H	H	A	B	H	B	B	H	B	H	H	B	H	B	B	A	B	H	H	B
Chr6.31	6	1786947	C	T	H	H	B	B	B	B	B	H	A	A	H	B	B	H	H	H	B	H	A	H	H	H	B	A	A	H	B	H	B	H	B	H	H	B	H	H	H	H	B	B	A	B	H	H	B
Chr6.32	6	2117188	T	C	H	H	B	H	B	B	B	H	A	A	H	B	B	H	H	H	B	H	A	H	H	H	N	A	N	H	H	H	B	B	H	B	B	B	H	H	B	N	B	B	N	B	B	H	B
Chr6.33	6	2127124	A	G	A	A	B	H	B	B	A	A	A	A	B	A	A	A	A	A	H	H	H	H	B	H	H	H	B	A	B	H	B	B	B	H	B	B	B	H	B	B	B	B	B	H	B	B	B
Chr6.34	6	2191233	T	C	H	H	B	H	B	B	B	H	A	A	H	B	B	H	B	H	B	H	A	H	H	H	H	A	A	H	H	A	B	H	H	H	H	B	H	H	H	H	B	B	A	H	H	H	B
Chr6.35	6	2194081	C	T	H	H	B	H	B	B	B	H	A	A	H	B	B	H	B	H	B	H	A	H	H	H	H	A	A	H	H	A	B	H	H	H	H	B	H	H	H	H	B	H	A	H	H	H	B
Chr6.36	6	2198347	C	G	B	H	B	H	B	B	B	H	A	A	H	B	B	H	B	H	B	H	A	H	H	H	H	A	A	H	H	A	B	H	H	H	H	B	H	H	H	H	B	B	A	H	H	H	B
Chr6.37	6	2899957	G	A	B	H	H	A	B	B	H	H	A	A	H	B	B	B	B	B	H	H	B	B	H	B	A	H	A	H	H	A	B	N	A	H	B	B	H	H	H	B	B	B	A	A	B	B	B
Chr6.38	6	3373194	T	C	B	H	H	A	B	B	B	H	A	A	A	B	B	H	B	B	H	H	B	B	B	H	A	H	A	H	A	A	B	N	H	H	H	B	H	H	B	N	B	B	A	H	B	B	B
Chr6.39	6	3490718	A	T	B	H	H	A	B	B	B	H	A	A	A	B	B	H	B	H	H	H	B	B	B	H	H	H	A	H	H	A	B	B	H	H	H	H	H	H	H	H	B	B	A	H	B	B	B
Chr6.40	6	4104900	A	T	H	H	H	H	B	B	B	H	A	A	A	B	B	H	B	H	H	H	B	B	B	H	H	H	A	H	H	A	B	B	H	A	H	H	H	H	H	H	B	B	A	H	B	B	B
Chr6.41	6	4150723	T	A	H	H	H	A	B	B	B	H	A	A	A	B	B	H	B	H	H	H	B	B	B	H	H	H	A	H	H	A	B	B	H	A	H	H	H	H	H	H	B	B	A	H	B	B	B
Chr6.42	6	4426766	A	G	A	A	H	H	B	B	H	H	A	A	B	B	H	H	A	H	B	A	A	A	B	B	B	B	A	A	B	A	A	A	A	H	B	A	A	H	B	B	B	H	A	B	B	H	H
Chr6.43	6	4738316	T	C	H	H	H	A	B	B	B	H	H	A	A	B	B	H	B	H	H	H	B	B	B	B	H	H	A	A	H	A	B	B	A	A	H	H	H	H	H	H	B	B	A	H	B	B	B
Chr6.44	6	4756114	G	A	H	H	H	A	B	B	B	H	A	A	A	B	B	H	B	H	H	H	B	B	B	B	B	H	A	A	H	A	B	B	A	A	A	A	H	H	A	B	B	B	A	H	B	B	B
Chr6.45	6	4763747	G	A	B	H	H	A	B	B	B	H	H	A	A	B	B	H	B	H	H	H	B	B	B	B	H	H	A	A	H	A	B	B	A	A	H	H	H	A	B	H	B	B	A	H	B	B	B
Chr6.46	6	4769008	G	C	B	H	H	A	B	B	B	H	A	A	A	B	B	H	B	H	H	H	B	B	B	B	B	H	A	A	H	A	B	B	A	A	A	B	H	H	A	H	B	B	A	H	B	B	B
Chr6.47	6	4853242	G	A	B	H	H	A	B	B	B	H	A	A	A	B	B	H	A	H	H	H	B	B	B	B	H	H	A	A	H	A	B	B	A	A	H	A	B	B	A	H	B	B	A	H	B	B	B
Chr6.48	6	4860322	A	G	H	H	H	A	B	B	B	H	A	A	A	B	B	H	A	H	H	H	B	B	B	B	H	H	A	A	H	A	B	B	A	A	H	H	H	B	H	H	B	B	A	H	B	B	B
Chr6.49	6	4888070	C	T	B	H	H	A	B	B	B	H	A	A	A	B	B	H	A	H	H	H	B	B	B	B	H	H	A	A	H	A	B	B	A	A	H	H	H	B	H	H	B	B	A	H	B	B	B
Chr6.50	6	4916851	C	T	H	H	H	A	B	B	B	H	A	A	A	B	B	H	A	H	H	H	B	B	B	B	H	H	A	A	H	A	B	B	A	A	H	H	H	B	H	H	B	B	A	H	B	B	B
Chr6.51	6	4934799	C	A	H	H	H	A	B	B	B	H	A	A	A	B	B	H	A	H	H	H	B	B	B	B	H	H	A	A	H	A	B	B	A	A	H	H	H	B	H	H	B	B	A	H	B	B	B
Chr6.52	6	5003718	C	A	B	H	H	A	B	B	B	H	A	A	A	B	B	B	A	H	H	H	B	B	B	B	A	H	A	A	H	A	B	B	A	A	B	A	B	B	H	A	B	B	A	H	B	B	B
Chr6.53	6	7730799	C	T	H	H	A	A	B	B	B	H	A	B	A	A	B	B	B	H	H	H	H	A	H	A	B	H	A	A	H	A	B	H	A	A	H	A	H	H	H	H	B	B	H	A	B	H	B
Chr6.54	6	7730848	T	G	H	H	A	A	B	B	B	H	A	B	A	A	H	B	H	H	H	H	H	A	H	A	B	H	A	A	H	A	B	H	A	A	H	A	H	A	A	H	B	B	H	A	B	B	B
Chr6.55	6	7837554	A	G	B	H	A	A	B	B	B	H	A	B	A	A	B	B	B	H	H	H	H	A	H	A	B	H	A	A	H	A	B	H	A	A	H	A	A	H	H	H	B	B	H	H	B	B	B
Chr6.56	6	7916614	T	G	B	H	A	A	B	B	B	H	A	B	A	A	B	B	B	H	H	H	H	A	H	A	B	H	A	N	A	N	B	N	A	A	B	A	A	B	N	A	B	B	H	A	B	B	B
Chr6.57	6	11214712	C	G	B	H	B	B	B	B	B	B	A	B	A	A	B	H	B	H	B	B	H	A	H	A	B	H	B	N	B	B	B	A	A	A	A	A	A	B	N	B	B	B	H	A	B	B	H
Chr6.58	6	11500568	G	A	B	H	B	B	B	B	H	B	A	B	A	A	H	H	B	H	H	B	H	A	H	A	B	H	B	B	B	B	B	H	A	A	H	A	A	H	A	B	B	B	H	A	B	B	A
Chr6.59	6	11503943	T	C	B	H	B	B	B	B	H	B	A	B	A	A	B	H	B	H	H	B	H	A	H	A	H	H	B	B	B	B	B	H	A	H	H	A	H	H	A	H	B	B	H	A	B	B	H
Chr6.60	6	11970877	C	G	H	H	N	N	A	A	A	B	A	B	A	A	B	A	B	H	H	B	A	A	H	A	A	H	N	N	B	B	N	A	A	A	A	A	A	A	A	H	B	B	H	A	B	B	A
Chr6.61	6	14417046	G	A	B	B	A	A	H	H	B	B	A	A	A	A	N	A	B	A	B	H	H	H	H	B	N	B	N	A	H	H	A	A	H	N	A	A	H	A	B	H	B	B	B	A	A	A	B
Chr6.62	6	17652576	T	G	H	H	H	A	A	A	B	B	H	A	A	A	A	A	A	A	H	B	B	B	B	B	B	B	A	A	H	B	B	B	H	B	A	A	B	A	H	A	A	H	A	H	B	B	A
Chr6.63	6	19277263	C	G	H	H	A	A	H	H	A	A	A	A	A	A	A	A	B	A	B	A	A	A	A	A	A	H	A	A	B	B	A	H	H	H	A	A	H	B	A	H	A	B	H	A	A	A	H
Chr6.64	6	26638585	G	A	B	B	B	B	A	A	H	H	B	B	A	A	B	H	H	B	A	B	A	A	A	A	A	H	B	B	B	B	A	A	B	B	H	A	B	B	B	B	B	B	B	B	B	B	H
Chr6.65	6	26934058	G	A	B	B	B	B	A	A	H	H	H	H	A	A	B	H	B	B	A	B	A	A	A	A	A	H	B	B	B	B	A	A	B	B	B	B	B	B	B	H	B	B	B	B	B	B	H
Chr6.66	6	27015655	G	A	B	B	B	B	A	A	H	H	H	H	A	A	B	H	B	B	A	B	H	A	A	A	A	H	B	B	B	B	A	A	B	B	B	B	B	B	B	H	B	B	B	B	B	B	H
Chr6.67	6	27030486	G	T	B	B	B	B	A	A	H	H	H	H	A	A	B	H	B	B	A	B	A	A	A	A	A	H	B	B	B	B	A	A	B	B	B	B	B	B	B	H	B	B	B	B	B	B	H
Chr6.68	6	27159884	A	T	B	B	B	B	A	A	H	H	H	H	A	A	B	H	B	B	A	B	A	A	A	A	A	H	B	B	B	B	A	A	B	B	B	B	B	B	B	H	B	B	B	B	B	B	H
Chr6.69	6	27277983	T	G	B	B	B	B	A	A	H	H	H	H	A	A	B	H	B	B	A	B	A	A	A	A	A	H	B	B	B	B	A	A	B	B	B	B	B	B	B	H	B	B	B	B	B	B	H
Chr6.70	6	27279356	T	C	B	B	B	B	A	A	H	H	H	H	A	A	B	H	B	B	A	B	A	A	A	A	A	H	B	B	B	B	A	A	B	B	B	B	B	B	B	H	B	B	B	B	B	B	H
Chr6.71	6	27290048	A	T	B	B	B	B	A	A	H	H	H	H	A	A	B	H	B	B	A	B	A	A	A	A	A	H	B	B	B	B	A	A	B	B	B	B	B	B	B	B	B	B	B	B	B	B	H
Chr6.72	6	27294943	T	C	B	B	B	B	A	A	A	H	A	H	A	A	B	A	B	B	A	B	A	A	A	A	A	A	B	B	B	B	A	A	B	B	B	B	B	B	B	A	B	B	B	B	B	B	A
Chr6.73	6	27334770	T	C	B	B	B	B	A	A	H	H	B	H	A	A	B	H	B	B	A	B	A	A	A	A	N	H	B	N	B	B	N	A	B	B	B	B	B	B	B	N	B	B	B	B	N	B	H
Chr6.74	6	28371189	T	C	B	B	B	B	B	B	B	B	H	H	H	H	B	H	B	B	A	B	B	H	A	A	B	B	B	H	B	B	N	H	B	B	N	B	B	B	B	B	B	N	B	B	H	B	B
Chr6.75	6	28405432	A	G	B	B	B	B	B	B	B	B	H	H	H	H	B	H	A	B	A	B	B	B	A	A	B	B	B	H	B	B	B	H	B	B	H	B	B	B	B	B	B	H	B	B	A	H	B
Chr6.76	6	28405498	T	A	B	B	B	B	B	B	B	B	H	H	H	H	B	H	A	B	A	B	B	H	A	A	B	B	B	H	B	B	B	H	B	B	H	B	B	B	B	H	B	B	B	B	H	H	B
Chr6.77	6	28409644	T	C	B	B	B	B	B	B	B	B	H	H	H	H	B	H	A	B	A	B	B	H	A	A	B	B	B	H	B	B	B	B	B	B	B	B	B	B	B	H	B	B	B	B	H	H	B
Chr6.78	6	28487469	G	A	B	B	B	B	B	B	B	B	H	H	H	H	B	H	A	B	A	B	B	H	A	A	B	B	B	H	B	B	B	H	B	B	H	B	B	B	B	H	B	B	B	B	H	H	B
Chr6.79	6	28498257	T	C	B	B	B	B	B	B	B	B	H	H	H	H	B	A	A	B	A	B	B	H	A	A	B	B	B	A	B	B	B	B	B	B	B	B	B	B	B	N	B	B	B	B	A	B	B
Chr6.80	6	28546154	A	G	B	B	B	B	B	B	B	B	H	H	H	H	B	H	A	B	A	B	B	H	A	A	B	B	B	B	B	B	B	H	B	B	B	B	B	B	B	B	B	B	B	B	B	H	B
Chr6.81	6	28548757	G	A	B	B	B	B	H	B	B	B	H	H	H	H	B	H	A	B	A	B	B	H	A	A	B	B	B	H	B	B	B	H	B	B	H	B	B	B	B	H	B	B	B	B	H	H	B
Chr6.82	6	28565855	A	G	B	B	B	B	B	B	B	B	H	H	H	H	B	H	A	B	A	B	B	H	A	A	B	B	B	H	B	B	B	A	B	B	H	B	B	B	B	A	B	B	B	B	H	H	B
Chr6.83	6	28649672	G	A	B	B	B	B	B	B	B	B	H	H	H	H	B	H	A	B	A	B	B	H	A	A	B	B	B	H	B	B	B	B	B	B	H	B	B	B	B	H	B	B	B	B	B	H	B
Chr6.84	6	28674409	G	T	B	B	B	B	B	B	B	B	H	H	H	H	B	H	A	B	A	B	B	H	A	A	B	B	B	H	B	B	B	H	B	B	H	B	B	B	B	H	B	B	B	B	H	H	B
Chr6.85	6	28683480	C	T	B	B	B	B	B	B	B	B	H	H	H	H	B	H	A	B	A	B	B	H	A	A	B	B	B	A	B	B	B	B	B	B	H	B	B	B	B	B	B	B	B	B	H	H	B
Chr6.86	6	28708254	C	A	B	B	B	B	B	B	B	B	H	H	H	H	B	H	A	B	A	B	B	H	A	A	B	B	B	H	B	B	B	H	B	B	H	B	B	B	B	H	B	B	B	B	H	H	B
Chr6.87	6	28862144	C	G	B	B	B	B	B	B	B	B	H	H	H	H	B	H	A	B	B	B	B	H	A	A	B	B	B	A	B	B	B	A	B	B	H	B	B	B	B	A	B	B	B	B	H	H	B
Chr6.88	6	28872241	A	G	B	B	B	B	B	B	B	B	H	B	H	H	B	A	A	B	B	B	B	B	A	A	B	B	B	N	B	B	B	B	B	B	H	B	B	B	B	N	B	B	B	B	B	A	B
Chr6.89	6	29360503	C	G	B	B	B	B	B	B	B	B	H	H	H	H	B	H	A	B	B	B	B	H	A	A	B	B	B	H	B	B	B	H	B	B	H	B	B	B	B	H	B	B	B	B	H	H	B
Chr6.90	6	29386518	G	A	B	B	B	B	B	B	B	B	H	H	H	H	B	H	A	B	B	B	B	H	A	A	B	B	B	H	B	B	B	H	B	B	H	B	B	B	B	H	B	B	B	B	H	H	B
Chr6.91	6	29771316	A	C	B	B	B	B	B	B	B	B	H	H	B	B	B	H	A	B	H	B	B	H	A	A	B	B	B	H	B	B	B	H	B	B	H	B	B	B	B	A	B	B	B	B	H	H	H
Chr6.92	6	29887047	A	G	B	B	B	B	B	B	B	B	H	H	B	B	B	H	A	B	B	B	B	H	A	A	B	B	B	H	B	B	B	H	B	B	H	B	B	B	B	H	B	B	B	B	H	H	H
Chr6.93	6	30272035	T	G	B	B	B	B	B	B	B	B	H	B	B	B	B	H	A	B	B	B	B	H	A	A	B	B	B	H	B	B	B	H	B	B	H	B	B	B	B	H	B	B	B	B	H	H	H
Chr6.94	6	30450986	C	T	B	B	B	B	B	B	B	B	H	B	B	B	B	H	A	B	B	B	B	H	A	A	B	B	B	A	B	B	B	H	B	B	H	B	B	B	B	H	B	B	B	B	H	H	H
Chr6.95	6	30782373	A	C	B	B	B	B	B	B	B	B	H	B	B	B	B	H	A	B	B	B	B	H	A	A	B	B	B	A	B	B	B	H	B	B	A	B	B	B	B	H	B	B	B	B	H	H	H
Chr6.96	6	30826089	A	C	B	B	B	B	B	B	B	B	H	B	B	B	B	H	A	B	B	B	B	H	A	A	B	B	B	H	B	B	B	H	B	B	H	B	B	B	B	A	N	B	B	B	H	H	H
Chr7.1	7	202500	C	T	H	H	B	B	A	A	B	H	B	B	A	A	A	A	B	A	H	H	A	A	B	B	N	B	B	B	B	B	N	A	A	A	N	B	A	A	N	N	A	A	B	H	A	A	A
Chr7.2	7	288976	T	C	A	H	B	B	A	A	B	H	B	B	A	A	A	A	B	A	H	H	A	A	B	B	H	B	H	H	B	B	A	A	A	H	A	B	A	A	B	B	A	A	B	H	A	H	A
Chr7.3	7	305756	T	G	H	H	B	B	A	A	B	H	B	B	A	A	A	A	H	A	H	H	A	A	B	B	H	B	H	H	B	B	A	A	A	A	A	B	H	A	B	B	A	A	B	H	A	H	A
Chr7.4	7	308113	C	G	H	H	B	B	A	A	B	H	B	B	A	A	A	A	B	A	H	H	A	A	B	B	H	B	H	H	B	B	A	A	A	A	A	B	A	A	B	B	A	A	B	H	A	A	A
Chr7.5	7	328204	C	G	H	H	B	B	A	A	B	H	B	B	A	A	A	A	B	A	H	H	A	A	B	B	H	B	B	H	B	B	A	A	H	H	A	B	H	A	B	B	A	A	B	H	A	H	A
Chr7.6	7	364791	T	C	H	H	B	B	A	A	B	H	B	B	A	A	A	A	B	A	H	H	A	A	B	B	N	B	B	B	B	B	A	A	H	A	A	B	A	A	B	B	A	A	B	B	A	A	A
Chr7.7	7	376363	A	G	H	H	B	B	A	A	B	H	B	B	A	A	A	A	B	A	H	H	A	A	B	B	A	B	A	H	B	B	A	A	H	A	A	B	H	A	B	B	A	A	B	H	A	A	A
Chr7.8	7	429580	C	T	H	H	B	B	A	A	B	H	B	B	A	A	A	A	H	A	H	H	A	A	B	B	B	B	H	H	B	B	A	A	H	A	A	B	H	A	B	B	A	A	B	H	A	A	A
Chr7.9	7	469265	A	C	H	H	B	B	A	A	B	H	B	B	A	A	H	A	B	A	H	H	A	A	B	B	H	B	H	H	B	B	A	A	H	A	A	B	H	A	B	B	A	A	B	H	A	A	A
Chr7.10	7	471133	A	G	H	H	B	B	H	A	B	H	B	B	A	A	A	A	B	A	H	H	A	A	B	B	H	B	H	A	B	B	A	A	H	A	A	B	H	A	B	B	A	A	B	H	A	H	A
Chr7.11	7	687794	T	C	H	H	B	B	A	A	B	H	B	B	A	A	A	A	B	A	H	B	A	A	B	B	A	B	H	H	B	B	A	A	A	A	A	B	H	A	B	B	A	A	B	A	A	A	A
Chr7.12	7	734377	G	C	H	H	B	B	A	A	B	H	B	B	A	A	A	A	B	A	H	H	A	A	B	B	H	B	H	H	B	B	A	A	H	A	A	B	H	A	B	B	A	A	B	H	A	H	A
Chr7.13	7	806561	C	G	H	H	B	B	A	A	B	H	B	B	A	A	A	A	B	A	H	H	A	A	B	B	H	B	H	B	B	B	A	A	H	A	A	B	H	A	B	B	A	A	B	H	A	H	A
Chr7.14	7	811505	T	G	H	H	B	B	A	A	B	H	B	B	A	A	A	A	B	A	H	H	A	A	B	B	H	B	H	H	B	B	A	A	H	H	A	B	H	A	B	B	A	A	B	H	A	A	A
Chr7.15	7	920982	C	T	H	H	B	B	A	A	B	H	B	B	A	A	A	A	H	A	H	H	A	A	B	B	H	B	H	H	B	B	A	A	H	A	A	B	A	A	B	H	A	A	B	H	A	H	A
Chr7.16	7	926462	G	A	H	H	B	B	A	A	B	H	B	B	A	A	A	A	B	A	H	H	A	A	B	B	H	B	H	H	B	B	A	A	H	A	A	B	H	A	H	H	A	A	B	H	A	A	A
Chr7.17	7	926588	G	A	H	H	B	B	A	A	B	H	B	B	A	A	A	A	B	A	H	H	A	A	B	B	H	B	H	H	B	B	A	A	H	A	A	B	A	A	B	H	A	A	B	H	A	A	A
Chr7.18	7	939726	G	C	H	H	B	B	A	A	B	H	B	B	A	A	A	A	B	A	H	H	A	A	B	B	H	B	H	H	B	B	A	A	B	A	A	B	H	A	B	B	A	A	B	H	A	A	A
Chr7.19	7	982280	T	A	A	H	B	B	A	A	B	H	B	B	A	A	A	A	B	A	H	H	A	A	B	B	H	B	B	N	B	B	A	A	H	A	A	B	H	A	B	H	A	A	B	H	A	A	A
Chr7.20	7	1012944	G	A	H	H	B	B	A	A	B	H	B	B	A	A	A	A	B	A	H	H	A	A	B	B	A	B	N	B	B	B	N	A	H	A	A	B	A	A	B	B	A	A	B	H	A	A	A
Chr7.21	7	1080576	T	C	A	A	B	B	A	A	B	H	B	B	A	A	A	A	B	A	A	H	A	A	B	B	H	B	A	A	B	B	H	B	A	A	A	B	A	A	B	A	A	A	B	A	A	A	A
Chr7.22	7	1120041	T	C	H	H	B	B	A	A	B	H	B	B	A	A	A	A	B	A	H	H	A	A	B	B	A	B	H	H	B	B	A	B	H	A	A	B	H	A	B	H	A	A	B	H	A	H	A
Chr7.23	7	1151041	T	G	H	A	B	B	A	A	B	H	B	B	A	A	A	A	B	A	H	H	A	A	B	B	A	B	H	H	B	B	B	B	H	A	A	B	H	A	B	H	A	A	B	H	A	A	A
Chr7.24	7	1159472	G	A	A	H	B	B	A	A	B	H	B	B	A	A	A	A	H	A	H	H	A	A	B	B	A	B	H	H	B	B	N	B	A	A	A	B	A	A	B	A	A	A	B	H	A	H	A
Chr7.25	7	1201431	A	G	H	H	B	B	A	A	B	H	B	B	A	A	A	A	B	A	H	H	A	A	B	B	H	B	H	H	B	B	H	B	H	A	A	B	H	A	B	H	A	A	B	H	A	A	A
Chr7.26	7	1219014	T	G	H	H	B	B	A	A	B	H	B	B	A	A	A	A	B	A	H	H	H	A	B	B	H	B	H	B	B	B	H	B	H	H	A	B	A	A	B	H	A	A	B	H	A	A	A
Chr7.27	7	1247811	G	A	H	H	B	B	A	A	B	H	B	B	A	A	A	A	B	A	H	H	A	A	B	B	H	B	H	H	B	B	H	B	H	H	A	B	H	A	B	H	A	A	B	H	A	H	A
Chr7.28	7	1248278	T	C	H	H	B	B	A	A	B	H	B	B	A	A	A	A	B	A	H	H	A	A	B	B	H	B	H	H	B	B	H	B	H	A	A	B	H	A	B	H	A	A	B	H	A	A	A
Chr7.29	7	1262936	T	G	H	H	B	B	A	A	B	H	B	B	A	A	A	A	B	A	H	H	A	A	B	B	H	B	H	H	B	H	H	B	H	H	A	B	H	A	B	H	A	A	B	H	A	H	A
Chr7.30	7	1296609	T	G	H	H	B	B	A	A	B	H	B	B	A	A	A	A	B	A	H	H	A	A	B	B	A	H	H	H	B	B	H	B	H	A	A	B	A	A	H	H	A	A	B	H	A	A	A
Chr7.31	7	1314402	G	A	H	H	B	B	A	A	B	H	B	B	A	A	A	A	B	A	H	H	A	A	B	B	H	H	H	H	B	B	H	B	H	A	A	B	H	A	H	H	A	A	B	H	A	A	A
Chr7.32	7	1336279	G	T	B	H	B	B	A	A	B	H	B	B	A	A	A	A	B	A	H	H	A	A	B	B	H	H	H	H	B	B	B	B	H	A	A	B	H	A	B	H	N	A	B	B	A	B	A
Chr7.33	7	1451224	G	A	H	H	B	B	A	A	H	H	B	B	A	A	A	A	B	A	H	H	A	A	B	B	H	H	H	H	B	B	H	B	H	A	A	B	H	A	H	H	B	H	B	H	A	H	A
Chr7.34	7	1536399	T	G	H	H	B	B	A	A	B	H	B	B	A	A	A	A	B	A	H	H	A	A	B	B	H	H	H	H	B	B	H	B	H	H	A	B	H	A	H	H	B	H	B	H	A	H	A
Chr7.35	7	1601391	A	G	H	H	B	B	A	A	B	A	B	B	A	A	A	A	B	A	H	B	A	A	B	B	B	A	H	H	B	B	A	B	B	N	A	B	A	A	H	H	B	A	B	H	A	A	A
Chr7.36	7	1701670	G	C	H	H	B	B	A	A	B	H	B	B	A	A	A	A	B	A	H	H	A	A	B	B	B	H	H	H	B	B	H	B	H	A	A	B	H	A	H	H	B	H	B	H	A	A	A
Chr7.37	7	1791545	G	A	H	H	B	B	A	A	B	H	B	B	A	A	A	A	H	A	H	H	A	A	B	B	A	H	A	B	B	B	N	B	H	A	A	B	A	A	B	A	N	B	B	H	A	A	A
Chr7.38	7	1801173	C	T	H	H	B	B	A	A	B	H	B	B	A	A	A	A	B	A	H	H	A	A	B	B	B	A	B	H	B	B	N	B	A	A	A	B	A	A	A	A	N	A	B	H	A	A	A
Chr7.39	7	1834577	A	G	H	H	B	B	A	A	B	H	B	B	A	A	A	A	B	A	H	H	A	A	B	B	B	H	A	A	B	B	B	B	H	A	A	B	H	H	A	A	H	H	B	H	A	A	A
Chr7.40	7	1841399	A	G	H	H	B	B	A	A	B	H	B	B	A	A	A	A	B	A	H	H	A	A	B	B	H	H	H	H	B	B	H	B	H	A	A	B	H	H	H	H	H	H	B	H	A	H	A
Chr7.41	7	1907791	A	G	H	H	B	B	A	A	H	H	B	B	A	A	A	A	B	A	H	H	A	A	B	B	H	H	H	H	B	B	H	B	H	A	A	B	H	H	H	H	H	H	B	H	A	A	A
Chr7.42	7	2072078	T	C	H	H	B	B	A	A	B	H	B	B	A	A	A	A	B	A	H	H	A	A	B	B	H	H	B	H	B	B	H	B	H	H	A	B	H	H	H	H	A	H	B	B	A	A	A
Chr7.43	7	2072144	G	A	H	B	B	B	A	A	B	H	B	B	A	A	A	A	B	A	H	H	A	A	B	B	H	H	N	H	B	B	B	B	B	A	A	B	H	H	H	H	A	N	B	B	A	A	A
Chr7.44	7	2131882	C	T	H	H	B	B	A	A	B	H	B	B	A	A	A	A	B	A	H	H	A	A	B	B	H	H	H	H	B	B	A	B	H	A	A	B	H	B	H	H	A	A	B	B	A	A	A
Chr7.45	7	2183526	C	T	H	H	B	B	A	A	B	H	B	B	A	A	A	A	B	A	H	H	A	A	B	B	H	B	B	B	B	B	B	B	H	A	A	B	A	A	A	A	A	H	B	B	A	A	A
Chr7.46	7	2194813	A	C	H	H	B	B	A	A	B	H	B	B	A	A	A	A	B	A	H	H	A	A	B	B	H	H	A	H	B	B	H	B	H	A	A	B	A	B	A	N	A	H	B	B	A	A	A
Chr7.47	7	2206186	T	C	H	H	B	B	A	A	B	H	B	B	A	A	A	A	B	A	H	H	A	A	B	B	H	H	H	H	B	B	H	B	H	H	A	B	H	H	H	H	A	H	B	B	A	A	A
Chr7.48	7	2344018	T	C	H	H	B	H	A	A	H	H	B	B	A	A	A	A	B	A	H	H	A	A	A	A	H	H	H	H	B	B	H	B	H	A	A	B	H	H	H	H	A	H	B	B	A	H	A
Chr7.49	7	3634716	A	T	H	H	A	A	A	A	B	H	A	H	A	A	A	A	B	A	A	H	A	A	A	A	H	H	A	H	B	B	A	B	H	A	H	B	H	B	H	H	A	H	B	B	A	H	A
Chr7.50	7	3948199	A	C	B	B	A	A	A	A	B	H	H	H	A	A	A	A	B	A	A	H	A	A	A	A	H	H	A	B	B	B	A	H	A	A	H	B	H	B	B	H	A	H	B	B	A	A	A
Chr7.51	7	4772974	T	C	B	B	A	A	H	H	B	H	A	A	A	A	A	A	B	A	A	A	A	A	A	A	H	H	A	A	B	B	A	H	H	A	H	H	H	B	H	H	A	H	B	A	A	A	A
Chr7.52	7	4775897	T	G	B	B	A	A	H	H	B	H	A	A	A	A	A	A	B	A	A	A	A	A	A	A	H	B	A	A	B	B	A	B	H	H	H	B	H	B	A	A	A	A	B	A	A	A	A
Chr7.53	7	4820967	C	G	B	B	A	A	H	H	B	H	A	A	A	A	A	A	B	A	A	A	A	A	A	A	H	H	A	A	B	B	A	H	H	A	H	H	H	B	A	H	A	H	B	A	A	A	A
Chr7.54	7	4856859	G	A	B	B	A	A	H	H	B	H	A	A	A	A	A	A	H	A	A	A	A	A	A	A	H	H	A	A	B	B	A	H	H	H	H	H	H	B	A	H	A	H	B	A	A	A	A
Chr7.55	7	4968295	G	A	H	H	A	A	A	A	B	H	A	A	A	A	A	A	B	A	B	A	A	A	A	A	H	H	A	A	B	B	A	H	A	A	B	H	H	B	A	H	A	H	B	A	A	A	A
Chr7.56	7	4980545	C	T	H	H	A	A	B	H	B	H	A	A	A	A	A	A	B	A	B	A	A	A	A	A	H	H	A	A	B	B	A	B	A	A	B	N	H	B	A	B	A	A	B	A	A	A	A
Chr7.57	7	5026141	T	G	H	H	A	A	H	H	B	H	A	A	A	A	A	A	B	A	B	A	A	A	A	A	A	H	A	A	B	B	A	H	H	A	H	A	H	B	A	N	A	H	B	A	A	A	A
Chr7.58	7	5081323	T	A	H	H	A	A	H	H	B	H	A	A	A	A	A	A	B	A	B	A	A	A	A	A	A	H	A	A	B	B	A	H	H	H	H	H	H	B	A	A	A	H	B	A	A	A	A
Chr7.59	7	5086145	G	A	H	A	A	A	A	A	B	H	A	A	A	A	A	A	B	A	B	A	A	A	A	A	N	H	A	A	B	B	A	H	H	A	A	H	H	B	A	A	A	N	B	A	A	A	A
Chr7.60	7	5097390	T	C	H	H	A	A	H	A	B	H	A	A	A	A	A	A	B	A	B	A	A	A	A	A	B	H	A	A	B	B	A	H	A	A	B	H	H	B	A	H	A	A	B	A	A	A	A
Chr7.61	7	5830954	T	G	H	H	A	A	H	H	A	A	A	A	A	A	A	A	B	A	B	A	A	A	A	A	A	H	A	A	B	B	A	H	H	H	H	H	H	B	A	H	A	H	B	A	A	A	A
Chr7.62	7	5849701	C	A	H	H	A	A	H	H	A	A	A	A	A	A	A	A	B	A	B	A	A	A	A	A	A	H	A	A	B	B	A	H	H	A	H	H	H	B	A	H	A	H	B	A	A	A	A
Chr7.63	7	5866109	T	C	H	H	A	A	H	H	A	A	A	A	A	A	A	A	B	A	B	A	A	A	A	A	A	H	A	A	B	B	A	H	H	H	H	H	H	B	A	H	A	H	B	A	A	A	A
Chr7.64	7	5893228	C	A	H	H	A	A	H	H	A	A	A	A	A	A	A	A	B	A	B	A	A	A	A	A	A	H	A	A	B	B	A	H	H	H	H	H	H	B	A	B	A	H	B	A	A	A	A
Chr7.65	7	6661645	A	G	H	H	A	A	H	A	A	A	A	A	A	A	A	A	B	A	B	A	A	A	A	A	A	H	A	A	B	B	A	B	H	A	A	A	H	B	A	H	A	B	B	A	A	A	A
Chr7.66	7	6993201	C	G	H	H	A	A	H	H	H	A	A	A	A	A	A	A	B	A	B	A	A	A	A	A	A	H	A	A	B	B	A	H	H	A	A	A	H	B	A	H	A	B	B	A	A	A	A
Chr7.67	7	7551252	T	C	H	H	A	A	H	H	A	A	A	A	A	A	A	A	B	A	B	A	A	A	A	A	A	H	A	A	B	B	A	H	H	A	A	A	H	B	A	H	A	B	B	A	A	A	A
Chr7.68	7	7670145	T	G	H	H	A	A	H	A	A	A	A	A	A	A	A	A	B	A	B	A	A	A	A	A	A	H	A	A	B	B	A	A	A	A	A	A	H	B	A	A	A	B	B	A	A	A	A
Chr7.69	7	7781493	T	C	H	H	A	A	H	H	A	A	A	A	A	A	A	A	B	A	B	A	A	A	A	A	A	H	A	A	B	B	A	H	H	H	A	A	H	B	A	H	A	B	B	A	A	A	A
Chr7.70	7	7781675	T	G	H	H	A	A	H	A	A	A	A	A	A	A	A	A	B	A	B	A	A	A	A	A	A	A	A	A	B	B	A	B	H	N	A	A	B	B	A	H	A	B	B	A	A	A	A
Chr7.71	7	7923580	G	A	H	H	A	A	H	H	A	A	A	A	A	A	A	A	B	A	B	A	A	A	A	A	A	H	A	A	B	B	A	H	H	A	A	A	H	B	A	H	A	B	B	A	A	A	A
Chr7.72	7	7938479	C	T	A	H	A	A	H	H	H	A	A	A	A	A	A	A	B	A	B	A	A	A	A	A	A	A	A	A	B	B	A	A	H	A	A	A	B	B	A	B	A	B	B	A	A	A	A
Chr7.73	7	7939069	A	G	H	H	A	A	H	H	A	A	A	A	A	A	A	A	B	A	B	A	A	A	A	A	A	H	A	A	B	B	A	H	H	H	A	A	H	B	A	H	A	B	B	A	A	A	A
Chr7.74	7	8080473	C	T	H	H	A	A	H	H	A	A	A	A	A	A	A	A	B	A	B	A	A	A	A	A	A	H	A	A	B	B	A	H	H	A	A	A	H	B	A	H	A	B	B	A	A	A	A
Chr7.75	7	8133259	T	C	H	H	A	A	H	H	A	A	A	A	A	A	A	A	B	A	B	A	A	A	A	A	A	H	A	A	B	B	A	N	H	A	A	A	N	B	A	B	A	B	B	A	A	A	A
Chr7.76	7	8197173	G	A	H	H	A	A	H	H	A	A	A	A	A	A	A	A	B	A	B	A	A	A	A	A	A	B	A	A	B	B	A	A	H	A	A	A	A	B	A	A	A	B	B	A	A	A	A
Chr7.77	7	8278515	G	T	H	H	A	A	H	H	A	A	A	A	A	A	A	A	B	A	B	A	A	A	A	A	A	B	A	A	B	B	A	A	B	A	A	A	H	B	A	A	A	B	B	A	A	A	A
Chr7.78	7	8282629	A	G	H	H	A	A	H	H	A	A	A	A	A	A	A	A	B	A	B	A	A	A	A	A	A	H	A	A	B	B	A	H	H	H	A	A	H	B	A	H	A	B	B	A	A	A	A
Chr7.79	7	8358601	A	G	B	B	A	A	H	H	A	A	A	A	A	A	A	A	B	A	B	A	A	A	A	A	A	H	A	A	B	B	A	A	B	H	A	A	B	B	A	H	A	B	B	A	A	A	A
Chr7.80	7	8407046	T	C	H	H	A	A	H	H	A	A	A	A	A	A	A	A	B	A	B	A	A	A	A	A	A	H	A	A	B	B	A	N	A	A	A	A	H	B	A	H	A	B	B	A	A	A	A
Chr7.81	7	8523953	A	C	H	H	A	A	H	H	A	A	A	A	A	A	A	A	H	A	B	A	A	A	A	A	A	H	A	A	B	B	A	H	H	A	A	A	H	B	A	H	A	B	H	A	A	A	A
Chr7.82	7	8524019	G	A	H	H	A	A	H	H	A	A	A	A	A	A	A	A	B	A	B	A	A	A	A	A	A	H	A	A	B	B	A	H	H	H	A	A	H	B	A	H	A	B	H	A	A	A	A
Chr7.83	7	8733812	A	G	H	H	A	A	H	H	A	A	A	A	A	A	A	A	B	A	B	A	A	A	A	A	A	H	A	A	B	B	A	H	H	A	A	A	H	B	A	H	A	B	H	A	A	A	A
Chr7.84	7	8833541	G	A	H	H	A	A	H	H	A	A	A	A	A	A	A	A	B	A	B	A	A	A	A	A	A	H	A	A	B	B	A	A	H	A	A	A	H	B	A	H	A	B	H	A	A	A	A
Chr7.85	7	8934947	A	G	H	H	A	A	H	H	A	H	A	A	A	A	A	A	B	A	B	A	A	A	A	A	A	H	A	A	B	B	A	H	H	A	A	A	H	B	A	H	A	B	H	A	A	A	A
Chr7.86	7	8938656	G	A	H	H	A	A	H	H	A	A	A	A	A	A	A	A	B	A	B	A	A	A	A	A	A	H	A	A	B	B	A	H	H	A	A	A	H	B	A	H	A	B	H	A	A	A	A
Chr7.87	7	9082496	G	A	H	H	A	A	H	H	A	A	A	A	A	A	A	A	B	H	B	A	A	A	A	A	A	H	A	A	B	B	A	H	H	A	A	A	H	B	A	H	A	B	H	A	A	A	A
Chr7.88	7	9103271	C	G	H	H	A	A	H	H	A	A	A	A	A	A	A	A	B	A	B	A	A	A	A	A	A	H	A	A	B	B	A	H	H	H	A	A	H	B	A	H	A	B	H	A	A	A	A
Chr7.89	7	9108328	T	C	H	H	A	A	H	H	A	A	A	A	A	A	A	A	B	A	B	A	A	A	A	A	A	H	A	A	B	B	A	H	H	A	A	A	H	B	A	H	A	B	H	A	A	A	A
Chr7.90	7	9113266	C	A	H	H	A	A	H	H	A	A	A	A	A	A	A	A	B	A	B	A	A	A	A	A	A	H	A	A	B	B	A	H	H	A	A	A	H	B	A	A	A	B	H	A	A	A	A
Chr7.91	7	9254299	G	A	B	H	A	A	B	H	A	A	A	A	A	A	A	A	B	A	B	A	A	A	A	A	A	B	A	A	B	B	A	B	B	A	A	A	B	B	A	B	A	B	B	A	A	A	A
Chr7.92	7	9256336	G	A	A	H	A	A	H	H	A	A	A	A	A	A	A	A	B	A	B	H	A	A	A	A	A	H	A	A	B	B	A	N	B	A	A	A	H	B	A	N	A	B	H	A	A	A	A
Chr7.93	7	9355320	A	G	H	H	A	A	H	H	A	A	A	A	A	A	A	A	H	A	B	A	A	A	A	A	A	H	A	A	B	B	A	H	B	H	A	A	H	B	A	H	A	B	H	A	A	A	A
Chr7.94	7	9703160	G	A	H	H	A	A	H	H	A	A	A	A	A	A	A	A	B	A	B	A	A	A	A	A	A	H	A	A	B	B	A	H	H	A	A	A	H	B	A	H	A	B	H	A	A	A	A
Chr7.95	7	9822933	A	G	H	H	A	A	H	H	A	A	A	A	A	A	A	A	B	A	B	A	A	A	A	A	A	H	A	A	B	H	A	H	H	A	A	A	H	B	A	B	A	B	H	A	A	A	A
Chr7.96	7	9888671	G	T	H	H	A	A	H	H	A	A	A	A	A	A	A	A	B	A	B	A	A	A	A	A	A	A	A	A	B	B	A	B	B	A	A	A	H	B	A	B	A	B	A	A	A	H	A
Chr7.97	7	9888737	C	T	H	H	A	A	H	H	A	A	A	A	A	A	A	A	H	A	B	A	A	A	A	A	A	H	A	A	B	B	A	B	H	A	A	A	H	B	A	B	A	B	H	A	A	A	A
Chr7.98	7	9973248	T	G	H	H	A	A	H	H	A	A	A	A	A	A	A	A	B	A	B	A	A	A	A	A	A	H	A	A	B	B	A	H	H	A	A	A	H	B	A	H	A	B	H	A	A	A	A
Chr7.99	7	9993878	T	C	H	H	A	A	H	A	A	A	A	A	A	A	A	A	B	H	B	A	A	A	A	A	A	H	A	A	B	B	A	H	H	N	A	A	H	B	A	H	A	B	H	A	A	A	A
Chr7.100	7	10000159	C	G	H	H	A	A	H	H	A	A	A	A	A	A	A	A	B	A	B	A	A	A	A	A	A	H	A	A	B	B	A	B	H	H	A	A	H	B	A	H	A	B	H	A	A	A	A
Chr7.101	7	10270412	A	G	H	H	A	A	H	H	A	A	A	A	A	A	A	A	B	A	B	A	A	A	A	A	A	H	A	N	B	B	A	A	H	A	A	A	H	B	A	A	A	B	H	A	A	A	A
Chr7.102	7	10815969	T	C	H	H	A	A	H	H	A	A	A	A	A	A	A	A	H	A	B	A	A	A	A	A	A	H	A	H	B	B	A	H	H	A	A	A	H	B	A	H	A	B	H	A	A	A	A
Chr7.103	7	11081689	T	C	H	H	A	A	H	H	A	A	A	A	A	A	A	A	B	A	B	A	A	A	A	A	A	H	A	A	B	B	A	A	H	A	A	A	B	B	A	B	A	B	H	A	A	A	A
Chr7.104	7	11281792	T	C	H	H	A	A	H	H	A	A	A	A	A	A	A	A	B	A	B	A	A	A	A	A	A	B	A	A	B	B	A	A	H	A	A	A	H	B	A	H	A	B	A	A	A	A	A
Chr7.105	7	13104463	T	C	H	H	A	A	H	H	A	A	A	A	A	A	A	A	B	A	B	A	H	A	A	A	A	H	A	A	B	B	A	B	A	A	A	A	H	B	A	B	A	B	H	A	A	A	A
Chr7.106	7	13317603	T	G	H	H	A	A	H	H	A	A	A	A	A	A	A	A	H	A	B	A	A	A	A	A	A	H	A	A	B	B	A	H	H	A	A	A	H	B	A	H	A	B	H	A	A	A	A
Chr7.107	7	13402158	A	T	H	H	A	A	H	H	A	A	A	A	A	A	A	A	B	A	B	A	A	A	A	A	A	H	A	A	B	H	A	H	H	A	A	A	H	B	A	H	A	B	H	A	A	A	A
Chr7.108	7	13405336	C	T	H	H	A	A	H	H	A	A	A	A	A	A	A	A	B	A	B	A	A	A	A	A	A	H	A	A	B	B	A	H	H	H	A	A	H	B	A	H	A	B	H	A	A	A	A
Chr7.109	7	13411763	T	C	H	H	A	A	H	H	A	A	A	A	A	A	A	A	B	A	B	A	A	A	A	A	A	H	A	A	B	B	A	H	H	A	A	A	H	B	A	H	A	B	H	A	A	A	A
Chr7.110	7	15221343	A	T	H	H	A	A	H	A	A	A	A	A	A	A	A	A	B	A	B	A	A	A	A	A	A	B	A	A	B	B	A	H	H	A	A	A	B	B	A	H	A	B	H	A	A	A	H
Chr7.111	7	15244874	G	A	H	H	A	A	H	A	A	A	A	A	A	A	A	A	B	A	B	A	A	A	A	A	A	H	A	A	B	B	A	H	H	A	A	A	H	B	A	H	A	B	H	A	A	A	H
Chr7.112	7	15348607	G	A	H	H	A	A	H	A	A	A	A	A	A	A	A	A	B	A	B	A	A	A	A	A	A	H	A	A	B	B	A	H	H	A	A	A	H	B	A	H	A	B	H	A	A	A	H
Chr7.113	7	15350800	T	G	H	H	A	A	H	A	A	A	A	A	A	A	A	A	B	A	B	A	A	A	A	A	A	H	A	A	B	B	A	B	H	A	A	A	B	B	A	H	A	B	B	A	A	A	H
Chr7.114	7	15378899	A	T	H	H	A	A	H	A	A	A	A	A	A	A	A	A	B	A	B	A	A	A	A	A	A	H	A	A	B	B	A	H	H	A	A	A	H	B	A	H	A	B	H	A	A	A	H
Chr7.115	7	15597772	C	A	H	H	A	A	H	A	A	A	A	A	A	A	A	A	B	A	B	A	A	A	A	A	A	H	A	A	B	B	A	H	H	A	A	A	H	B	A	H	A	B	H	A	A	A	H
Chr7.116	7	15613495	T	C	H	H	A	A	H	A	A	A	A	A	A	A	A	A	B	A	B	A	A	A	A	A	A	H	A	A	B	B	A	H	H	A	A	A	H	B	A	H	A	B	H	A	A	A	H
Chr7.117	7	15617977	A	T	H	H	A	A	H	A	A	H	A	A	A	A	A	A	B	A	B	A	A	A	A	A	A	H	A	A	B	B	A	B	H	A	A	A	H	B	A	H	A	B	H	A	A	A	H
Chr7.118	7	15778820	G	A	A	H	A	A	H	A	A	A	A	A	A	A	A	A	B	A	B	A	A	A	A	A	A	A	A	A	B	B	A	N	H	H	A	A	B	B	A	A	A	B	H	A	A	A	A
Chr7.119	7	15887813	C	T	H	H	A	A	H	A	A	A	A	A	A	A	A	A	B	A	B	A	A	A	A	A	A	H	A	A	B	B	A	H	H	H	A	A	H	B	A	H	A	B	H	A	A	A	H
Chr7.120	7	17227423	T	C	B	H	A	A	H	A	A	A	A	A	A	A	A	A	A	A	B	A	H	B	H	B	A	H	A	A	B	B	A	B	H	N	A	A	B	B	A	H	A	B	H	A	A	A	B
Chr7.121	7	17505908	T	C	H	H	A	A	H	A	A	H	A	A	A	A	A	A	A	A	B	A	H	B	H	B	A	A	A	A	B	B	A	H	H	A	A	A	A	A	A	B	A	B	H	A	A	A	H
Chr7.122	7	17521716	G	A	B	H	A	H	H	A	A	B	A	A	A	A	A	A	A	A	B	A	B	B	B	B	A	A	A	A	B	B	A	B	H	A	A	A	N	A	A	B	A	B	H	A	A	A	B
Chr7.123	7	17530965	C	T	B	H	A	A	H	A	A	H	A	A	A	A	A	A	A	A	B	A	H	B	H	B	A	H	A	A	B	B	A	H	H	A	A	A	H	A	A	H	A	B	H	A	A	A	H
Chr7.124	7	17534083	G	C	H	H	A	A	H	A	A	H	A	A	A	A	A	A	A	A	B	A	H	B	H	B	A	H	A	A	B	B	A	B	A	A	A	A	A	A	A	H	A	B	H	A	A	A	H
Chr7.125	7	17534806	G	A	B	H	A	A	H	A	A	H	A	A	A	A	A	A	A	A	B	A	H	B	H	B	A	H	A	A	B	B	A	H	H	A	A	A	H	A	A	H	A	B	H	A	A	A	H
Chr7.126	7	17749000	T	G	B	H	A	A	H	A	A	H	A	A	A	A	A	A	A	A	B	A	H	B	H	B	A	H	A	A	B	B	A	H	H	A	A	A	H	A	A	H	A	B	H	A	A	A	H
Chr7.127	7	17750584	T	C	H	H	A	A	H	A	A	H	A	A	A	A	A	A	A	A	B	A	H	B	H	B	A	H	A	A	B	B	A	H	H	H	A	A	H	A	A	H	A	B	H	A	A	A	H
Chr7.128	7	17758946	C	T	H	H	A	A	H	A	A	H	A	A	A	A	A	A	A	A	B	A	H	B	H	B	A	H	A	A	B	B	A	H	H	A	A	A	H	A	A	H	A	B	H	A	A	A	H
Chr7.129	7	17808777	T	C	H	H	A	A	H	A	A	H	A	A	A	A	A	A	A	A	B	A	H	B	H	H	A	H	A	A	B	B	A	H	H	A	A	A	H	A	A	H	A	B	H	A	A	A	H
Chr7.130	7	18951802	A	G	B	B	A	A	H	A	B	H	A	A	A	A	A	A	A	A	H	A	B	B	H	B	A	B	A	A	B	B	A	A	H	H	A	A	B	A	B	B	A	B	H	A	A	A	B
Chr7.131	7	19095676	G	A	H	H	A	A	H	A	B	B	A	A	A	A	A	A	A	A	B	A	H	B	H	B	A	B	A	A	B	B	A	A	H	A	A	A	H	A	B	B	A	B	H	A	A	A	H
Chr7.132	7	19100034	C	G	B	H	A	A	H	A	B	B	A	A	A	A	A	A	A	A	B	A	H	B	H	B	A	B	A	A	B	B	A	A	H	A	A	A	A	A	B	B	A	B	B	A	A	A	H
Chr7.133	7	19229987	T	C	H	H	A	A	H	A	B	B	A	A	A	A	A	A	A	A	B	A	H	B	H	B	A	B	A	A	B	B	A	A	H	A	A	A	H	A	B	B	A	B	B	A	A	A	H
Chr7.134	7	19309684	A	G	H	H	A	A	H	A	B	B	A	A	A	A	A	A	A	A	B	A	H	B	H	B	A	B	A	A	B	B	A	A	H	A	A	A	H	A	B	B	A	B	B	A	A	A	H
Chr7.135	7	19367615	C	A	B	H	A	H	H	A	B	B	A	A	A	A	A	A	A	A	B	A	H	B	H	B	A	B	A	A	B	B	A	A	H	A	A	A	A	A	B	B	A	B	B	A	A	A	H
Chr7.136	7	19397695	G	A	H	H	A	H	B	A	B	B	A	A	A	A	A	A	A	A	B	A	H	B	H	B	A	B	A	A	B	B	A	A	H	A	A	A	B	A	B	B	A	B	B	A	A	A	H
Chr7.137	7	19853930	T	C	H	H	A	A	H	A	B	B	A	A	A	A	A	A	A	A	B	A	H	B	H	H	A	B	A	A	H	H	A	A	H	A	A	A	A	A	B	B	A	B	B	A	A	A	H
Chr7.138	7	19902008	G	A	H	H	A	A	H	A	B	B	A	A	A	A	A	A	A	A	B	A	H	B	H	H	A	B	A	A	H	H	A	A	H	H	A	A	H	A	B	B	A	B	B	A	A	A	H
Chr7.139	7	19914619	T	C	B	H	A	A	H	A	H	B	A	A	A	A	A	A	A	A	B	A	H	B	H	H	A	B	A	A	H	H	A	A	H	H	A	A	H	A	B	B	A	B	B	A	A	A	H
Chr7.140	7	19946326	A	G	H	H	A	A	H	A	B	B	A	A	A	A	A	A	A	A	B	A	H	B	H	H	A	B	A	A	H	H	A	A	H	A	A	A	H	A	B	B	A	B	B	A	A	A	H
Chr7.141	7	19993106	G	A	B	H	A	A	H	A	B	B	A	A	A	A	A	A	A	A	B	A	H	B	H	H	A	B	A	A	H	H	A	A	H	H	A	A	H	A	B	B	A	B	B	A	A	A	H
Chr7.142	7	20040216	T	A	B	H	A	A	H	A	B	B	A	A	A	A	A	A	A	A	B	A	H	B	H	H	A	B	A	A	H	H	A	A	H	H	A	A	A	A	B	H	A	B	B	A	A	A	H
Chr7.143	7	20040806	G	A	B	H	A	A	H	A	B	B	A	A	A	A	A	A	A	A	B	A	H	B	H	H	A	B	A	A	H	H	A	A	H	A	A	A	A	A	B	H	A	B	B	A	A	A	H
Chr7.144	7	20041087	T	C	B	H	A	A	H	A	B	B	A	A	A	A	A	A	A	A	B	A	H	B	H	A	A	B	A	A	H	H	A	A	H	A	A	A	A	A	B	A	A	B	B	A	A	A	A
Chr7.145	7	20090395	G	A	H	H	A	A	H	A	B	B	A	A	A	A	A	A	H	A	B	A	H	B	H	H	A	B	A	A	H	H	A	A	H	H	A	A	H	A	B	H	A	B	B	A	A	A	H
Chr7.146	7	20094601	G	C	H	H	H	A	H	A	B	B	A	A	A	A	A	A	A	A	B	A	H	B	H	H	A	B	A	A	H	H	A	A	A	A	A	A	H	A	B	H	A	B	B	A	A	A	H
Chr7.147	7	20154422	C	T	H	H	A	A	H	A	B	B	A	A	A	A	A	A	A	A	B	A	H	B	H	H	A	B	A	A	H	H	A	A	H	H	A	A	H	A	B	H	A	B	B	A	A	A	H
Chr7.148	7	20228878	T	G	H	H	A	A	H	A	B	B	A	A	A	A	A	A	A	A	B	A	H	B	H	H	A	B	A	A	H	H	A	A	H	H	A	A	H	A	B	H	A	B	B	A	A	A	H
Chr7.149	7	21455782	C	T	B	A	A	A	H	H	H	B	A	A	A	A	A	A	H	A	B	H	H	B	H	B	A	B	A	A	B	H	A	A	H	H	A	A	A	A	B	A	B	B	B	A	A	A	B
Chr7.150	7	21509547	C	G	H	H	A	A	H	H	B	B	A	A	A	A	A	A	H	A	B	H	H	B	H	B	A	B	A	A	H	H	A	A	H	A	A	A	A	A	B	A	N	B	B	A	A	A	A
Chr7.151	7	22005323	C	T	H	H	A	A	H	H	B	B	A	A	A	A	A	A	B	A	B	H	H	B	H	B	A	B	A	A	H	H	A	A	H	H	A	A	A	A	B	H	A	B	B	A	A	H	H
Chr7.152	7	24126434	G	A	A	A	A	H	H	H	H	H	A	A	A	A	A	A	B	A	B	H	H	B	H	B	A	B	A	A	H	H	A	A	H	H	A	A	H	A	B	B	H	B	H	A	A	H	H
Chr7.153	7	24216606	G	A	A	A	A	H	H	H	H	H	A	A	A	A	A	A	B	A	B	H	H	B	H	B	A	B	A	A	B	H	A	A	H	H	A	A	H	A	B	B	H	B	H	A	A	H	B
Chr7.154	7	24240814	G	C	A	A	A	H	H	H	H	H	A	A	A	A	A	A	B	A	B	H	H	B	H	B	A	B	A	A	H	H	A	A	H	H	A	A	H	A	B	B	H	B	H	A	A	H	H
Chr7.155	7	24252840	A	G	A	A	A	H	H	H	H	H	A	A	A	A	A	A	B	A	B	H	H	B	H	B	A	B	A	A	H	H	A	A	H	H	A	A	H	A	B	B	H	B	H	A	A	H	H
Chr7.156	7	24263421	C	T	A	A	A	H	H	H	A	H	A	A	A	A	A	A	B	A	B	H	H	B	H	B	A	B	A	A	A	B	A	A	B	H	A	A	A	A	B	B	A	B	B	A	N	H	A
Chr7.157	7	24690242	T	C	A	A	A	B	B	H	B	H	A	A	A	A	A	A	B	A	B	H	B	B	H	B	A	B	A	A	B	N	A	A	H	B	A	A	A	A	B	B	B	B	H	A	H	B	B
Chr7.158	7	24948322	A	G	A	H	A	H	B	H	H	H	A	A	A	A	A	H	B	A	B	H	H	B	H	B	A	B	A	A	H	H	A	A	H	H	A	A	H	A	B	B	H	B	H	A	H	H	H
Chr7.159	7	25322829	C	T	A	A	H	H	B	H	A	H	A	A	A	A	A	H	B	A	B	H	B	B	H	B	H	B	A	A	H	H	A	A	H	H	A	A	A	A	N	B	H	B	B	A	A	A	B
Chr7.160	7	26540027	A	G	A	B	H	B	B	B	A	H	B	B	H	B	A	A	A	A	B	A	A	A	B	H	A	B	B	B	H	B	A	A	A	H	A	A	B	H	A	A	H	A	B	H	A	A	B
Chr7.161	7	27959499	T	C	H	A	H	H	A	A	A	A	A	A	A	A	A	H	A	A	B	B	B	H	A	B	A	A	A	A	H	H	B	B	A	A	A	B	A	A	B	B	H	H	A	B	H	H	H
Chr7.162	7	28002784	C	A	A	A	H	H	A	A	A	A	A	A	A	A	A	H	A	A	B	B	B	H	A	B	A	A	A	A	H	B	B	B	A	A	B	B	A	A	B	B	H	H	A	B	H	H	H
Chr7.163	7	28040328	A	C	A	A	H	H	A	A	A	A	A	A	A	A	A	H	A	A	B	B	B	H	A	B	A	A	A	A	A	H	B	B	A	H	B	B	A	A	B	B	B	A	A	B	H	H	H
Chr7.164	7	28050058	T	G	A	A	H	H	A	A	A	A	A	A	A	A	A	H	A	A	B	B	B	H	A	B	A	A	A	A	H	A	B	B	A	A	H	B	A	A	B	B	H	A	A	B	H	H	H
Chr7.165	7	28159138	C	T	A	A	H	H	A	A	A	A	A	A	A	A	A	H	A	A	B	B	B	H	A	B	A	A	A	A	H	N	B	B	A	A	A	B	A	A	B	B	H	H	A	B	H	H	H
Chr7.166	7	28900895	A	T	A	A	H	H	H	H	H	H	A	A	A	A	B	B	B	B	B	B	A	A	A	B	H	H	A	A	H	H	B	B	H	B	H	B	H	A	B	B	H	H	H	B	B	B	H
Chr7.167	7	28924473	A	G	A	A	H	H	H	H	H	H	A	A	A	A	B	B	B	B	B	B	A	A	A	B	A	H	A	A	H	H	B	B	H	B	H	B	H	A	B	B	H	H	H	B	B	B	H
Chr8.1	8	133854	T	C	H	A	A	H	B	B	H	H	A	A	A	A	B	B	B	B	B	A	B	B	B	B	B	H	B	H	A	B	B	A	B	N	B	H	A	A	H	B	B	B	B	B	H	B	H
Chr8.2	8	161788	T	C	A	A	A	H	B	B	H	H	A	A	A	A	B	B	B	B	B	A	B	B	B	B	B	H	B	H	A	B	B	A	B	H	B	H	H	A	H	H	B	B	B	H	H	H	H
Chr8.3	8	267408	C	T	A	A	A	H	B	B	H	H	A	A	A	A	B	B	B	B	B	A	B	B	B	B	B	H	B	H	A	B	B	A	B	B	B	H	H	A	H	H	B	B	H	H	H	H	H
Chr8.4	8	306150	G	A	A	A	A	H	B	B	H	H	A	A	A	H	B	B	B	B	B	A	B	B	B	B	B	H	B	H	A	H	B	A	B	B	B	H	H	A	H	H	B	B	H	H	H	H	H
Chr8.5	8	658593	C	T	A	A	B	B	B	B	H	H	H	A	B	H	B	B	B	B	B	A	B	H	B	B	H	H	B	H	A	H	B	H	B	H	B	H	H	A	H	H	B	B	H	H	H	H	H
Chr8.6	8	736340	G	A	A	A	B	B	B	B	B	H	A	A	B	H	B	B	B	B	B	A	B	B	B	B	H	H	N	A	A	A	B	N	B	N	B	B	H	A	H	B	B	B	B	A	B	B	H
Chr8.7	8	1092726	G	A	A	A	B	B	B	B	H	B	A	A	B	B	B	B	B	B	B	A	B	H	B	B	H	H	A	A	B	A	N	A	B	N	B	B	H	A	H	B	B	B	A	H	B	A	H
Chr8.8	8	1115862	A	G	A	A	B	B	B	B	H	H	A	A	B	B	B	B	B	B	B	A	B	H	B	B	H	H	A	A	B	H	H	H	B	B	B	H	H	A	H	H	B	B	A	H	H	H	H
Chr8.9	8	1559741	G	A	A	A	B	B	B	B	H	H	A	A	B	B	B	B	B	B	B	A	B	H	B	B	B	H	A	A	B	H	H	B	B	B	B	B	H	A	H	H	B	B	A	H	A	H	H
Chr8.10	8	1587878	T	C	A	A	B	B	B	B	A	H	A	A	B	B	B	B	B	B	B	A	B	H	B	B	N	A	A	A	B	H	B	A	B	B	B	H	A	A	B	H	B	B	A	A	H	H	A
Chr8.11	8	1597980	T	C	A	A	B	B	B	B	H	H	A	A	B	B	B	B	B	B	B	A	B	H	B	B	H	B	A	A	B	H	B	H	B	B	B	H	N	A	H	B	B	B	A	A	H	H	B
Chr8.12	8	1597984	T	C	A	A	B	B	B	B	H	H	A	A	B	B	B	B	B	B	B	A	B	H	B	B	H	H	A	A	B	H	H	H	B	B	B	H	H	A	H	H	B	B	A	H	H	H	H
Chr8.13	8	1705561	T	C	A	A	B	B	B	B	H	H	A	A	B	B	B	B	B	B	B	A	B	H	B	B	A	H	A	A	B	H	H	H	B	B	B	H	H	A	H	H	B	B	A	H	B	H	H
Chr8.14	8	1779951	C	T	A	A	B	B	B	B	H	B	A	A	B	B	B	B	B	B	B	A	B	H	B	B	A	H	A	A	B	B	H	B	B	B	B	H	A	A	B	H	B	B	A	H	B	A	A
Chr8.15	8	1954855	A	G	A	A	B	B	B	B	H	H	A	A	B	B	B	B	B	B	B	A	B	H	B	B	H	H	A	A	B	H	B	B	B	B	B	B	H	A	H	H	B	B	A	H	B	H	H
Chr8.16	8	2178952	G	A	A	A	B	B	B	B	H	H	A	A	B	B	B	B	B	B	B	A	A	A	B	B	H	A	A	A	B	B	B	B	N	N	B	A	A	A	A	N	B	B	A	H	B	H	A
Chr8.17	8	2426436	G	T	A	A	H	B	B	B	B	H	A	A	B	B	B	B	H	B	B	A	A	A	B	B	B	H	A	A	B	A	A	B	H	H	B	A	A	A	N	A	B	B	A	B	B	A	H
Chr8.18	8	2428512	C	T	A	A	H	B	B	B	H	H	A	A	B	B	B	B	H	B	H	A	A	A	B	B	B	B	A	A	B	A	B	H	H	H	B	A	H	A	B	B	B	B	A	B	B	B	B
Chr8.19	8	2428578	T	G	A	A	H	B	B	B	H	H	A	A	B	B	B	B	H	B	B	A	A	A	B	B	B	H	A	A	B	A	H	H	B	H	B	A	H	A	B	H	B	B	A	B	B	H	H
Chr8.20	8	2442901	G	A	A	A	H	B	B	B	H	H	A	A	B	B	B	B	H	B	B	A	A	A	B	B	H	H	A	A	B	A	H	H	H	H	B	A	H	A	B	H	B	B	A	B	B	H	A
Chr8.21	8	2460449	C	T	A	A	H	B	B	B	H	H	A	A	B	B	B	B	H	B	B	A	A	A	B	B	H	H	A	A	B	A	H	H	H	H	B	A	H	A	B	H	B	B	A	B	B	H	A
Chr8.22	8	2638229	G	A	A	A	H	B	B	B	H	H	A	A	B	B	H	H	H	H	B	A	A	A	B	B	H	H	A	A	B	A	H	H	H	H	B	A	H	A	B	H	B	B	A	B	B	H	A
Chr8.23	8	2774282	A	G	A	A	H	B	B	B	H	H	A	H	B	B	H	H	H	H	B	A	A	A	B	B	H	H	A	A	B	A	A	A	H	H	B	A	H	A	B	H	B	H	A	B	B	H	A
Chr8.24	8	2777869	G	A	A	A	H	B	B	B	H	H	A	A	B	B	H	H	H	H	B	A	A	A	B	B	H	H	A	A	B	A	A	A	H	H	B	A	H	A	B	H	B	H	A	B	B	B	A
Chr8.25	8	2777909	T	C	A	A	H	B	B	B	H	H	A	A	B	B	H	H	H	H	B	A	A	A	B	B	H	H	A	A	B	A	A	A	H	H	B	A	H	A	B	H	B	H	A	B	B	H	A
Chr8.26	8	2811046	C	T	A	A	H	B	B	B	H	H	A	A	B	B	B	H	H	B	B	A	A	A	B	B	B	H	A	A	B	A	A	A	B	B	B	A	H	A	B	A	B	B	A	B	B	B	A
Chr8.27	8	2889522	C	G	A	A	H	B	B	B	H	H	A	A	B	B	H	H	H	H	B	A	A	A	B	B	H	H	A	A	B	A	A	A	H	H	B	A	H	A	B	H	B	H	A	B	B	H	A
Chr8.28	8	3276562	C	T	A	A	H	B	B	B	H	H	A	A	B	B	H	H	H	H	B	A	A	A	B	B	H	H	A	A	B	A	A	A	H	H	B	A	H	A	B	H	B	H	A	B	B	B	A
Chr8.29	8	3295480	A	T	A	A	B	B	B	B	H	H	A	A	B	B	H	A	A	B	B	A	A	A	B	B	H	B	A	A	B	A	A	A	H	A	B	A	B	A	B	H	B	H	A	B	B	H	A
Chr8.30	8	3301001	A	T	A	A	H	B	B	B	H	H	A	A	B	B	H	A	A	H	B	A	A	A	B	B	H	H	A	A	B	A	A	A	A	H	B	A	H	A	B	B	B	H	A	B	B	H	A
Chr8.31	8	3365980	T	C	A	A	H	B	B	H	H	H	A	A	B	B	H	H	A	H	B	A	A	A	B	B	H	H	H	A	B	A	A	A	H	H	B	A	H	A	B	H	B	H	A	B	B	H	A
Chr8.32	8	3445437	G	A	A	A	H	B	B	B	H	H	A	A	B	B	H	H	A	H	B	A	A	A	B	B	H	H	A	A	B	A	A	A	H	H	B	A	H	A	B	H	B	H	A	B	B	H	A
Chr8.33	8	3514077	T	A	A	H	H	B	B	B	H	H	A	A	B	B	H	H	A	H	B	A	A	A	B	H	A	H	A	A	B	A	A	A	H	H	B	A	A	A	B	H	B	H	A	B	B	H	A
Chr8.34	8	3586066	A	C	A	A	H	B	B	B	H	A	A	A	B	B	H	H	A	B	B	A	A	A	B	B	N	H	A	A	B	A	A	A	H	H	B	A	A	A	B	H	B	B	A	B	B	H	B
Chr8.35	8	3702882	G	A	A	A	H	B	B	B	H	H	A	A	B	B	H	H	A	H	B	A	A	A	B	B	H	H	A	A	B	A	A	A	H	H	B	A	A	A	B	H	B	H	A	B	B	H	H
Chr8.36	8	3722982	G	A	A	A	H	B	B	B	H	H	A	A	B	B	H	H	A	H	B	A	A	A	B	B	H	H	A	A	B	A	A	A	H	B	B	A	A	A	B	A	B	A	A	B	B	B	A
Chr8.37	8	3756440	A	G	A	A	H	B	B	B	B	H	A	A	B	B	H	H	A	H	B	A	A	A	B	B	A	H	A	A	B	A	A	A	H	H	B	A	A	A	B	B	B	N	A	B	B	H	A
Chr8.38	8	3769115	T	C	A	A	H	B	B	B	H	H	A	A	B	B	H	H	A	H	B	A	A	A	B	B	A	A	A	A	B	A	A	A	B	H	B	A	A	A	B	A	B	N	A	B	B	B	H
Chr8.39	8	3850102	A	C	A	A	H	B	B	B	H	H	A	A	B	B	H	H	H	H	B	A	A	A	B	B	H	H	A	A	B	A	A	A	H	H	B	A	A	A	B	H	B	H	A	B	B	H	H
Chr8.40	8	3913697	A	G	A	A	H	B	B	B	H	B	A	A	B	B	H	H	A	H	B	A	A	A	B	B	H	B	A	A	B	A	A	A	H	A	B	A	A	A	B	H	B	H	A	B	B	A	H
Chr8.41	8	3918878	A	C	A	A	H	B	B	B	H	H	A	A	B	B	H	H	A	H	B	A	A	A	B	B	H	H	A	A	B	A	A	A	H	H	B	A	A	A	B	H	B	H	A	B	B	H	H
Chr8.42	8	3955383	G	A	A	A	H	B	B	B	A	H	A	A	B	B	H	B	A	H	B	A	A	A	B	B	B	N	A	A	B	A	A	A	A	B	B	A	A	A	B	B	B	H	A	B	B	H	A
Chr8.43	8	3972317	T	C	A	A	H	B	B	B	H	H	A	A	B	B	H	H	A	H	B	A	A	A	B	B	B	B	A	A	B	A	A	A	A	A	B	A	A	A	B	A	B	H	A	B	B	H	A
Chr8.44	8	4062581	G	A	A	A	H	B	B	B	H	H	A	A	B	B	H	H	A	H	B	A	A	A	B	B	H	B	A	A	B	A	A	A	H	H	B	A	A	A	B	H	B	H	A	B	B	B	H
Chr8.45	8	4062647	A	G	A	A	H	B	B	B	H	H	A	A	B	B	H	H	A	H	B	A	A	A	B	B	H	B	A	A	B	A	A	A	H	H	B	A	A	A	B	H	B	B	A	B	B	N	H
Chr8.46	8	4197845	A	G	A	A	H	B	B	B	H	H	A	A	B	B	H	H	A	H	B	A	A	A	B	B	H	B	A	A	B	A	A	A	H	H	B	A	A	A	B	H	B	H	A	B	B	A	H
Chr8.47	8	4300428	A	G	A	A	H	B	B	B	H	H	A	A	B	B	H	H	A	H	B	A	A	A	B	B	H	B	A	A	B	A	A	A	H	H	B	A	A	A	B	H	B	H	A	B	B	H	H
Chr8.48	8	4308976	C	T	A	A	H	B	B	B	H	H	A	A	B	B	H	H	A	H	B	A	A	A	B	B	H	B	A	A	B	A	A	A	H	H	B	A	A	A	B	H	B	A	A	B	B	A	H
Chr8.49	8	4355973	G	A	A	H	H	B	B	B	H	H	A	A	B	B	H	H	A	H	B	A	A	A	B	B	B	B	A	A	B	A	A	A	A	B	B	A	A	A	B	H	B	H	A	B	B	H	A
Chr8.50	8	4356039	T	C	A	A	H	B	B	B	H	H	A	A	B	B	H	H	A	H	B	A	A	A	B	B	H	B	A	A	B	A	A	A	H	H	B	A	A	A	B	H	B	H	A	B	B	H	H
Chr8.51	8	4387416	T	C	A	A	H	B	B	B	H	H	A	A	B	B	H	H	A	H	B	A	A	A	B	B	H	B	A	A	B	A	A	A	H	H	B	A	A	A	B	H	B	H	A	B	B	H	H
Chr8.52	8	4413429	G	A	A	A	H	B	B	B	H	H	A	A	B	B	H	H	A	H	B	A	A	A	B	B	H	B	A	A	B	A	A	A	A	A	B	A	A	A	B	B	B	H	A	B	B	H	H
Chr8.53	8	4564036	G	A	A	A	H	B	B	B	H	H	A	A	B	B	H	H	A	H	B	A	A	A	B	B	H	B	A	A	B	A	A	A	H	H	B	A	A	A	B	H	B	H	A	B	B	H	H
Chr8.54	8	4590363	T	C	A	A	H	B	B	B	H	H	A	A	B	B	H	H	A	H	B	A	A	A	B	B	H	B	A	A	B	A	A	A	N	A	B	A	A	H	B	H	B	H	A	B	B	A	H
Chr8.55	8	4716302	G	A	A	A	H	H	B	B	H	H	A	A	B	B	H	H	A	H	B	A	A	A	B	B	H	B	A	A	B	A	A	A	A	A	B	A	A	H	B	H	B	H	A	B	B	H	H
Chr8.56	8	4745798	T	A	A	A	H	H	B	B	H	H	A	A	B	B	H	H	A	H	B	A	A	A	B	B	H	B	A	A	B	A	A	A	A	A	B	A	A	H	B	H	B	H	A	B	B	H	H
Chr8.57	8	5143049	T	C	A	A	H	H	B	B	H	H	A	A	B	B	H	H	A	H	B	A	A	A	B	B	H	B	A	A	B	A	A	A	A	A	B	A	A	H	B	H	B	H	A	B	B	H	H
Chr8.58	8	5157478	T	C	A	A	H	H	B	B	H	H	A	A	B	B	H	A	A	H	B	A	A	A	B	B	A	B	A	A	B	A	A	A	A	A	B	A	A	A	B	H	B	B	A	B	B	H	B
Chr8.59	8	5233880	C	G	A	A	H	H	B	B	A	A	A	A	B	B	A	A	A	A	B	A	A	A	B	B	H	B	A	A	B	A	A	A	A	A	H	A	H	H	B	H	B	H	A	B	B	H	H
Chr8.60	8	5238812	T	A	A	A	H	H	B	B	A	A	A	A	B	B	A	A	A	A	B	A	A	A	B	B	H	B	A	A	B	A	A	A	A	A	H	A	H	H	B	H	B	H	A	B	B	H	H
Chr8.61	8	5248806	C	T	A	A	H	A	B	B	A	A	A	A	B	B	A	A	A	A	B	A	A	A	B	B	B	B	A	A	B	A	A	A	A	A	H	A	A	H	B	H	B	H	A	B	B	H	H
Chr8.62	8	5249075	T	C	A	A	H	H	B	B	A	A	A	A	B	B	A	A	A	A	B	A	A	A	B	B	H	B	A	A	B	A	A	A	A	A	H	A	A	H	B	H	B	H	A	B	B	A	H
Chr8.63	8	5332424	G	A	A	A	H	H	B	B	A	A	A	A	B	B	A	A	A	A	B	A	A	A	B	B	H	B	A	A	B	A	A	A	A	A	A	A	A	H	B	H	B	B	A	B	B	A	B
Chr8.64	8	5372916	A	C	A	A	H	H	B	B	A	A	A	A	B	B	A	A	A	A	B	A	A	A	B	B	H	B	A	A	B	A	A	A	A	A	H	A	A	H	H	H	B	H	A	B	B	H	H
Chr8.65	8	5436594	C	T	A	A	H	H	B	B	A	A	A	A	B	B	A	A	A	A	B	A	A	A	B	B	H	B	A	A	B	A	A	A	A	H	H	A	A	H	H	H	B	H	A	B	B	A	H
Chr8.66	8	5555517	A	G	A	A	H	H	B	B	A	A	A	A	B	B	A	A	A	A	B	A	A	A	B	B	H	B	A	A	B	A	A	A	A	N	N	A	A	H	H	B	B	B	A	B	B	A	H
Chr8.67	8	5585386	A	G	A	A	H	H	B	B	A	A	A	A	B	B	A	A	A	A	B	A	A	A	B	B	H	B	A	A	B	A	A	A	A	A	A	A	A	H	H	H	B	H	A	B	B	H	H
Chr8.68	8	5654680	A	T	A	A	H	H	B	B	A	A	A	A	B	B	A	A	A	A	B	A	A	A	B	B	H	B	A	A	B	A	A	A	A	A	A	A	A	H	H	H	B	H	A	B	B	H	H
Chr8.69	8	5683750	T	C	A	H	H	H	B	B	A	A	A	A	B	B	A	A	A	A	B	A	A	A	B	B	H	B	A	A	B	A	A	A	A	H	A	A	H	H	H	H	B	H	A	B	B	H	H
Chr8.70	8	5684927	A	G	H	A	H	H	B	B	A	A	A	A	B	B	A	A	A	A	B	A	A	A	B	B	H	B	A	A	B	A	A	A	A	A	A	A	A	H	H	H	B	H	A	B	B	A	H
Chr8.71	8	5709388	G	A	A	A	H	H	B	B	A	A	A	A	B	B	A	A	A	A	B	A	A	A	B	B	H	B	A	A	B	A	A	A	A	A	A	A	A	H	H	H	B	H	A	B	B	H	B
Chr8.72	8	5740617	C	T	A	A	H	H	A	A	A	B	B	B	A	A	B	B	A	B	A	A	A	A	B	B	A	A	A	A	H	B	A	A	B	B	A	H	B	B	B	B	B	A	A	A	B	H	A
Chr8.73	8	5768770	G	A	A	H	H	H	B	B	A	A	A	A	B	B	A	A	A	A	B	A	A	A	B	B	H	B	A	A	B	A	A	A	A	A	A	A	A	H	H	H	B	H	A	B	B	H	H
Chr8.74	8	5781827	G	C	A	A	H	H	B	B	A	A	A	A	B	B	A	A	A	A	B	A	A	A	B	B	H	B	A	A	B	A	A	A	A	A	A	A	A	H	H	H	B	H	A	B	B	H	H
Chr8.75	8	5815612	G	T	A	A	H	H	B	B	A	A	A	A	B	B	A	A	H	A	B	A	A	A	B	B	H	B	A	A	B	A	A	A	A	A	A	A	A	H	H	H	B	H	A	B	B	A	H
Chr8.76	8	5983236	T	A	A	A	H	H	B	B	A	A	A	A	B	B	A	A	A	A	B	A	A	A	B	B	H	B	A	A	B	A	A	A	A	A	A	A	A	H	H	H	B	H	A	B	B	H	H
Chr8.77	8	6006791	C	T	A	A	H	H	B	B	A	A	A	A	B	B	A	H	A	A	B	A	A	A	B	B	H	B	A	A	B	A	A	A	A	H	A	A	H	H	H	H	B	H	A	B	B	H	H
Chr8.78	8	6035080	A	G	A	A	H	B	B	B	H	A	A	A	B	B	A	A	A	A	B	A	A	A	B	B	B	B	A	A	B	A	A	A	A	A	A	A	A	B	H	H	B	H	A	B	B	A	H
Chr8.79	8	6198394	A	T	A	A	H	H	B	B	A	A	H	H	B	B	A	A	A	A	B	A	A	A	B	B	A	B	A	A	B	A	A	A	A	A	A	A	A	H	H	H	B	H	A	B	B	A	H
Chr8.80	8	6210053	C	T	A	A	H	H	B	B	A	A	H	H	B	B	A	A	A	A	B	A	A	A	B	B	H	B	A	A	B	A	A	A	A	A	A	A	A	H	H	H	B	H	A	B	B	A	H
Chr8.81	8	6230034	T	C	A	A	H	H	B	B	A	A	H	H	B	B	A	A	A	A	B	A	A	A	B	B	H	B	A	A	B	A	A	A	A	H	A	A	H	H	H	H	B	H	A	B	B	A	H
Chr8.82	8	6241461	C	T	A	A	H	H	B	B	A	A	H	H	B	B	A	H	A	A	B	A	A	A	B	B	H	B	A	A	B	A	A	A	A	H	A	A	A	H	H	H	B	H	A	H	B	H	H
Chr8.83	8	6568697	T	G	A	A	H	A	A	A	B	B	B	B	A	A	B	B	A	B	A	A	A	A	B	B	A	A	A	A	B	B	A	A	A	B	A	A	A	B	H	A	A	H	A	A	A	B	A
Chr8.84	8	7155573	C	T	A	H	H	H	B	B	A	A	H	H	B	B	A	A	A	A	B	A	A	A	B	B	H	B	A	A	B	A	A	A	A	H	A	A	A	A	A	A	B	H	A	B	B	A	A
Chr8.85	8	7268083	C	T	B	B	H	H	H	H	H	H	H	H	H	B	H	H	H	H	A	H	B	B	A	H	B	B	H	H	B	B	A	A	B	B	A	A	H	B	A	A	H	H	H	H	H	H	N
Chr8.86	8	7569059	A	G	A	A	H	H	B	B	A	A	H	H	B	B	A	A	A	A	B	A	A	A	B	B	H	B	A	A	B	A	A	A	A	H	A	A	A	H	A	A	B	H	A	B	B	A	H
Chr8.87	8	7583956	G	C	A	A	H	H	B	B	A	A	H	H	B	B	A	A	A	A	B	A	A	A	B	B	H	B	A	A	B	A	A	A	A	A	A	A	A	H	A	A	B	H	A	B	B	A	H
Chr8.88	8	7607402	C	T	A	A	H	H	B	B	A	A	H	H	B	B	A	A	A	A	B	A	A	A	B	B	H	B	A	A	B	A	A	A	A	A	A	A	H	H	A	A	B	H	A	B	B	A	H
Chr8.89	8	7609406	T	C	A	A	B	H	H	B	A	A	B	B	H	H	A	A	H	A	B	A	A	A	H	B	B	H	A	A	B	A	A	A	A	B	A	A	N	B	A	A	B	H	A	B	B	N	B
Chr8.90	8	7660552	C	T	A	A	H	H	B	B	A	A	H	H	B	B	A	A	A	A	B	A	A	A	B	B	H	B	A	A	B	A	A	A	A	A	A	A	A	H	A	A	B	H	A	B	B	H	H
Chr8.91	8	7663423	A	G	A	A	H	H	B	B	A	A	H	H	B	B	A	A	A	A	B	A	A	A	B	B	H	B	A	A	B	A	A	A	A	H	A	A	A	H	A	A	B	H	A	B	B	A	H
Chr8.92	8	7673210	A	G	A	A	H	H	B	B	A	A	H	H	B	B	A	A	A	A	B	A	A	A	B	B	H	B	A	A	B	A	A	A	A	H	A	A	A	H	A	A	B	H	A	B	B	H	H
Chr8.93	8	7719379	A	G	A	A	H	H	B	B	A	A	H	H	B	B	A	A	A	A	B	A	A	A	B	B	H	B	A	A	B	A	A	A	A	H	A	A	A	H	A	A	B	H	A	B	B	H	H
Chr8.94	8	7746604	G	A	A	A	H	H	B	B	A	A	A	H	B	B	A	A	A	A	B	A	A	A	B	B	H	B	A	A	B	A	A	A	A	A	A	A	N	A	A	A	B	B	A	B	B	A	B
Chr8.95	8	8111596	A	T	A	A	H	H	B	B	A	A	H	H	B	B	A	A	H	A	B	A	A	A	B	B	H	B	A	A	B	A	A	A	A	H	A	A	H	B	A	A	B	H	A	B	B	H	H
Chr8.96	8	8128643	G	C	A	A	H	A	B	B	A	A	H	H	B	B	A	A	A	A	B	A	A	A	B	B	H	B	A	A	B	A	A	A	A	A	A	A	B	B	A	A	B	H	A	B	B	H	A
Chr8.97	8	8334442	T	C	A	A	H	B	B	B	A	A	A	H	B	B	A	A	A	A	B	A	A	A	B	B	B	H	A	A	B	A	A	A	A	H	N	B	B	B	A	A	B	A	A	B	B	A	A
Chr8.98	8	8492492	T	C	A	A	H	B	B	B	A	A	H	B	B	B	A	A	A	A	B	A	A	A	B	B	A	H	A	A	B	A	A	A	A	N	N	B	B	B	A	A	B	B	A	B	B	A	A
Chr8.99	8	8644639	T	C	A	A	H	H	B	B	A	A	H	H	B	B	A	A	A	A	B	A	A	A	B	B	H	H	A	A	B	A	A	A	A	A	B	B	H	B	A	A	B	H	A	B	B	A	H
Chr8.100	8	8673617	G	A	A	A	H	H	B	B	A	A	H	H	B	B	A	A	A	A	B	A	A	A	B	B	H	H	A	A	B	A	A	A	A	H	B	B	B	B	A	A	B	H	A	B	B	A	H
Chr8.101	8	8704461	T	C	A	A	H	H	B	B	A	A	B	B	B	H	A	A	A	A	B	A	A	A	B	B	H	H	A	A	B	A	A	A	A	A	B	B	H	B	A	A	B	H	A	B	B	A	B
Chr8.102	8	8944630	G	C	H	A	H	H	B	B	A	H	B	B	B	B	A	A	A	A	B	A	A	A	B	B	H	H	A	A	B	A	A	A	A	A	B	B	H	B	A	A	B	H	A	B	B	A	H
Chr8.103	8	8957520	A	G	A	A	H	H	B	B	A	A	B	B	B	B	A	A	A	A	B	A	A	A	B	B	B	H	A	A	B	A	A	A	A	A	B	B	H	B	A	A	B	H	A	B	B	A	H
Chr8.104	8	8968302	T	G	A	A	H	H	B	B	A	A	B	B	B	B	H	A	A	A	B	A	A	A	B	B	H	H	A	A	B	A	A	A	A	A	B	B	H	B	A	A	B	H	A	B	B	A	H
Chr8.105	8	8988582	T	A	A	A	H	H	B	B	A	A	B	B	B	B	A	A	A	A	B	A	A	A	B	B	H	H	A	A	B	A	A	A	A	H	B	N	B	B	A	A	H	H	H	B	B	A	H
Chr8.106	8	9069648	G	A	H	A	H	H	B	B	A	A	B	B	B	B	A	A	A	A	B	A	A	A	B	B	H	H	A	A	B	A	A	A	A	A	B	H	H	B	A	A	B	B	A	B	B	H	A
Chr8.107	8	9071581	C	T	A	A	H	H	B	B	A	A	B	B	B	B	A	A	H	A	B	A	A	A	B	B	H	H	A	A	B	A	A	A	A	A	B	B	H	B	A	A	B	H	A	B	B	H	H
Chr8.108	8	9086114	C	A	A	A	H	H	B	B	A	A	B	B	B	B	A	A	A	A	B	A	A	A	B	B	N	H	A	A	B	A	A	A	A	H	B	B	B	B	A	A	B	A	A	B	B	A	H
Chr8.109	8	9095236	C	A	A	A	H	H	B	B	A	A	B	B	B	B	A	A	A	A	B	A	A	A	B	H	B	H	H	A	B	A	A	A	A	A	B	B	B	B	A	A	B	H	A	B	B	H	H
Chr8.110	8	9291837	C	A	A	A	H	H	B	B	A	A	B	B	B	B	A	A	A	A	B	A	A	A	B	B	N	H	A	A	B	A	A	A	A	A	B	B	H	B	A	A	B	H	A	B	B	A	B
Chr8.111	8	9355268	G	A	A	A	A	H	B	B	A	A	B	B	B	B	A	A	A	A	B	A	A	A	B	B	N	B	A	A	B	A	A	A	A	H	B	B	H	B	A	A	B	A	A	B	B	A	A
Chr8.112	8	9390145	T	G	A	H	H	H	B	B	A	A	B	B	B	B	A	A	A	A	B	A	A	A	B	B	H	H	A	A	B	A	A	A	A	H	B	B	H	B	A	A	B	H	A	B	B	H	H
Chr8.113	8	9632109	T	C	A	A	H	H	B	B	A	A	B	B	B	B	A	A	A	A	B	A	A	A	B	B	H	H	A	A	B	A	A	A	A	A	B	B	B	B	A	A	B	H	A	B	B	H	H
Chr8.114	8	9643362	C	T	A	A	H	H	B	B	A	A	B	B	B	B	A	A	A	A	B	A	A	A	B	B	H	H	A	A	B	A	A	A	A	A	B	B	H	B	A	A	B	H	A	B	B	H	H
Chr8.115	8	9780055	T	G	A	A	H	H	B	B	A	A	B	B	B	H	A	A	A	A	B	A	A	A	B	B	H	H	A	A	B	A	A	A	A	A	B	B	H	B	A	A	B	H	A	B	B	H	H
Chr8.116	8	9782928	A	G	A	A	H	H	B	B	A	A	B	B	B	B	A	A	A	A	B	A	A	A	B	B	H	H	A	A	B	A	A	A	A	A	B	B	H	B	A	A	B	H	A	B	B	A	H
Chr8.117	8	9853200	G	A	A	A	A	H	B	B	A	A	B	B	B	B	A	A	A	A	B	A	A	A	B	B	B	A	A	A	B	A	A	A	A	N	B	B	H	B	A	A	B	H	A	B	B	A	H
Chr8.118	8	9986136	C	A	A	A	H	H	B	B	A	A	B	B	B	B	A	A	A	A	B	A	A	A	B	B	H	H	A	A	B	A	A	A	A	H	B	B	H	B	A	A	B	H	A	B	B	A	H
Chr8.119	8	10200208	T	C	A	A	H	H	B	B	A	A	B	B	B	B	A	A	A	A	B	A	A	A	B	B	H	H	A	A	B	A	A	A	A	H	B	B	H	B	A	A	B	H	A	B	B	H	H
Chr8.120	8	10215219	A	G	A	A	H	H	B	B	H	A	B	B	B	B	A	A	A	A	B	A	A	A	B	B	N	H	A	A	B	A	A	A	A	N	B	B	B	B	A	A	B	A	A	B	B	A	B
Chr8.121	8	10394725	G	A	A	A	A	H	B	B	A	A	B	B	B	B	A	A	A	A	B	A	A	A	B	B	A	A	A	A	B	A	A	A	A	A	B	B	H	B	A	A	B	H	A	B	B	A	H
Chr8.122	8	10614721	T	G	A	A	H	H	B	B	A	A	B	B	B	B	A	A	A	A	B	A	A	A	B	B	H	H	A	A	B	H	A	A	A	H	B	B	A	B	A	A	B	H	A	B	B	H	N
Chr8.123	8	10614787	A	G	A	A	H	H	B	B	A	A	B	B	B	B	A	A	A	A	B	A	A	A	B	B	H	H	A	A	B	A	A	A	A	H	B	B	H	B	A	A	B	H	A	B	B	B	A
Chr8.124	8	10678471	A	C	A	A	H	H	B	B	A	A	B	B	B	B	A	A	A	A	B	A	A	A	B	B	A	A	A	A	B	A	A	A	A	A	B	B	B	B	A	A	B	N	A	B	B	H	A
Chr8.125	8	10678537	T	C	A	A	H	A	B	B	A	A	B	B	B	B	A	A	A	A	B	A	A	A	B	B	H	B	A	A	B	A	A	A	A	A	B	B	B	B	A	A	B	B	A	B	B	A	A
Chr8.126	8	10754400	C	T	A	A	H	H	B	B	A	A	B	B	B	B	A	A	A	A	B	A	A	A	B	B	H	A	A	A	B	A	A	A	A	A	B	B	H	B	A	A	B	H	A	B	B	A	A
Chr8.127	8	10787632	A	T	A	A	H	H	B	B	A	A	B	B	B	B	A	A	A	A	B	A	A	A	B	B	H	B	A	A	B	A	A	A	A	A	B	B	B	B	A	A	B	H	A	B	B	N	B
Chr8.128	8	10904614	T	C	A	A	H	H	B	B	A	A	B	B	B	B	A	A	A	A	B	A	A	A	B	B	H	H	A	A	B	A	A	A	A	A	B	B	H	B	A	A	B	H	A	B	B	H	H
Chr8.129	8	10908613	T	G	A	A	H	A	B	B	A	A	B	B	B	B	A	A	A	A	B	A	A	A	B	B	B	H	A	A	B	A	A	A	A	A	B	B	H	B	A	A	B	H	A	B	B	H	A
Chr8.130	8	11250493	A	C	A	A	H	H	B	B	A	A	B	B	B	B	A	A	A	A	B	A	A	A	B	B	H	H	A	A	B	A	A	A	A	A	B	B	B	B	A	A	B	H	A	B	B	H	H
Chr8.131	8	11287214	A	C	A	A	B	B	B	B	A	A	B	B	B	B	A	A	A	A	B	A	A	A	B	B	A	H	A	A	B	A	A	A	A	A	B	B	B	B	A	A	B	H	A	B	B	A	H
Chr8.132	8	11326616	C	T	A	A	H	H	B	B	A	A	B	B	B	B	A	A	A	A	B	A	A	A	B	B	H	H	A	A	B	A	A	A	A	H	B	B	H	B	A	A	B	H	A	B	B	H	H
Chr8.133	8	11350154	G	A	A	A	H	H	B	B	A	A	B	B	B	B	A	A	A	A	B	A	A	A	B	B	B	H	A	A	B	A	A	A	A	A	B	B	H	B	A	A	B	H	A	B	B	A	H
Chr8.134	8	11401282	C	T	A	A	A	H	B	B	A	A	B	B	B	B	A	A	A	A	B	A	A	A	B	B	H	B	A	A	B	A	A	A	A	H	B	B	B	B	A	A	B	H	A	B	B	A	H
Chr8.135	8	11401750	A	G	A	A	H	H	B	B	A	A	B	B	B	B	A	A	A	A	B	A	A	A	B	B	H	H	A	A	B	A	A	A	A	A	B	B	H	B	A	A	B	H	A	B	B	A	H
Chr8.136	8	13184815	C	T	H	H	H	H	H	H	A	H	A	A	A	A	A	A	B	A	B	A	A	A	H	H	H	H	A	A	B	B	N	H	H	H	A	A	B	B	N	B	A	B	B	A	A	A	A
Chr8.137	8	13825109	T	C	H	A	B	N	A	A	N	B	B	B	A	A	B	B	B	B	A	N	A	A	B	B	A	N	A	A	H	B	N	N	H	A	A	B	B	B	N	N	N	B	A	A	N	N	A
Chr8.138	8	17748434	A	G	B	B	A	A	A	A	B	B	B	A	A	B	B	B	B	B	A	B	A	H	B	B	A	A	A	A	H	H	B	B	H	H	A	A	B	B	B	H	N	B	B	A	B	H	A
Chr8.139	8	22924023	T	C	B	B	A	A	A	A	B	B	B	A	A	B	B	B	B	B	A	B	A	H	B	B	A	A	A	A	H	H	B	B	H	H	A	A	B	B	B	H	B	B	B	A	B	H	A
Chr8.140	8	23001006	T	C	B	B	B	B	B	B	B	B	B	H	H	H	B	H	A	B	A	B	B	H	A	A	B	B	B	B	B	B	B	B	B	B	H	B	B	B	B	B	B	B	B	B	A	H	B
Chr8.141	8	24135592	T	A	A	A	H	B	B	B	A	A	B	B	H	B	B	B	H	B	A	H	A	A	B	B	B	A	N	N	H	A	H	H	B	B	B	B	B	B	B	B	B	H	H	B	B	B	A
Chr8.142	8	24254010	C	T	A	A	H	H	B	B	A	A	B	B	H	B	B	B	H	B	A	H	A	A	B	B	B	H	A	A	H	A	H	H	B	B	B	B	B	B	B	B	B	H	H	B	B	B	A
Chr8.143	8	24449188	A	G	A	A	H	H	B	B	A	A	B	B	B	B	B	B	A	B	A	H	A	A	B	B	B	H	B	A	H	A	H	H	B	B	B	B	B	B	B	B	B	B	H	B	B	B	A
Chr8.144	8	24523121	C	T	A	A	H	H	B	B	A	A	B	B	H	B	B	B	H	B	A	H	A	A	B	B	B	H	B	A	B	A	H	B	B	H	B	B	B	B	B	B	B	H	A	B	B	B	A
Chr8.145	8	24689340	G	A	A	A	B	H	B	B	A	A	B	B	A	B	B	B	H	B	A	A	A	A	B	B	B	H	B	A	B	A	H	B	B	N	B	B	B	B	B	B	B	H	H	B	B	B	A
Chr8.146	8	25054517	G	T	A	H	H	H	B	H	A	A	B	B	H	B	B	B	H	B	A	H	A	A	B	B	B	H	B	A	H	A	B	B	B	B	B	B	B	B	B	B	A	A	B	B	B	B	A
Chr8.147	8	25367395	C	T	A	A	H	H	B	H	A	A	B	B	A	B	B	B	H	B	A	B	A	A	B	B	B	B	B	A	H	A	B	B	B	B	B	B	B	B	B	B	A	A	B	B	B	B	A
Chr8.148	8	25454057	C	A	A	A	H	H	B	H	A	A	B	B	H	B	B	B	H	B	A	H	A	A	B	B	B	H	B	A	H	A	B	B	B	B	B	B	H	B	B	B	A	A	B	B	B	B	A
Chr8.149	8	25476789	T	C	A	A	H	H	B	B	A	A	H	B	H	B	B	B	H	B	A	H	A	A	B	B	B	H	B	A	B	A	B	B	B	B	B	B	H	B	H	H	A	A	B	B	B	B	A
Chr8.150	8	26831529	A	C	A	A	A	H	B	A	A	A	B	B	B	B	B	H	A	H	A	H	B	B	B	A	B	H	B	A	H	A	B	B	B	B	B	B	H	N	A	B	A	A	B	B	B	B	A
Chr8.151	8	26892887	G	A	A	A	A	H	B	H	A	A	B	B	B	B	B	B	A	H	A	H	B	B	B	H	B	H	B	A	B	A	B	B	B	B	B	B	H	H	N	N	A	A	B	B	B	B	A
Chr8.152	8	26986142	A	G	A	H	A	H	B	H	A	A	B	B	B	B	B	H	A	H	A	H	B	B	B	H	B	H	B	A	H	A	B	B	B	B	B	B	H	H	H	H	A	A	B	B	B	B	A
Chr8.153	8	27031451	T	A	A	A	A	H	B	H	A	A	B	B	B	B	B	H	A	H	A	H	B	B	B	H	B	H	B	A	H	A	B	B	B	H	B	B	H	H	H	H	A	A	B	B	B	B	A
Chr8.154	8	27135447	C	T	A	A	A	H	B	H	A	A	B	B	B	B	B	H	A	H	A	H	B	B	B	H	B	H	B	A	H	A	B	B	B	H	B	B	H	H	H	H	A	A	B	B	B	B	A
Chr8.155	8	27165578	G	T	A	A	A	H	B	H	A	H	B	B	B	B	B	H	A	H	A	H	B	B	B	H	B	H	B	A	H	A	B	B	B	B	B	B	H	H	H	H	A	A	B	B	B	B	A
Chr8.156	8	27241845	T	G	A	A	A	H	B	H	A	A	B	B	B	B	B	H	A	A	A	H	B	B	B	H	B	A	B	A	H	A	B	B	B	B	B	B	H	H	H	H	A	A	B	B	B	B	A
Chr8.157	8	27303205	G	A	A	A	A	H	B	H	A	A	B	B	B	B	B	H	A	H	A	H	B	B	B	H	B	H	B	A	H	A	B	B	B	B	B	B	H	H	H	H	A	A	B	B	B	B	A
Chr8.158	8	27352921	T	C	A	A	A	H	B	H	A	A	B	B	B	B	B	H	A	H	A	H	B	B	B	H	B	H	B	A	H	A	B	B	B	H	B	B	H	H	H	H	A	A	B	B	B	B	A
Chr8.159	8	27396219	C	A	A	A	A	H	B	H	A	H	B	B	B	B	B	H	A	H	A	H	B	B	B	H	B	H	B	A	H	A	B	B	B	B	B	B	A	H	H	H	A	A	B	B	B	B	A
Chr8.160	8	27399266	C	A	A	A	A	H	B	H	A	H	B	B	B	B	B	H	A	A	A	H	B	B	B	H	B	H	B	A	H	A	B	B	B	N	N	N	H	A	H	H	A	A	B	B	B	B	A
Chr9.1	9	145420	A	T	B	B	A	A	A	A	B	B	B	A	A	B	B	B	B	B	A	B	A	H	B	B	A	A	A	A	H	H	B	B	H	H	A	A	B	B	B	H	B	B	B	A	B	B	A
Chr9.2	9	486393	G	A	B	B	A	A	A	A	B	B	B	A	A	B	B	B	B	B	A	B	A	H	B	B	A	A	A	A	H	H	B	B	H	H	A	A	B	B	B	H	B	B	B	A	B	H	A
Chr9.3	9	629374	C	G	B	B	A	A	A	A	B	B	B	A	A	B	B	B	B	B	A	B	A	H	B	B	A	A	A	A	H	H	B	B	H	H	A	A	B	B	B	H	B	B	B	A	B	B	A
Chr9.4	9	678104	A	G	B	B	A	A	A	A	B	B	B	A	A	B	B	B	B	B	A	B	A	H	B	B	A	A	A	A	B	H	B	B	H	H	A	A	B	B	B	N	B	B	B	A	B	B	A
Chr9.5	9	739061	C	T	B	B	A	A	A	A	B	B	B	A	A	B	B	B	H	B	A	B	A	H	B	B	A	A	A	A	B	B	B	B	H	B	A	A	B	B	B	B	B	B	B	A	B	B	A
Chr9.6	9	756298	T	C	B	B	A	A	A	A	B	B	B	A	A	B	B	B	B	B	A	B	A	H	B	B	A	A	A	A	H	H	B	B	H	H	A	A	B	B	B	H	B	B	B	A	B	B	A
Chr9.7	9	888603	A	G	B	B	A	A	H	A	H	B	B	A	A	H	H	B	H	B	A	B	A	H	B	B	A	A	A	A	B	H	B	B	H	H	A	A	H	B	B	H	B	B	B	A	B	B	A
Chr9.8	9	902965	T	C	B	B	A	A	A	A	B	B	B	A	A	B	B	B	B	B	A	B	A	H	B	B	A	A	A	A	H	H	B	B	H	N	A	A	B	B	B	H	B	B	B	A	B	B	A
Chr9.9	9	943905	T	C	B	B	A	A	A	A	B	B	B	A	A	B	B	B	B	B	A	B	A	H	B	B	A	A	A	A	B	H	B	B	H	A	A	A	H	B	B	A	B	B	B	A	B	B	A
Chr9.10	9	945568	C	T	B	B	A	A	A	A	B	B	B	A	A	B	B	B	B	B	H	B	A	H	B	B	A	H	A	A	H	H	B	B	H	B	A	A	B	B	B	H	B	B	B	A	B	B	A
Chr9.11	9	1007777	T	C	B	H	A	A	A	A	B	B	B	A	A	B	B	B	B	B	A	B	A	H	B	B	A	A	A	A	H	H	B	B	H	H	A	A	B	B	B	H	B	B	B	A	B	H	A
Chr9.12	9	1068703	G	C	H	H	A	A	A	A	H	B	B	A	A	B	B	B	H	B	A	B	A	B	B	B	A	A	A	A	H	H	B	B	H	H	A	A	B	B	B	H	B	B	B	A	B	H	A
Chr9.13	9	1094671	A	G	B	B	A	A	A	A	B	B	B	A	A	B	B	B	B	B	A	B	A	N	B	B	A	A	A	A	B	H	B	B	H	H	A	A	B	B	B	H	B	B	B	A	B	B	A
Chr9.14	9	1108799	G	A	B	H	A	A	A	A	B	B	B	A	A	B	B	B	B	B	A	B	A	H	B	B	A	A	A	A	H	H	B	B	H	H	A	A	H	B	B	H	B	B	B	A	B	H	A
Chr9.15	9	1108813	G	A	B	B	A	A	A	A	B	B	B	A	A	B	B	B	B	B	A	B	A	H	B	B	A	A	A	A	A	A	B	B	H	H	A	A	N	B	B	A	B	B	B	A	B	B	A
Chr9.16	9	1158189	C	G	B	B	A	A	A	A	B	B	B	A	A	B	B	B	B	B	A	B	A	A	B	B	A	A	A	A	B	N	B	B	H	H	A	A	B	B	B	N	B	B	B	A	B	B	H
Chr9.17	9	1161595	T	G	B	B	A	A	A	A	B	B	B	A	A	B	B	B	B	B	A	B	A	H	B	B	A	A	A	A	H	H	B	B	H	H	A	A	B	B	B	H	B	B	B	A	B	B	A
Chr9.18	9	1170072	A	G	B	B	A	A	A	A	B	B	B	A	A	B	B	B	B	B	A	B	A	H	B	B	A	A	A	A	A	H	B	B	H	B	A	A	B	B	B	B	B	B	B	A	B	B	A
Chr9.19	9	1189815	A	T	B	B	A	A	A	A	B	B	B	A	A	B	B	B	B	B	A	B	A	B	B	B	A	A	A	A	B	B	B	B	B	B	A	A	B	B	B	H	B	B	B	A	B	N	A
Chr9.20	9	1283612	C	T	H	B	A	A	H	A	B	B	H	H	A	B	B	B	B	B	A	B	A	H	B	B	A	A	A	A	H	H	B	B	H	H	A	A	B	B	B	H	B	B	B	A	B	H	A
Chr9.21	9	1286699	G	A	B	B	A	A	A	A	B	B	B	A	A	B	B	B	B	B	A	B	A	B	B	B	A	A	A	A	H	N	B	B	H	N	A	A	B	B	B	H	B	B	B	A	B	B	A
Chr9.22	9	1352078	A	G	B	B	A	A	A	A	B	B	B	A	A	B	B	B	B	B	A	B	A	B	B	B	A	A	A	A	A	B	B	B	B	A	A	A	B	B	B	H	B	B	B	A	B	B	A
Chr9.23	9	1365773	A	G	B	B	A	A	A	A	B	B	B	A	A	B	B	B	B	B	A	B	A	A	B	B	A	A	A	A	H	A	B	B	H	B	A	A	H	B	B	B	B	B	B	A	B	N	A
Chr9.24	9	1578256	A	T	B	B	A	A	A	A	B	B	B	A	A	B	B	B	B	B	A	B	A	H	B	B	A	A	A	A	H	H	B	B	H	H	A	A	B	B	B	H	B	B	B	A	B	H	A
Chr9.25	9	1598972	A	G	B	B	A	A	A	A	B	B	B	A	A	B	B	B	B	B	A	B	A	H	B	B	A	A	A	A	B	B	B	B	H	H	A	A	B	B	B	B	B	B	B	A	B	B	A
Chr9.26	9	1862465	A	G	B	B	A	A	A	A	B	B	B	A	A	B	B	B	B	B	A	B	A	H	B	B	A	A	A	A	H	H	B	B	H	H	A	A	H	B	B	H	B	B	B	A	B	B	A
Chr9.27	9	1892057	A	G	B	B	A	A	A	A	B	B	B	A	A	B	B	B	B	B	A	B	A	H	B	B	A	A	A	A	A	H	B	B	H	N	A	A	B	B	B	A	B	B	B	A	B	B	A
Chr9.28	9	1894850	A	T	B	B	A	A	A	A	B	B	B	A	A	B	B	B	B	B	A	B	A	H	B	B	A	A	A	A	B	H	B	B	H	A	A	A	B	B	B	N	B	B	B	A	B	B	A
Chr9.29	9	2086412	C	T	B	B	A	A	A	A	B	B	B	A	A	B	B	B	H	B	A	B	A	H	B	B	A	A	A	A	H	H	B	B	H	H	A	A	B	B	B	H	B	B	B	A	B	H	A
Chr9.30	9	2351414	C	G	B	B	A	A	A	A	B	B	B	A	A	B	B	B	B	B	A	B	A	H	B	B	A	A	A	A	B	H	B	B	H	A	A	A	H	B	B	B	B	B	B	A	B	B	A
Chr9.31	9	2471784	G	A	B	B	A	A	A	A	B	B	B	A	A	B	B	B	B	B	A	B	A	H	B	B	A	A	A	A	H	H	B	B	H	H	A	A	B	B	B	H	B	B	B	A	B	H	A
Chr9.32	9	2698435	A	G	B	B	A	A	A	A	B	B	B	A	A	B	B	B	B	B	A	B	A	H	B	B	A	A	A	A	B	H	B	B	H	B	A	A	B	B	B	B	B	B	B	A	B	H	A
Chr9.33	9	2915198	A	G	B	B	A	A	A	A	B	B	B	A	A	B	B	B	B	B	A	B	A	H	B	B	A	A	A	A	H	H	B	B	H	H	A	A	B	B	B	H	B	B	B	A	B	H	A
Chr9.34	9	2923787	G	T	B	B	A	A	A	A	B	B	B	A	A	B	B	B	B	B	A	B	A	H	B	B	A	A	A	A	H	H	B	B	H	H	A	A	H	B	B	H	B	B	B	A	B	H	A
Chr9.35	9	3049993	T	A	B	B	A	A	A	A	B	B	B	A	A	B	B	B	B	B	A	B	H	H	B	B	A	A	A	A	H	H	B	B	H	H	A	A	B	B	B	H	B	B	B	A	B	H	A
Chr9.36	9	3152881	A	T	B	B	A	A	A	A	B	B	B	A	A	B	B	B	B	B	A	B	A	H	B	B	A	A	A	A	H	H	B	B	H	H	A	A	B	B	B	H	B	B	B	A	B	H	A
Chr9.37	9	3200439	G	T	B	B	A	A	A	A	H	B	B	A	A	B	B	B	B	B	A	B	A	H	B	B	H	A	A	A	H	H	B	B	A	B	A	A	B	B	B	A	B	B	B	A	B	B	A
Chr9.38	9	3305432	G	A	B	B	A	A	A	A	B	B	B	A	A	B	B	B	B	B	A	B	A	H	B	B	A	A	A	A	H	H	B	B	H	H	A	A	B	B	B	H	B	B	B	A	B	B	A
Chr9.39	9	3344574	T	C	B	B	A	A	A	A	B	B	B	A	A	B	B	B	B	B	A	B	A	H	B	B	A	A	A	A	H	H	B	B	H	H	A	A	B	B	B	A	B	B	B	A	B	B	A
Chr9.40	9	3354888	T	C	B	B	A	A	A	A	B	B	B	A	A	B	B	B	B	B	A	B	A	B	B	B	A	A	A	A	H	A	B	B	A	A	A	A	B	B	B	N	B	B	B	A	B	N	A
Chr9.41	9	3354959	C	T	B	B	A	A	A	A	B	B	B	A	A	B	B	B	B	B	A	B	A	H	B	B	A	A	A	A	H	B	B	B	A	A	A	A	B	B	B	H	B	B	B	A	B	H	A
Chr9.42	9	3370331	G	C	B	B	A	A	A	A	B	B	B	A	A	B	B	B	B	B	A	B	A	H	B	B	A	A	A	A	H	H	B	B	H	H	A	A	B	B	B	H	B	B	B	A	B	B	A
Chr9.43	9	3370744	C	T	B	B	A	A	A	A	B	B	B	A	A	B	B	B	B	B	A	B	A	H	B	B	A	A	A	A	H	H	B	B	H	H	A	A	B	B	B	H	B	B	B	A	B	H	A
Chr9.44	9	3400396	G	C	B	B	A	A	A	A	B	B	B	A	A	B	B	B	B	B	A	B	A	H	B	B	A	A	A	A	B	B	B	B	H	A	A	A	B	B	B	B	B	B	B	A	B	B	A
Chr9.45	9	3493438	G	A	B	B	A	A	A	A	B	B	B	A	A	B	B	B	B	B	A	B	A	H	B	B	A	A	A	A	H	H	B	B	H	H	A	A	B	B	B	H	B	B	B	A	B	B	A
Chr9.46	9	3503233	G	C	B	H	A	A	A	A	B	B	B	A	A	B	B	B	B	B	A	B	A	H	B	H	A	A	A	A	H	H	B	B	H	H	A	A	B	B	B	H	B	B	B	A	B	B	A
Chr9.47	9	3572570	G	A	B	B	A	A	A	A	B	B	B	A	A	B	B	B	B	B	A	B	A	H	B	B	A	A	A	A	B	A	B	B	H	H	A	A	B	B	B	B	B	B	B	A	B	B	A
Chr9.48	9	3583374	T	C	B	B	A	A	A	A	B	B	B	A	A	B	B	B	B	B	A	B	A	H	B	B	A	A	A	A	H	H	B	B	H	H	A	A	B	B	B	H	B	B	B	A	B	B	A
Chr9.49	9	3660456	T	A	B	B	A	A	A	A	B	B	B	A	A	B	B	B	B	B	A	B	A	H	B	B	A	A	A	A	H	H	B	B	H	H	A	A	B	B	B	H	B	B	B	A	B	B	A
Chr9.50	9	3699903	T	G	B	B	A	A	A	A	B	B	B	A	A	B	B	B	B	B	A	B	A	H	B	B	A	A	A	A	H	H	B	B	B	B	A	A	B	B	B	H	B	B	B	A	B	B	A
Chr9.51	9	3793293	C	T	B	B	A	A	A	A	B	B	B	A	A	B	B	B	B	B	A	B	A	H	B	B	A	A	A	A	H	A	B	B	H	B	A	A	B	B	B	H	B	B	B	A	B	B	A
Chr9.52	9	4021461	C	T	B	B	A	A	A	A	B	B	B	A	A	B	B	B	B	B	A	B	A	H	B	B	A	A	A	A	H	H	B	B	H	H	A	A	B	B	B	H	B	B	B	A	B	B	A
Chr9.53	9	4255525	A	G	B	B	A	A	A	A	B	B	B	A	A	B	B	B	B	B	A	B	A	H	B	B	A	A	A	A	H	H	B	B	H	B	A	A	B	B	B	A	B	B	B	A	B	H	A
Chr9.54	9	4388675	T	G	B	B	A	A	A	A	B	B	B	A	A	B	B	B	B	B	H	B	A	H	B	B	A	A	A	A	H	H	B	B	H	H	A	A	B	B	B	A	B	B	B	A	B	B	A
Chr9.55	9	4470506	G	C	B	B	A	A	A	A	B	B	B	A	A	B	B	B	B	B	A	B	A	H	B	B	A	A	A	A	B	H	B	B	H	H	A	A	B	B	B	H	B	B	B	A	B	B	A
Chr9.56	9	4602339	G	A	B	B	A	A	A	A	B	B	B	A	A	B	B	B	B	B	A	B	A	H	B	B	A	A	A	A	H	H	B	B	H	H	A	A	B	B	B	H	B	B	B	A	B	H	A
Chr9.57	9	4767807	A	T	B	B	A	A	A	A	B	B	B	A	A	B	B	B	B	B	A	B	A	H	B	B	A	A	A	A	H	H	B	B	H	H	A	A	B	B	B	H	B	B	B	A	B	B	A
Chr9.58	9	4941387	T	C	B	B	A	A	A	A	B	B	B	A	A	B	B	B	B	B	A	B	A	H	B	B	A	A	A	A	H	H	B	B	H	A	A	A	B	B	B	H	B	H	B	A	B	B	A
Chr9.59	9	4979452	G	A	B	B	A	A	A	A	B	B	B	A	A	B	B	B	B	B	A	B	A	H	B	B	A	A	A	A	H	A	B	B	H	B	A	A	H	B	B	H	B	B	B	A	B	B	A
Chr9.60	9	5101738	A	C	B	B	A	A	A	A	B	B	B	A	A	B	B	B	B	B	A	B	A	H	B	B	A	A	A	A	H	H	B	B	H	H	A	A	B	B	B	H	B	B	B	A	B	H	A
Chr9.61	9	5103802	C	T	B	B	A	A	A	A	B	B	B	A	A	B	B	B	B	B	A	B	A	H	B	B	A	A	A	A	B	H	B	B	H	N	A	A	B	B	B	A	B	B	B	A	B	B	A
Chr9.62	9	5135224	C	G	B	B	A	A	A	A	B	B	B	A	A	B	B	B	B	B	A	B	A	H	B	B	A	A	A	A	H	H	B	B	H	B	A	A	B	B	B	H	B	B	B	A	B	H	A
Chr9.63	9	5175625	T	G	B	B	A	A	A	H	B	B	B	A	A	B	B	B	B	B	H	B	A	H	B	B	A	A	A	A	H	H	B	B	H	A	A	A	B	B	B	H	B	B	B	A	B	H	A
Chr9.64	9	5178029	G	T	B	B	A	A	A	A	B	B	B	A	A	B	B	B	B	B	A	B	A	H	B	B	A	A	A	A	H	H	B	B	H	H	A	A	B	B	B	H	B	B	B	A	B	B	A
Chr9.65	9	5409990	T	G	B	B	A	A	A	A	B	B	B	A	A	B	B	B	H	B	A	B	A	H	B	B	A	A	A	A	H	H	B	B	H	H	A	A	B	B	B	H	B	B	B	A	B	B	A
Chr9.66	9	5413821	G	A	B	B	A	A	A	A	B	B	B	A	A	B	B	B	B	B	A	B	A	H	B	B	A	A	A	A	H	H	B	B	H	H	A	A	H	B	B	H	B	B	B	A	B	H	A
Chr9.67	9	5624450	A	G	B	B	A	A	A	A	B	B	B	A	A	B	B	B	B	B	A	B	A	H	B	B	A	A	A	A	H	H	B	B	H	H	A	A	B	B	B	H	B	B	B	A	B	H	A
Chr9.68	9	5782607	T	C	B	B	A	A	A	A	B	B	B	A	A	B	B	B	B	B	A	B	A	H	B	B	A	A	A	A	H	H	B	B	H	H	A	A	N	B	B	B	B	B	B	A	B	B	A
Chr9.69	9	5782673	T	C	B	B	A	A	A	A	B	B	B	A	A	B	B	B	B	B	A	H	A	H	B	B	A	A	A	A	H	B	B	B	H	H	A	A	A	B	B	H	B	B	B	A	B	B	A
Chr9.70	9	5809548	G	C	B	B	A	A	A	A	B	B	B	A	A	B	B	B	B	B	A	B	A	H	B	B	A	A	A	A	H	A	B	B	H	B	A	A	B	B	B	H	B	B	B	A	B	H	A
Chr9.71	9	5842206	T	A	B	B	A	A	A	A	B	B	B	A	A	B	B	B	B	B	A	B	A	H	B	B	A	A	A	A	B	H	B	B	H	H	A	A	B	B	B	H	B	B	B	A	B	B	A
Chr9.72	9	5871446	C	T	B	B	A	A	A	A	B	B	B	A	A	B	B	B	B	B	A	B	A	H	B	B	A	A	A	A	H	H	B	B	H	H	A	A	B	B	B	H	B	B	B	A	B	B	A
Chr9.73	9	5929113	C	A	B	B	A	A	A	A	B	B	B	A	A	B	B	B	B	B	A	B	A	A	B	B	A	A	A	A	B	A	B	B	B	A	A	A	B	B	B	B	B	B	B	A	B	B	A
Chr9.74	9	6027903	G	A	B	B	A	A	A	A	B	B	B	A	A	B	B	B	B	B	A	B	A	H	B	B	A	A	A	A	H	H	B	B	H	H	A	A	B	B	B	H	B	B	B	A	B	H	A
Chr9.75	9	6093969	G	A	B	B	A	A	A	A	B	B	B	A	A	B	B	H	B	B	A	B	A	H	B	B	A	A	A	A	H	H	B	B	A	H	A	A	B	B	B	H	B	B	B	A	B	B	A
Chr9.76	9	6194705	T	C	B	B	A	A	A	A	B	B	B	A	A	B	B	B	B	H	A	B	A	H	B	B	A	A	A	A	B	A	B	B	H	H	A	A	B	B	B	H	B	B	B	A	B	H	A
Chr9.77	9	6750353	C	T	B	B	A	A	A	A	B	B	B	A	A	B	B	B	H	H	A	B	A	H	B	B	A	A	A	A	H	H	B	B	H	H	A	A	B	B	B	H	B	B	B	A	B	B	A
Chr9.78	9	6756914	C	T	B	B	A	A	A	A	B	B	B	A	A	B	B	B	H	B	A	B	A	H	B	B	A	A	A	A	H	H	B	B	B	N	A	A	B	B	B	B	B	B	B	A	B	N	A
Chr9.79	9	6793066	A	C	B	B	A	A	A	A	B	B	B	A	A	B	B	B	H	B	A	B	A	H	B	B	A	A	A	A	H	H	B	B	H	A	A	A	B	B	B	H	B	B	B	A	B	H	A
Chr9.80	9	6879619	C	A	B	B	A	A	A	A	B	B	B	A	A	B	B	B	H	B	A	B	A	H	B	B	A	A	A	A	H	H	B	B	H	H	A	A	B	B	B	H	B	B	B	A	B	B	A
Chr9.81	9	7006897	C	A	B	B	A	A	A	A	B	B	B	A	A	B	B	B	H	B	A	B	A	B	B	B	A	A	A	A	H	A	B	B	H	H	A	A	B	B	B	A	B	B	B	A	B	B	A
Chr9.82	9	7084181	C	A	B	B	A	A	A	A	B	B	B	A	A	B	B	B	H	B	A	B	H	H	B	B	A	A	A	A	B	B	B	B	H	H	A	A	B	B	B	H	B	B	B	A	B	B	A
Chr9.83	9	7140536	C	T	B	B	A	A	A	A	B	B	B	A	A	B	B	B	H	B	A	B	H	H	B	B	A	A	A	A	B	B	B	B	H	B	A	A	B	N	B	H	B	B	B	A	B	B	A
Chr9.84	9	7142916	A	C	B	B	A	A	A	A	B	B	B	A	A	B	B	B	B	B	A	B	H	B	B	B	A	A	A	A	B	B	B	B	A	N	A	A	B	N	B	B	B	B	B	A	B	B	A
Chr9.85	9	7186696	A	G	B	B	A	A	A	A	B	B	B	A	A	B	B	B	H	B	A	B	H	H	B	B	N	A	A	A	B	B	B	B	H	H	A	A	B	N	B	H	B	B	B	A	B	B	A
Chr9.86	9	15272672	A	G	B	B	H	A	A	A	B	B	B	A	A	B	A	A	H	A	A	B	H	B	B	B	B	B	A	A	H	B	B	B	A	B	A	A	N	A	B	A	A	H	B	H	B	N	A
Chr9.87	9	15409938	C	T	B	H	H	A	A	A	B	B	H	A	A	B	A	A	A	A	H	B	H	B	B	B	B	B	A	A	H	B	B	B	H	H	A	A	H	A	B	A	A	H	B	H	B	H	A
Chr9.88	9	15454312	A	T	H	H	H	A	A	A	B	B	H	A	A	B	A	A	A	A	H	B	H	B	B	B	B	B	A	A	B	B	B	B	A	H	A	A	B	A	N	A	A	H	B	H	B	B	A
Chr9.89	9	15455326	A	G	B	H	H	A	A	A	B	B	H	A	A	B	A	A	A	A	H	B	H	B	B	B	B	B	A	A	H	B	B	B	H	H	A	A	H	A	H	A	A	H	B	H	B	B	A
Chr9.90	9	15504884	G	T	B	H	H	A	A	A	B	B	H	A	A	B	A	A	A	A	H	B	H	B	B	B	B	B	A	A	H	B	B	B	H	H	A	A	H	A	H	A	A	H	B	H	B	B	A
Chr9.91	9	15504950	G	T	B	H	H	A	A	A	B	B	H	A	A	B	A	A	A	A	H	B	H	B	B	B	B	B	A	A	B	B	B	B	B	H	A	A	B	A	H	A	A	H	B	B	B	B	A
Chr9.92	9	15511126	G	A	B	H	H	A	A	A	B	B	H	A	A	B	A	A	A	A	H	B	H	B	B	B	B	B	A	A	H	B	B	B	H	H	A	A	H	A	H	A	A	H	B	H	B	B	A
Chr9.93	9	16154372	C	T	B	H	H	A	A	A	H	B	H	A	A	B	A	A	A	A	H	B	B	B	B	B	B	B	A	A	B	B	B	B	B	B	A	A	B	A	H	A	A	B	H	B	B	H	A
Chr9.94	9	16348416	T	C	B	H	H	A	A	A	B	B	H	A	A	A	A	A	A	A	H	B	B	B	B	B	B	B	A	A	H	B	B	B	H	B	A	A	H	A	H	A	A	H	H	H	B	B	A
Chr9.95	9	16388929	T	C	H	H	H	A	A	A	B	B	H	A	A	A	A	A	A	A	H	B	B	B	B	B	B	B	A	A	H	B	B	B	H	B	A	A	H	A	H	A	A	H	H	H	B	H	A
Chr9.96	9	16446871	G	A	H	H	H	H	A	A	B	B	H	A	A	A	A	A	A	A	H	B	B	B	B	B	B	B	A	A	H	B	B	B	H	B	A	A	H	A	H	A	A	H	A	H	B	B	A
Chr9.97	9	18356159	C	T	H	H	H	A	A	A	B	B	B	A	B	A	A	A	A	A	H	H	B	B	H	B	B	B	H	A	B	B	B	B	A	A	A	A	H	A	H	A	A	N	A	H	B	B	A
Chr9.98	9	18368173	A	G	H	H	H	A	A	A	B	B	H	A	B	A	A	A	A	A	H	H	B	B	B	B	B	B	H	A	B	B	B	B	H	H	A	A	H	A	H	A	A	A	A	H	B	H	A
Chr9.99	9	19106202	T	C	H	H	H	A	A	A	B	B	H	A	B	H	H	A	A	A	H	H	B	B	B	B	B	B	B	A	B	B	B	B	H	A	A	A	H	A	B	A	A	A	A	H	B	B	A
Chr9.100	9	19115746	T	A	H	H	H	A	A	A	B	B	H	A	B	H	A	A	A	A	H	H	B	B	B	B	B	B	H	A	B	B	B	B	H	A	A	A	H	A	B	A	A	A	A	H	B	B	A
Chr9.101	9	19225621	G	A	H	H	H	A	A	A	B	B	H	A	B	H	A	A	A	A	H	H	B	B	B	B	B	B	H	A	B	B	B	B	H	A	A	A	H	A	B	A	A	A	A	A	B	H	A
Chr9.102	9	20082492	A	G	B	B	H	A	A	A	H	B	H	A	B	H	A	A	A	A	A	H	B	B	B	B	B	B	B	B	B	B	B	B	H	H	A	A	H	B	B	A	A	H	A	H	B	B	A
Chr9.103	9	20096905	C	A	B	B	H	A	A	A	H	B	H	A	B	H	A	A	A	A	A	H	B	B	B	B	B	B	B	B	B	B	B	B	H	A	A	A	B	B	B	A	A	H	A	H	B	B	A
Chr9.104	9	20369578	T	C	B	B	H	H	A	A	H	B	H	A	B	H	A	A	A	A	A	H	B	B	B	B	B	B	B	B	B	B	B	B	H	H	A	A	H	B	B	A	A	H	A	H	B	B	A
Chr9.105	9	20695138	C	A	B	B	H	A	A	A	A	B	H	A	B	H	A	A	A	A	A	H	B	B	B	B	B	B	B	B	B	B	B	B	A	H	A	A	H	B	B	A	A	A	A	H	B	B	A
Chr9.106	9	20713480	C	T	B	B	H	A	A	A	H	H	H	A	H	B	A	A	A	A	A	H	B	B	B	B	B	B	B	B	B	B	B	B	B	H	A	A	B	B	B	A	A	B	A	H	B	B	A
Chr9.107	9	20757278	T	G	B	B	H	A	A	A	H	B	H	A	B	H	A	A	A	A	A	H	B	B	B	B	B	B	B	B	B	B	B	B	H	H	A	A	B	B	B	A	A	H	A	H	B	B	A
Chr9.108	9	20791706	T	C	B	H	H	A	A	A	H	B	H	A	B	H	A	A	A	A	A	H	B	B	B	B	B	B	B	B	B	B	B	B	H	H	A	A	B	B	B	A	A	H	A	H	B	B	A
Chr9.109	9	20912309	C	A	B	B	H	A	A	A	H	B	H	A	B	H	A	A	H	A	A	H	B	B	B	B	B	B	B	B	B	B	B	B	H	H	A	A	B	B	B	A	A	H	A	H	B	B	A
Chr9.110	9	20964876	C	T	B	B	B	A	A	A	H	B	H	A	B	H	A	A	A	A	A	H	B	B	B	B	B	B	B	B	B	B	B	B	B	A	A	A	H	B	B	A	A	A	A	B	B	B	A
Chr9.111	9	20972313	C	T	B	B	H	A	A	A	H	B	H	A	B	H	A	A	A	A	A	H	B	B	B	B	B	B	B	B	B	B	B	B	H	H	A	A	H	B	B	A	A	H	A	H	B	B	A
Chr9.112	9	20973785	G	A	B	B	H	A	A	A	B	B	H	A	B	H	A	A	H	A	A	H	B	B	H	B	B	B	B	B	B	B	B	B	A	B	A	A	N	B	N	A	A	H	A	N	B	B	A
Chr9.113	9	21124337	C	T	B	B	H	A	A	A	B	B	B	A	B	H	A	A	A	A	A	H	B	B	B	B	N	B	B	B	B	B	B	B	H	N	A	A	B	B	N	A	A	B	A	B	B	B	A
Chr9.114	9	22273553	T	C	B	B	H	A	A	A	B	B	H	A	H	H	B	B	A	B	A	B	B	B	B	B	A	A	B	B	B	B	B	B	H	A	A	A	B	B	A	A	B	B	A	A	B	B	A
Chr9.115	9	22308303	A	C	B	B	H	A	A	H	H	B	B	A	H	H	B	B	A	B	A	B	B	B	B	B	A	A	B	B	B	B	B	B	H	N	A	A	B	B	N	A	B	B	A	B	B	B	A
Chr9.116	9	22308564	C	G	B	B	H	A	A	H	H	B	H	A	H	H	B	B	A	B	A	B	B	B	B	B	A	A	B	B	B	B	B	B	H	B	A	A	B	B	N	A	B	B	A	B	B	B	A
Chr9.117	9	22318423	G	A	B	B	H	A	A	H	H	B	H	A	H	H	B	B	A	B	A	B	B	B	B	B	A	A	B	B	B	B	B	B	H	H	A	A	H	B	H	A	B	B	A	H	B	B	A
Chr9.118	9	22369097	G	T	B	B	H	A	A	H	H	B	H	A	H	H	B	B	A	B	A	B	B	B	B	B	A	A	B	B	B	B	B	B	H	H	A	A	H	B	H	A	B	B	A	H	B	H	A
Chr10.1	10	585732	A	G	H	A	H	H	A	A	B	B	B	B	H	H	B	B	A	B	A	A	A	A	H	H	A	A	A	A	H	H	A	A	B	B	A	H	B	B	A	A	A	A	A	H	A	B	A
Chr10.2	10	1006357	C	T	H	A	H	H	A	A	B	B	B	B	H	A	B	B	A	H	A	A	A	A	H	H	A	A	A	A	H	A	A	A	B	B	A	H	B	B	N	A	A	A	A	B	A	B	A
Chr10.3	10	2299645	C	G	H	B	A	A	H	H	A	H	H	H	B	B	B	H	B	H	H	H	B	A	A	A	A	A	B	B	B	B	H	H	H	H	H	H	H	H	H	B	A	A	H	A	B	H	A
Chr10.4	10	2360136	T	A	A	A	H	A	H	H	B	B	B	B	A	A	B	B	A	B	A	A	A	A	B	B	A	A	A	A	H	H	A	A	B	H	A	H	H	B	A	A	A	A	A	A	A	B	A
Chr10.5	10	3053240	T	C	H	A	H	A	A	A	B	B	B	B	A	A	B	B	A	B	A	A	A	A	B	B	A	A	A	A	H	B	A	A	H	B	A	B	B	B	H	H	A	A	A	A	A	H	A
Chr10.6	10	3055973	C	A	H	A	H	A	A	A	B	B	B	B	A	A	B	B	A	B	A	A	A	A	B	B	A	A	A	A	H	B	A	A	H	B	A	H	H	B	H	H	A	A	A	A	A	H	A
Chr10.7	10	3057483	T	C	H	A	H	A	A	A	B	B	B	B	A	A	B	B	A	B	A	A	A	A	B	B	A	A	A	A	H	B	A	A	H	B	A	H	B	B	H	H	A	A	A	A	A	H	A
Chr10.8	10	3087351	G	A	H	A	H	A	A	A	B	B	B	B	A	A	B	B	A	B	A	A	A	A	B	B	A	A	A	A	H	B	A	A	H	H	A	H	H	B	H	H	A	A	A	A	A	B	A
Chr10.9	10	3089947	A	C	H	A	H	A	A	A	H	B	B	B	A	A	B	B	A	B	A	A	A	A	B	B	A	A	A	A	H	B	A	A	H	H	A	A	A	B	A	B	A	A	A	A	A	H	A
Chr10.10	10	3090527	C	A	H	A	H	A	A	A	N	B	B	B	A	A	B	B	A	B	A	A	A	A	B	B	A	A	A	A	H	B	A	A	A	H	A	H	B	B	A	H	A	A	A	A	A	H	A
Chr10.11	10	3092099	A	T	H	A	H	A	A	A	B	B	B	B	A	A	B	B	A	H	A	A	A	A	B	B	A	A	A	A	H	B	A	A	H	B	A	H	B	B	H	H	A	A	A	A	A	B	A
Chr10.12	10	3117461	T	C	H	A	H	A	A	A	B	B	B	B	A	A	B	B	A	B	A	A	A	A	B	B	A	A	A	A	H	B	A	A	H	B	A	H	B	B	H	H	A	A	A	A	A	B	A
Chr10.13	10	3396919	C	T	H	A	H	A	A	A	B	B	B	B	A	A	B	B	A	B	A	A	A	A	B	B	A	A	A	A	H	B	A	A	H	B	A	H	B	B	B	H	A	A	A	A	A	B	A
Chr10.14	10	3410626	T	C	H	A	H	A	A	A	B	B	B	B	A	A	B	B	A	B	A	A	A	A	B	B	A	A	A	A	H	B	A	A	H	H	A	H	B	B	H	H	A	A	A	A	A	B	A
Chr10.15	10	3412556	T	C	H	A	H	A	A	A	B	B	B	B	A	A	B	B	A	B	A	A	A	A	B	B	A	A	A	A	H	B	A	A	H	B	A	H	B	B	H	H	A	A	A	A	A	B	A
Chr10.16	10	3416439	A	G	H	A	H	A	A	A	B	B	B	B	A	A	B	B	A	B	A	A	A	A	B	B	A	A	A	A	H	B	A	A	H	B	A	H	B	B	B	H	A	A	A	A	A	B	A
Chr10.17	10	3525686	T	C	H	A	H	A	A	A	B	B	B	B	A	A	B	B	A	B	A	A	A	A	B	B	A	A	A	A	H	B	A	A	H	B	A	H	B	B	H	H	A	A	A	A	A	B	A
Chr10.18	10	3614060	A	G	H	A	H	A	A	A	B	B	B	B	A	A	B	B	A	B	A	A	A	A	B	B	A	A	A	A	H	B	A	A	H	B	A	H	H	B	H	H	A	A	A	A	A	H	A
Chr10.19	10	3705613	A	T	H	A	H	A	A	A	B	B	B	B	A	A	B	B	A	B	A	A	A	A	B	B	A	A	A	A	B	H	A	A	H	B	A	H	B	B	B	H	A	A	A	A	A	B	A
Chr10.20	10	3761326	A	T	A	A	H	A	A	A	A	H	H	H	A	A	H	H	A	H	A	A	A	A	B	B	A	A	A	A	B	H	A	A	H	A	A	A	H	H	A	H	A	A	A	A	A	A	A
Chr10.21	10	3782804	C	T	H	A	H	A	A	A	B	B	B	B	A	A	B	B	A	B	A	A	A	A	B	B	A	A	A	A	H	B	A	A	H	B	A	A	B	B	A	H	A	A	A	A	A	B	A
Chr10.22	10	3806404	G	A	H	A	H	A	A	A	B	B	B	B	A	A	B	B	A	B	A	A	A	A	B	B	A	A	A	A	H	H	A	A	H	B	A	H	B	B	H	H	A	A	A	A	A	B	A
Chr10.23	10	3849408	G	A	H	A	A	A	A	A	B	B	B	B	A	A	B	B	A	B	A	A	A	A	B	B	A	A	A	A	H	N	A	A	H	B	A	H	B	B	H	B	A	A	A	A	A	B	A
Chr10.24	10	3849413	G	A	H	A	H	A	A	A	B	B	B	B	A	A	B	B	A	B	A	A	A	A	B	B	A	A	A	A	H	B	A	A	H	B	A	H	B	B	H	H	A	A	A	A	A	H	A
Chr10.25	10	3992366	T	G	H	A	H	A	A	A	B	B	B	B	A	A	B	B	A	B	A	A	A	A	B	B	A	A	A	A	H	B	A	A	H	B	A	H	B	B	H	H	A	A	A	A	A	H	A
Chr10.26	10	3996436	G	A	H	H	H	A	A	A	B	B	B	B	A	A	B	B	A	B	A	A	A	A	B	B	A	A	A	A	H	B	A	A	H	B	A	H	B	B	H	H	A	A	A	A	A	B	A
Chr10.27	10	4046805	T	C	H	A	H	A	A	A	B	B	B	B	A	A	B	B	A	B	A	A	A	A	B	B	A	A	A	A	H	B	A	A	A	B	A	A	B	B	H	H	A	A	A	A	A	B	A
Chr10.28	10	4272656	A	G	B	A	B	A	A	A	B	B	B	B	A	A	B	B	A	B	A	A	A	A	B	B	A	A	A	A	B	B	A	A	H	B	A	H	B	B	H	B	A	H	A	A	A	B	A
Chr10.29	10	5341493	G	A	H	A	H	A	A	A	B	B	B	B	A	A	B	B	A	B	A	A	A	A	B	B	A	A	A	A	H	B	A	A	H	B	A	H	B	B	H	H	A	A	A	A	A	H	A
Chr10.30	10	5444417	C	G	B	A	H	A	A	A	B	B	B	B	A	A	B	B	A	B	A	A	A	A	B	B	A	A	A	A	B	B	A	A	H	B	A	H	B	B	H	B	N	A	A	A	A	H	A
Chr10.31	10	5514249	G	T	H	B	H	H	H	H	H	H	H	H	B	B	B	A	A	A	H	A	A	A	H	H	A	H	B	B	B	B	A	A	A	H	A	A	H	H	A	N	H	A	H	H	A	A	H
Chr10.32	10	5514264	C	A	H	A	H	A	A	A	B	B	B	B	A	A	B	B	A	B	A	A	A	A	B	B	A	A	A	A	H	B	A	A	H	B	A	H	B	B	H	H	A	A	A	A	A	B	H
Chr10.33	10	5725854	G	A	H	A	H	A	A	A	B	H	B	B	A	A	B	B	A	B	A	A	A	A	B	B	A	A	A	A	H	B	A	A	H	B	A	H	B	B	H	H	A	A	A	A	A	H	H
Chr10.34	10	5755968	G	A	H	A	H	A	A	A	B	B	B	B	A	A	B	B	A	H	A	A	A	A	B	B	A	A	A	A	H	B	A	A	H	B	A	H	B	B	A	A	A	A	A	A	A	H	H
Chr10.35	10	5825798	G	A	H	A	H	A	A	A	B	B	B	B	A	A	B	B	A	B	A	A	A	A	B	B	A	A	A	A	H	B	A	A	H	B	A	H	H	B	H	H	A	A	A	A	A	H	H
Chr10.36	10	5869978	G	A	H	A	H	A	A	A	B	B	B	B	A	A	B	B	A	B	A	A	A	A	B	B	A	A	A	A	H	B	A	A	H	B	A	H	B	B	H	H	A	A	A	A	A	H	H
Chr10.37	10	5930051	T	C	H	A	H	A	A	A	B	B	B	B	A	A	B	B	A	B	A	A	A	A	B	B	A	A	A	A	B	B	A	A	H	B	A	B	B	B	H	H	A	A	A	A	A	B	H
Chr10.38	10	6019467	C	T	H	A	H	A	A	A	B	B	B	B	A	A	B	B	A	B	A	A	A	A	B	B	A	A	A	A	H	B	A	A	H	B	A	H	B	B	H	H	A	A	A	A	A	H	H
Chr10.39	10	6301071	T	C	H	A	H	A	A	A	B	B	B	B	A	A	B	B	A	B	A	A	A	A	B	B	A	A	A	A	H	B	A	A	H	B	A	H	B	B	B	H	A	A	A	A	A	B	H
Chr10.40	10	6360804	G	T	H	A	H	A	A	A	B	B	B	B	A	A	B	B	A	B	A	A	A	A	B	B	A	A	A	A	H	H	A	A	H	B	A	H	B	B	H	H	A	A	A	A	A	H	H
Chr10.41	10	6797448	A	C	A	A	H	A	A	A	B	B	B	B	A	A	B	B	A	B	A	A	A	A	B	B	A	A	A	A	A	B	A	A	H	B	A	A	B	B	H	H	A	A	A	A	A	B	B
Chr10.42	10	6837672	T	C	H	A	H	A	A	A	B	B	B	B	A	A	B	B	A	B	A	A	A	A	B	B	A	A	A	A	H	B	A	A	H	B	A	H	B	B	H	A	A	A	A	A	A	B	H
Chr10.43	10	6908380	G	T	H	A	A	A	A	A	B	B	B	B	A	A	B	B	A	B	A	A	A	A	B	B	A	A	A	A	B	B	A	A	H	B	A	H	B	B	H	H	A	A	A	A	A	B	H
Chr10.44	10	7017716	G	A	H	A	H	A	A	A	B	B	B	B	A	A	B	B	A	B	A	A	A	A	B	H	A	A	A	A	H	B	A	A	H	H	A	B	B	B	A	B	A	A	A	A	A	B	B
Chr10.45	10	7110574	G	T	A	A	H	A	A	A	B	B	B	B	A	A	B	B	A	B	A	A	A	A	B	B	A	A	A	A	A	B	A	A	A	B	A	H	B	B	H	A	A	A	A	A	A	B	H
Chr10.46	10	7413671	C	T	H	A	H	A	A	A	B	B	B	B	A	A	B	B	A	B	A	A	A	A	B	B	A	A	A	A	H	B	A	A	H	B	A	H	H	B	H	H	A	A	A	A	A	B	H
Chr10.47	10	7441602	T	G	H	A	H	A	A	A	B	B	B	B	A	A	B	B	A	B	A	A	A	A	B	B	A	A	A	A	H	B	A	A	H	B	A	H	B	B	H	B	A	A	A	A	A	B	H
Chr10.48	10	7443599	G	C	H	A	H	A	A	A	B	B	B	B	A	A	B	B	A	B	A	A	A	A	B	B	A	A	A	A	H	B	A	A	H	B	A	H	B	B	H	H	A	A	A	A	A	H	H
Chr10.49	10	7542888	C	A	A	A	H	A	A	A	B	B	B	B	A	A	B	B	A	B	A	A	A	A	B	B	A	A	A	A	H	B	A	A	H	B	A	A	B	B	H	A	A	A	A	A	A	B	H
Chr10.50	10	7551221	A	G	H	A	H	A	A	A	B	B	B	B	A	A	B	B	A	B	A	A	A	A	B	B	A	A	N	A	B	B	A	A	A	B	A	H	B	B	A	A	A	A	A	A	A	H	A
Chr10.51	10	7701186	T	C	H	A	H	A	A	A	B	B	B	B	A	A	B	B	A	B	A	A	A	A	B	B	A	A	N	N	B	B	N	A	B	B	A	A	B	B	N	A	A	A	A	A	A	B	H
Chr10.52	10	7997462	T	C	B	B	A	A	A	A	H	H	B	B	B	B	A	H	B	B	A	A	A	A	B	H	A	A	B	B	A	A	H	H	A	H	H	B	A	A	B	H	A	A	H	A	A	H	H
Chr10.53	10	8463250	T	C	H	A	H	A	A	A	B	B	B	B	A	A	B	B	A	B	A	A	A	A	B	B	A	A	A	A	H	B	A	A	H	B	A	H	B	B	H	H	A	A	A	A	A	B	H
Chr10.54	10	8844041	C	A	H	A	H	A	A	A	B	B	B	B	A	A	B	B	A	B	A	A	A	A	B	B	A	N	A	A	B	B	A	A	H	B	A	H	H	B	H	A	A	A	A	A	A	H	H
Chr10.55	10	8874646	A	C	H	A	H	A	A	A	B	B	B	B	A	A	B	B	A	B	A	A	A	A	B	B	A	H	A	A	H	B	A	A	H	H	A	H	B	B	H	H	A	A	A	A	A	B	H
Chr10.56	10	9002305	T	C	H	A	H	A	A	A	B	B	B	B	A	A	B	B	A	B	A	A	A	A	B	B	A	A	A	A	B	B	A	A	H	B	A	H	B	B	H	H	A	A	A	A	A	B	H
Chr10.57	10	9074135	T	A	H	A	H	A	A	A	B	B	B	B	A	A	B	B	A	B	A	A	A	A	B	B	A	A	A	A	N	B	A	A	B	B	A	H	B	B	B	H	A	A	A	A	A	B	H
Chr10.58	10	9122358	C	A	H	A	H	A	A	A	B	B	B	B	A	A	B	B	A	B	A	A	A	A	B	B	A	A	A	A	H	B	A	A	H	B	A	H	B	B	H	H	A	A	A	A	A	H	H
Chr10.59	10	9158316	A	T	H	A	A	A	A	A	B	B	B	B	A	A	B	B	A	B	A	A	A	A	B	B	A	A	A	A	H	B	A	A	H	H	A	H	B	B	H	B	A	A	A	A	A	B	B
Chr10.60	10	9217160	A	T	A	A	H	A	A	A	B	B	B	B	A	A	B	B	A	B	A	A	A	A	B	B	A	A	A	A	B	B	A	A	B	B	A	A	B	B	H	N	A	A	A	A	A	B	H
Chr10.61	10	9336066	T	C	H	A	H	A	A	A	B	B	B	B	A	A	B	B	A	B	A	A	A	A	B	B	A	A	A	A	B	H	A	A	H	B	A	H	H	B	H	H	A	A	A	A	A	H	H
Chr10.62	10	9438287	C	T	H	A	A	A	A	A	B	B	B	B	A	A	B	B	A	B	A	A	A	A	B	B	A	A	A	A	N	B	A	A	B	B	A	H	N	B	B	A	A	A	A	A	A	B	B
Chr10.63	10	9627541	T	C	H	A	H	A	A	A	B	B	B	B	A	A	B	B	A	B	A	A	A	A	B	B	A	A	A	A	H	B	A	A	H	B	A	H	B	B	H	H	A	A	A	A	A	B	H
Chr10.64	10	9627886	C	T	H	A	H	A	A	A	B	B	B	B	A	A	B	B	A	B	A	A	A	A	B	B	A	A	A	A	B	B	A	A	H	H	A	H	B	B	H	H	A	A	A	A	A	B	H
Chr10.65	10	9841168	G	A	H	A	H	A	A	A	H	B	B	B	A	A	B	B	A	B	A	A	A	A	B	B	A	A	A	A	H	B	A	A	H	H	A	H	H	B	H	H	A	A	A	A	A	H	H
Chr10.66	10	9865262	T	A	H	A	H	A	A	A	B	B	B	B	A	A	B	B	A	B	A	A	A	A	B	B	A	A	A	A	H	B	A	A	H	B	A	H	B	B	H	H	A	A	A	A	A	B	H
Chr10.67	10	9888179	G	C	B	B	A	A	A	A	B	B	B	A	A	B	B	B	B	B	A	B	A	H	B	B	A	A	A	A	H	B	A	B	H	A	A	A	B	B	B	H	B	B	B	A	B	B	A
Chr10.68	10	9928864	T	C	H	A	H	A	A	A	B	B	B	B	A	A	B	B	A	B	A	A	A	A	B	B	A	A	A	A	H	B	A	A	H	B	A	H	B	B	H	H	A	A	A	A	A	H	H
Chr10.69	10	9960935	C	A	H	A	H	A	A	A	B	B	B	B	A	A	B	B	A	B	A	A	A	A	B	B	A	A	A	A	B	B	A	A	H	B	A	A	B	B	N	B	A	A	A	A	A	H	A
Chr10.70	10	9969471	T	C	H	A	H	A	A	A	B	B	B	B	A	A	B	B	A	B	A	A	A	A	B	B	A	A	A	A	H	B	A	A	B	B	A	H	B	B	A	H	A	A	A	A	A	H	H
Chr10.71	10	10088087	A	G	H	A	H	A	A	A	B	B	B	B	A	A	B	B	A	B	A	A	A	A	B	B	A	A	A	A	H	B	A	A	H	B	A	H	B	B	H	H	A	A	A	A	A	B	H
Chr10.72	10	11126622	A	G	H	A	A	A	A	A	B	B	B	B	A	A	B	B	A	B	A	A	A	A	A	H	A	A	A	A	B	B	A	A	A	B	A	H	B	B	H	B	A	A	A	A	A	B	N
Chr10.73	10	11129747	C	T	H	A	H	A	A	A	B	B	B	B	A	A	B	B	A	B	A	A	A	A	A	H	A	A	A	A	B	B	A	A	H	B	A	H	B	B	H	A	A	A	A	A	A	B	A
Chr10.74	10	11140631	C	T	H	A	H	A	A	A	B	B	B	B	A	A	B	B	A	B	A	A	A	A	A	H	A	H	A	A	H	B	A	A	H	B	A	H	B	B	H	H	A	A	A	A	A	H	H
Chr10.75	10	12119039	C	A	H	A	B	A	H	H	H	H	B	B	A	A	B	B	A	B	H	A	H	H	A	B	H	A	A	A	A	H	A	A	H	B	A	H	B	B	B	N	H	H	H	A	A	A	H
Chr10.76	10	12174580	A	C	B	A	B	A	H	H	H	B	B	B	A	A	B	B	A	B	H	A	H	H	A	B	N	A	A	A	B	A	A	A	B	B	A	A	B	B	B	B	B	B	H	A	A	A	B
Chr10.77	10	12331434	A	G	H	A	B	A	B	H	H	H	B	B	A	A	B	B	A	B	H	A	H	H	A	B	A	A	A	A	B	H	A	A	H	B	A	A	B	B	B	B	A	H	A	A	A	A	H
Chr10.78	10	12505560	T	C	H	A	B	A	H	H	H	H	B	B	A	A	B	B	A	B	H	A	H	H	A	B	H	A	A	A	H	H	A	A	H	B	A	H	B	B	B	B	H	H	H	A	A	A	H
Chr10.79	10	12764740	C	T	H	A	B	A	H	H	H	H	B	B	A	A	B	B	A	B	H	A	H	A	A	B	H	A	A	A	B	B	A	A	H	B	A	H	B	B	B	B	A	B	H	A	A	A	H
Chr10.80	10	12944584	A	G	H	A	B	A	H	H	H	H	B	B	A	A	B	B	A	B	H	A	H	H	A	B	H	A	A	A	H	H	A	A	H	B	A	H	B	B	B	B	H	H	H	A	A	A	H
Chr10.81	10	12970199	G	A	H	A	B	A	H	H	H	H	B	B	A	A	B	B	A	B	H	A	H	H	A	B	H	A	A	A	H	H	A	A	H	B	A	H	B	B	B	B	H	H	H	A	A	A	H
Chr10.82	10	12982196	G	A	H	A	B	A	H	H	H	H	B	B	A	A	B	B	A	B	H	A	H	H	A	B	H	A	A	A	H	H	A	A	H	B	A	H	B	B	B	B	B	H	H	A	A	A	H
Chr10.83	10	13014802	A	G	H	A	B	A	H	H	B	H	B	B	A	A	B	B	A	B	H	A	H	H	A	B	H	A	A	A	H	H	A	A	H	B	A	H	B	B	B	B	H	H	H	A	A	A	H
Chr10.84	10	13015815	G	A	H	A	B	A	H	H	B	H	B	B	A	A	B	B	A	B	H	A	H	H	A	B	H	A	A	A	H	H	A	A	H	B	A	H	B	B	B	B	H	H	H	A	A	A	H
Chr10.85	10	13021363	G	T	H	A	B	A	H	H	B	H	B	B	A	A	B	B	A	B	H	A	H	H	A	B	H	A	A	A	B	H	A	A	H	H	A	H	B	B	B	B	H	H	H	A	A	A	H
Chr10.86	10	13962766	A	G	H	A	A	A	H	H	B	H	B	B	A	A	B	B	A	B	H	A	H	H	A	B	B	A	A	A	H	H	A	A	H	B	B	B	B	B	B	B	B	H	B	A	A	A	A
Chr10.87	10	14547091	T	G	H	A	A	A	B	H	B	H	B	B	A	A	A	H	A	B	H	A	H	B	A	B	A	A	A	A	H	H	A	A	H	B	B	B	H	H	B	B	H	H	B	A	A	A	A
Chr10.88	10	14556824	G	A	H	A	A	A	B	H	B	B	B	B	A	A	A	H	A	B	H	A	H	H	A	B	A	A	A	A	H	A	A	A	B	B	B	B	H	A	B	B	H	H	B	A	A	A	A
Chr10.89	10	14709654	T	C	B	N	A	A	B	H	B	A	B	B	A	A	A	H	A	B	H	A	H	H	A	B	A	A	A	A	B	A	A	A	H	B	B	B	B	N	B	B	B	B	B	A	A	A	A
Chr10.90	10	15007466	C	T	H	H	A	A	B	H	B	H	B	B	A	A	A	H	A	B	H	A	H	H	A	B	H	A	A	A	B	H	A	A	H	B	B	B	B	H	B	B	H	H	B	A	A	A	A
Chr10.91	10	15900068	T	C	H	A	A	A	B	H	B	H	B	B	A	A	A	H	A	B	H	A	H	H	A	B	A	A	A	A	B	H	B	H	H	B	B	B	B	B	B	B	H	A	B	A	A	A	A
Chr10.92	10	16039658	A	G	H	A	A	A	B	H	B	H	B	B	A	A	A	H	A	B	H	A	H	A	A	B	H	A	A	A	H	H	H	H	H	B	B	B	B	B	B	B	H	A	B	A	A	A	A
Chr10.93	10	18061638	T	C	H	B	A	B	B	H	B	B	A	A	A	A	A	H	A	B	H	A	H	B	A	B	H	A	A	A	H	H	B	B	A	H	H	H	B	B	B	B	H	A	B	A	H	A	B
Chr10.94	10	18064054	T	G	H	B	A	B	B	H	B	H	A	A	A	A	A	H	A	B	H	A	H	B	A	B	H	A	A	A	H	H	B	B	A	H	H	H	B	B	B	B	H	A	B	A	H	A	B
Chr10.95	10	18318028	T	C	H	B	A	B	B	H	B	H	A	A	A	A	A	H	A	B	H	A	H	B	A	B	H	A	A	A	H	H	B	B	A	H	H	H	B	B	B	B	H	A	B	A	H	A	B
Chr10.96	10	18387677	C	T	B	B	A	B	B	H	B	B	A	A	A	A	A	H	A	B	H	A	A	B	A	B	N	A	A	A	H	B	B	B	A	B	B	B	B	B	B	B	H	A	B	A	B	A	B
Chr10.97	10	18387743	G	A	B	B	A	B	B	A	B	H	A	A	A	A	A	H	A	B	B	A	H	B	A	B	A	A	A	A	H	N	B	B	A	A	A	B	B	B	B	B	H	A	B	A	B	A	B
Chr10.98	10	18391614	A	G	H	B	A	B	B	H	B	H	A	A	A	A	A	H	A	B	H	A	H	B	A	B	H	A	A	A	H	H	B	B	A	H	H	H	B	B	B	B	H	A	B	A	H	A	B
Chr10.99	10	18401843	G	A	H	B	A	H	B	H	B	H	A	A	A	A	A	H	A	B	H	A	H	B	A	B	H	A	A	A	H	H	B	B	A	H	H	H	H	B	B	B	H	A	B	A	H	A	B
Chr10.100	10	18431923	C	T	B	B	A	B	B	H	B	H	A	A	A	A	A	H	A	B	H	A	H	B	A	B	B	A	A	A	H	N	B	B	A	H	B	H	B	B	B	B	A	A	B	A	H	A	B
Chr10.101	10	18500248	C	T	H	B	A	B	B	H	B	H	A	A	A	A	H	H	A	B	H	A	H	B	A	B	A	A	A	A	H	A	B	B	A	H	H	H	B	B	B	B	A	A	B	A	H	A	B
Chr10.102	10	18513972	T	A	H	B	A	B	B	H	B	H	A	A	A	A	A	H	A	B	H	A	H	B	A	B	H	A	A	A	H	H	B	B	A	H	H	H	B	B	B	B	H	A	B	A	H	A	B
Chr10.103	10	18521130	T	C	H	B	A	B	B	H	B	B	A	A	A	A	A	H	A	B	H	A	H	B	A	B	H	A	A	A	B	B	B	B	A	H	A	H	B	B	B	B	H	A	B	A	H	A	B
Chr10.104	10	18523778	C	A	B	B	A	B	B	H	B	H	A	A	A	A	A	H	A	B	H	A	H	B	A	B	B	A	A	A	A	A	B	B	A	H	H	H	B	B	B	B	A	A	B	A	B	A	B
Chr10.105	10	18588346	T	C	H	B	A	B	B	H	B	H	A	A	A	A	A	H	A	B	H	A	H	B	A	B	H	A	A	A	H	H	B	B	A	H	H	H	B	B	B	B	H	A	B	A	H	A	B
Chr10.106	10	18593872	C	T	H	B	A	B	B	H	B	H	A	A	A	A	A	H	A	B	H	A	H	B	A	B	H	A	A	A	H	H	B	B	A	H	H	H	B	B	B	B	H	A	B	A	H	A	B
Chr10.107	10	18639409	A	C	B	B	A	B	B	A	B	H	A	A	A	A	A	H	A	B	H	A	B	B	A	B	B	A	A	A	H	H	B	B	A	B	A	B	B	B	B	B	B	A	B	A	H	A	B
Chr10.108	10	18639526	T	G	H	B	A	B	B	H	B	H	A	A	A	A	A	H	A	B	H	A	H	B	A	B	H	A	A	A	H	H	B	B	A	H	H	H	B	B	B	B	H	A	B	A	H	A	B
Chr10.109	10	18659297	C	A	H	B	A	B	B	H	B	H	A	A	A	A	A	H	A	B	H	A	H	B	A	B	H	A	A	A	H	H	B	B	A	H	H	H	B	B	B	B	H	A	B	A	H	A	B
Chr10.110	10	18665503	G	A	H	B	A	B	B	H	B	H	A	A	A	A	A	H	A	B	H	A	H	B	A	B	H	A	A	A	H	H	B	B	A	H	H	H	B	B	B	B	H	A	B	A	H	A	B
Chr10.111	10	18779150	A	T	H	B	A	B	B	H	B	H	A	A	A	A	H	H	A	B	H	H	H	B	A	B	H	A	A	A	A	H	B	B	A	B	H	A	B	B	B	B	A	A	B	A	H	A	B
Chr10.112	10	18805782	C	G	H	B	A	B	B	H	B	H	A	A	A	A	A	H	A	B	H	H	H	B	A	H	H	A	A	A	H	H	B	B	H	H	H	H	B	B	B	B	A	A	B	A	H	A	B
Chr10.113	10	18832991	T	A	H	B	A	B	B	H	B	H	A	A	A	A	A	H	A	B	H	H	H	B	A	B	H	A	A	A	B	B	B	B	B	H	B	H	B	B	B	B	A	A	B	A	H	A	B
Chr10.114	10	18863812	A	G	H	B	A	B	B	H	B	H	A	A	A	A	A	H	A	B	H	H	H	B	A	B	H	A	A	A	H	B	B	B	A	H	H	H	B	B	B	B	A	A	B	A	H	A	B
Chr10.115	10	18994125	T	A	H	B	A	B	B	A	B	H	A	A	A	A	A	H	A	B	H	H	H	B	A	B	B	A	A	A	H	H	B	B	H	H	A	A	B	B	B	B	A	A	B	A	A	H	B
Chr10.116	10	19005807	T	G	H	B	A	B	B	H	B	H	A	A	A	A	A	H	A	B	H	H	H	B	A	B	A	A	A	A	H	H	B	B	H	H	B	H	B	B	B	B	A	A	B	A	H	A	B
Chr10.117	10	19067406	G	A	H	B	A	B	B	H	B	H	A	A	A	A	A	H	A	B	H	H	H	B	A	B	H	A	A	A	H	H	B	B	H	H	H	H	B	B	B	B	A	A	B	A	H	A	B
Chr10.118	10	19154131	C	A	H	B	A	B	B	A	B	B	A	A	A	A	A	B	A	B	H	H	H	B	A	B	H	A	A	A	B	H	B	B	H	A	H	H	B	B	B	B	A	A	B	A	H	A	B
Chr10.119	10	19216009	G	A	H	B	A	B	B	H	B	H	A	A	A	A	A	H	A	B	H	H	H	B	A	B	H	A	A	A	H	H	B	B	H	A	H	A	B	B	B	B	A	A	B	A	H	A	B
Chr10.120	10	19942732	G	A	A	A	A	B	H	H	B	H	A	H	A	A	A	H	A	B	H	A	H	B	A	B	H	A	A	A	H	H	B	B	H	H	H	H	B	B	B	B	A	A	B	A	H	A	B
Chr10.121	10	20066591	C	G	A	H	A	B	H	H	B	H	A	H	A	A	A	H	A	B	H	A	A	B	A	B	H	A	A	A	H	H	B	B	H	H	H	H	H	B	B	B	A	A	B	A	H	A	B
Chr10.122	10	20185883	C	G	A	A	A	B	H	H	B	H	A	H	A	A	A	H	H	B	H	A	A	B	A	B	H	A	A	A	B	B	B	B	N	A	H	H	H	B	B	B	A	A	B	A	H	A	B
Chr10.123	10	20824463	C	T	A	A	B	B	B	B	B	H	B	B	A	A	B	B	B	B	H	A	A	B	B	B	B	B	B	B	B	B	B	B	B	B	B	B	H	B	B	B	B	B	B	A	B	A	B
Chr10.124	10	22308180	T	C	A	A	A	A	A	H	B	H	A	A	H	B	A	H	A	B	B	A	H	B	H	B	N	A	A	A	A	A	B	B	A	A	B	H	H	B	B	B	A	A	B	H	A	A	B
Chr10.125	10	22373017	A	T	A	A	A	A	A	H	B	H	A	A	H	B	A	H	A	B	B	A	H	B	A	B	H	A	A	A	A	A	B	B	A	A	H	H	H	B	B	B	A	A	B	H	A	A	B
Chr10.126	10	22605009	C	T	A	A	A	A	H	H	B	A	A	A	H	B	A	H	A	B	B	A	H	B	A	H	B	B	A	A	A	A	B	N	A	A	N	H	A	B	B	N	A	A	B	B	A	A	B
Chr11.1	11	285202	C	T	A	A	H	B	B	B	B	H	A	H	B	A	A	A	A	A	B	H	B	H	B	B	H	A	H	A	B	N	B	B	A	A	B	B	A	B	B	B	B	B	H	B	B	B	B
Chr11.2	11	513806	A	G	A	A	A	B	B	B	B	A	A	A	H	A	A	A	A	A	B	H	B	H	B	B	H	A	H	A	B	N	B	B	A	A	N	B	A	H	B	B	B	B	A	B	B	B	B
Chr11.3	11	2840441	C	A	H	H	A	A	A	A	B	B	A	A	A	A	A	A	H	A	B	A	H	B	H	B	H	B	A	A	H	N	N	A	A	A	A	A	H	A	B	B	B	B	B	A	A	A	H
Chr11.4	11	4328631	G	T	H	H	B	H	B	B	A	A	A	A	B	A	A	H	A	A	A	H	H	H	B	H	H	H	B	A	B	B	A	B	B	H	B	B	H	H	B	B	B	B	B	A	B	B	B
Chr11.5	11	4388206	A	G	A	A	B	H	B	B	A	A	A	A	B	A	A	A	A	A	A	H	H	H	B	H	H	H	B	A	B	B	B	B	H	H	B	B	H	A	B	B	B	B	B	A	B	H	B
Chr11.6	11	4389616	A	T	A	A	B	H	B	B	A	A	A	A	B	A	A	A	A	A	A	H	H	H	B	H	A	B	B	A	B	B	B	B	B	H	B	B	H	H	B	B	B	B	B	A	B	B	B
Chr11.7	11	4392980	G	A	H	A	B	H	B	B	A	A	A	A	B	A	A	A	A	A	A	H	H	H	B	A	N	B	B	A	B	B	B	B	B	H	B	B	H	B	B	B	B	B	B	A	B	B	B
Chr11.8	11	4571268	T	C	A	A	B	H	B	B	A	A	A	A	B	A	A	A	A	A	H	H	H	H	B	H	H	H	B	A	B	B	B	B	B	H	B	B	H	H	B	B	B	B	B	A	B	B	B
Chr11.9	11	4696544	A	G	A	A	B	H	B	B	A	A	A	A	B	A	A	A	A	A	H	H	H	H	B	H	H	H	B	A	B	B	B	B	B	H	B	B	H	H	B	B	B	B	B	A	B	B	B
Chr11.10	11	4809057	G	A	A	A	B	H	B	B	A	A	A	A	B	A	A	A	A	A	H	H	H	H	B	H	H	H	B	A	B	B	B	B	B	H	B	B	H	H	B	B	B	B	B	A	B	B	B
Chr11.11	11	4817964	C	T	A	A	B	H	B	B	A	A	A	A	B	H	A	A	A	A	H	H	H	H	B	H	H	H	B	A	B	B	B	B	B	H	B	B	H	H	B	B	B	B	B	A	B	B	B
Chr11.12	11	5656736	C	T	A	A	B	B	H	H	A	A	A	A	H	A	A	A	A	A	H	H	H	H	A	A	A	H	B	A	B	B	B	B	B	H	B	B	H	A	B	B	B	B	B	A	H	A	N
Chr11.13	11	6136868	A	G	B	B	B	B	H	H	A	A	A	A	H	A	A	A	A	A	B	H	H	H	A	A	B	B	B	H	B	B	B	B	B	H	B	B	A	A	B	B	B	B	B	A	H	A	H
Chr11.14	11	6225155	C	T	B	B	B	B	H	H	A	A	A	A	H	A	A	A	A	A	B	H	H	H	A	A	B	B	B	H	B	B	B	B	B	H	B	B	A	A	B	B	B	B	B	A	B	A	A
Chr11.15	11	6349426	C	G	B	B	B	B	H	H	A	A	A	A	H	A	A	A	A	A	B	H	H	H	A	A	B	B	B	H	B	B	B	B	B	H	B	B	H	A	B	B	B	B	B	A	H	A	H
Chr11.16	11	6388373	T	G	B	B	B	B	H	B	A	A	A	A	H	A	A	A	A	A	B	H	H	H	A	A	B	B	B	H	B	B	B	B	B	H	B	B	H	A	B	B	B	B	B	A	H	A	H
Chr11.17	11	6601069	T	C	B	B	B	B	H	H	A	A	A	A	H	A	A	A	A	A	B	H	H	H	A	A	B	B	B	H	B	B	B	B	B	H	B	B	H	A	B	B	B	B	B	A	H	A	H
Chr11.18	11	6603293	G	T	B	B	B	B	H	H	A	A	A	A	H	A	A	A	A	A	B	H	B	B	A	A	B	B	B	H	B	B	B	B	B	A	B	B	B	A	B	B	B	B	B	A	H	A	H
Chr11.19	11	6647196	T	G	B	B	B	B	H	H	A	A	A	A	H	A	A	A	H	A	B	H	H	H	A	A	B	B	B	H	B	B	B	B	B	B	B	B	H	A	B	B	B	B	B	A	H	A	H
Chr11.20	11	6647262	A	G	B	B	B	B	A	B	A	A	A	A	H	A	A	A	A	A	B	H	H	H	A	A	B	B	B	H	B	B	B	B	B	B	B	B	A	A	B	B	B	B	B	A	H	A	H
Chr11.21	11	6877113	C	T	B	B	B	B	H	H	A	A	A	A	H	A	A	A	A	A	B	H	H	H	A	A	B	B	B	H	B	B	B	B	B	H	B	B	H	A	B	B	B	B	B	A	H	A	H
Chr11.22	11	6884255	G	C	B	B	B	B	H	H	A	A	A	A	H	A	A	A	A	A	B	H	H	H	A	A	B	B	B	H	B	B	B	B	B	H	B	B	H	A	B	B	B	B	B	A	H	A	H
Chr11.23	11	6887510	A	C	B	B	B	B	H	H	A	A	A	A	H	A	A	A	A	A	B	H	H	H	A	A	B	B	B	H	B	B	B	B	B	H	B	B	H	A	B	B	B	B	B	A	H	A	H
Chr11.24	11	7474862	G	A	B	B	A	H	H	B	A	A	A	A	B	A	A	A	A	A	B	H	H	H	A	A	B	B	B	B	B	B	B	B	B	H	B	B	A	A	B	B	B	B	B	A	H	A	H
Chr11.25	11	7538139	G	C	B	B	A	H	H	H	A	A	A	A	H	A	A	A	A	A	B	H	H	H	A	A	B	B	B	B	B	B	B	B	B	H	B	B	H	A	B	B	B	B	B	A	H	A	H
Chr11.26	11	10564767	A	G	B	B	A	B	H	H	A	A	A	A	H	H	A	A	A	A	B	H	H	A	A	A	B	B	A	A	H	H	B	H	B	H	B	B	H	A	B	B	B	B	B	B	H	A	H
Chr11.27	11	10746886	G	A	B	B	A	B	H	H	A	A	A	A	H	H	A	A	A	A	B	H	A	A	A	A	B	B	A	A	B	H	B	H	B	H	B	B	H	A	B	B	B	B	B	B	H	A	H
Chr11.28	11	10778662	C	T	B	B	A	B	H	H	A	A	A	A	H	H	A	A	A	A	B	H	A	A	A	A	B	B	A	A	H	A	B	H	B	B	B	B	A	A	B	B	B	B	B	B	A	A	H
Chr11.29	11	10791869	T	C	B	B	A	B	H	H	A	A	A	A	H	H	A	A	A	A	B	H	A	A	A	A	B	B	A	A	H	H	B	H	B	H	B	B	H	A	B	B	B	B	B	B	H	H	H
Chr11.30	11	10912626	C	T	B	B	A	B	H	H	A	A	A	A	H	H	A	A	A	A	B	H	A	H	A	A	B	B	A	H	H	H	B	H	B	H	B	B	H	A	B	B	B	B	B	B	H	H	H
Chr11.31	11	11033362	G	C	B	B	A	B	H	H	A	A	A	A	H	H	A	A	A	A	B	H	A	A	A	A	B	B	A	A	H	H	B	H	B	H	B	B	H	A	B	B	B	B	B	B	H	A	H
Chr11.32	11	11776508	A	G	B	B	A	B	H	H	A	A	A	A	H	H	A	A	A	A	B	H	A	A	A	A	B	B	A	A	H	H	B	A	B	B	B	B	H	A	B	B	B	B	B	B	H	H	A
Chr11.33	11	12816470	C	A	B	B	A	B	H	H	A	A	A	A	H	H	A	A	A	A	B	H	A	A	A	A	B	B	A	A	H	H	B	H	B	H	B	B	H	A	B	B	B	B	B	B	H	A	H
Chr11.34	11	12837746	A	G	H	A	A	A	A	A	B	B	B	B	A	A	B	B	A	B	A	A	A	A	B	B	A	A	A	A	H	B	A	A	H	H	A	H	B	B	H	H	A	A	A	A	A	H	A
Chr11.35	11	13446500	T	C	B	B	A	B	H	B	A	A	A	A	H	H	A	A	A	A	B	H	A	A	A	A	N	B	A	A	H	N	N	B	B	H	N	B	A	A	N	B	B	N	B	B	N	A	A
Chr11.36	11	13527475	C	T	B	B	A	B	H	H	A	A	A	A	H	H	A	A	A	A	B	H	A	A	A	A	B	B	A	A	H	H	B	H	B	H	B	B	H	A	B	B	B	B	B	B	H	H	H
Chr11.37	11	13775282	G	A	B	B	A	B	H	H	A	A	A	A	H	H	A	A	A	A	B	H	A	A	A	A	B	B	A	A	H	H	B	B	B	B	B	B	H	A	B	B	B	B	B	B	N	A	A
Chr11.38	11	14397814	T	C	B	B	A	B	H	A	A	A	A	A	H	H	A	A	A	A	B	H	A	A	A	A	B	B	A	A	B	B	B	A	B	H	B	B	H	A	B	B	B	B	B	B	A	A	A
Chr11.39	11	14492813	C	G	B	B	A	B	H	H	A	A	A	A	H	H	A	A	A	A	B	H	A	A	A	A	B	B	A	A	H	H	B	H	B	H	B	B	H	A	B	B	B	B	B	B	H	A	H
Chr11.40	11	14626010	T	C	B	B	A	B	H	A	A	A	A	A	B	B	A	A	A	A	B	H	A	A	A	A	B	B	A	A	B	B	B	A	B	B	B	B	H	A	B	B	B	B	B	B	A	A	B
Chr11.41	11	14671856	T	C	B	B	A	B	H	H	A	A	A	A	H	H	A	A	A	A	B	H	A	A	A	A	B	B	A	A	H	H	B	H	B	H	B	B	H	A	B	B	B	B	B	B	H	H	H
Chr11.42	11	14728460	A	G	B	B	A	B	H	B	A	A	A	A	B	B	A	A	A	A	B	H	A	A	A	A	B	B	A	A	B	A	B	H	B	H	B	B	A	A	B	B	B	B	B	B	B	A	H
Chr11.43	11	14787479	G	T	B	B	A	B	H	H	A	A	A	A	H	H	A	A	A	A	B	H	A	A	A	A	B	B	A	A	H	H	B	H	B	H	B	B	H	A	B	B	B	B	B	B	H	A	H
Chr11.44	11	15005407	T	C	B	B	A	B	A	H	A	A	A	A	A	H	A	A	A	A	B	H	A	A	A	A	B	B	A	A	H	B	B	H	B	N	B	B	H	A	B	B	B	B	B	B	H	A	H
Chr11.45	11	15012157	G	T	B	B	A	B	A	H	A	A	A	A	H	B	A	A	A	A	B	H	A	A	A	A	B	B	A	A	H	B	B	A	B	B	B	B	H	A	B	B	B	B	B	B	A	A	H
Chr11.46	11	15292610	A	G	B	B	A	B	H	H	A	A	A	A	H	H	A	A	A	A	B	H	A	A	A	A	B	B	A	A	B	B	B	H	B	H	B	B	H	A	B	B	B	B	B	B	H	A	H
Chr11.47	11	15447684	T	A	B	B	A	B	H	H	A	A	A	A	H	H	A	A	A	A	B	H	A	A	A	A	B	B	A	A	H	H	B	H	H	H	B	B	H	A	B	B	B	B	B	B	H	H	H
Chr11.48	11	15460343	C	G	B	B	A	B	H	H	A	A	A	A	H	H	A	A	A	A	B	H	A	A	A	A	B	B	A	A	H	H	B	H	H	H	B	B	H	A	B	B	B	B	B	B	H	H	H
Chr11.49	11	15513945	T	C	B	B	A	B	B	B	A	A	A	A	A	H	A	A	A	A	B	H	A	A	A	H	B	B	A	A	B	H	B	H	A	H	B	B	H	A	B	B	B	B	B	B	B	A	B
Chr11.50	11	15562783	T	A	B	B	A	B	H	H	A	A	A	A	A	H	A	A	A	A	B	H	A	A	A	A	B	B	A	A	B	H	B	H	A	H	B	B	A	A	B	B	B	B	B	B	B	A	H
Chr11.51	11	15868138	G	T	B	B	A	B	H	B	A	A	A	A	H	H	A	A	A	A	B	H	A	A	A	A	B	B	A	A	H	H	B	H	A	H	B	B	H	A	B	B	B	B	B	B	N	A	H
Chr11.52	11	16173997	G	A	B	B	A	B	H	H	A	A	A	A	H	H	A	A	A	A	B	H	A	A	A	A	B	B	A	A	H	H	B	H	H	H	B	B	H	A	B	B	B	B	B	B	H	A	H
Chr11.53	11	16277904	T	A	B	B	A	B	H	H	A	A	A	A	B	B	A	A	A	A	B	H	A	A	A	A	B	B	A	A	B	N	B	A	A	A	B	B	H	A	B	B	B	B	B	B	H	A	H
Chr11.54	11	16523277	G	A	B	B	A	B	H	H	A	A	A	A	H	H	A	A	A	A	B	A	A	A	A	A	B	B	A	A	B	N	B	B	N	H	B	B	A	A	B	B	B	B	B	B	N	A	H
Chr11.55	11	16543629	G	A	B	B	A	B	H	H	A	A	A	A	H	H	A	A	A	A	B	H	A	A	A	A	B	B	A	A	H	B	B	H	H	H	B	B	A	A	B	B	B	B	B	B	A	A	H
Chr11.56	11	16543695	C	T	H	B	A	B	H	H	A	A	A	A	H	H	A	A	A	A	B	H	A	A	A	A	B	B	A	A	H	H	B	H	H	H	B	B	H	A	B	B	B	B	B	B	H	A	H
Chr11.57	11	16559980	T	G	B	B	A	B	H	H	A	A	A	A	A	H	A	A	A	A	B	H	A	A	A	A	B	B	A	A	B	A	B	N	H	H	B	B	H	A	B	B	B	B	B	B	H	A	H
Chr11.58	11	16560280	C	G	B	B	A	B	H	H	A	A	A	A	H	H	A	A	A	A	B	H	A	A	A	A	B	B	A	A	H	H	B	A	H	H	B	B	H	A	B	B	B	B	B	B	H	A	H
Chr11.59	11	16646793	G	T	B	B	A	B	H	H	A	A	A	A	H	H	A	A	A	A	B	H	A	A	A	A	B	B	A	A	B	H	B	A	A	B	B	B	B	A	B	B	B	B	B	B	A	A	H
Chr11.60	11	16666599	A	G	B	B	A	B	H	H	A	A	A	A	H	H	A	A	A	A	B	H	A	A	A	A	B	B	A	A	H	H	B	H	H	H	B	B	H	A	B	B	B	B	B	B	H	A	H
Chr11.61	11	16870267	T	A	B	B	A	B	H	H	A	A	A	A	H	H	A	A	A	A	B	H	A	A	A	A	B	H	A	A	H	H	B	H	H	H	B	B	H	A	B	B	B	B	B	B	H	H	H
Chr11.62	11	16951723	T	C	B	B	A	B	H	H	A	A	A	A	H	H	A	A	A	A	B	H	A	A	A	A	B	B	A	A	B	H	B	H	H	H	B	B	H	A	B	B	B	B	B	B	H	A	H
Chr11.63	11	16968132	C	T	B	B	A	B	H	H	A	A	A	A	H	B	A	A	A	A	B	H	A	A	A	A	B	B	A	A	B	B	B	B	B	H	B	B	A	A	B	B	B	B	B	B	N	A	H
Chr11.64	11	17015718	T	C	B	B	A	B	H	B	A	A	A	A	H	H	A	A	A	A	B	H	A	A	A	A	B	B	A	A	B	B	B	B	N	B	B	B	N	A	B	B	B	B	B	B	A	A	B
Chr11.65	11	17042768	T	C	B	B	A	B	H	H	A	A	A	A	H	H	A	A	A	A	B	H	A	A	A	A	B	B	A	A	H	H	B	H	H	H	B	B	H	A	B	B	B	B	B	B	H	A	H
Chr11.66	11	17260435	G	A	B	B	A	B	H	H	A	A	A	A	H	H	A	A	A	A	B	H	A	A	A	A	B	B	A	A	H	H	B	H	H	H	B	B	H	A	B	B	B	B	B	B	H	A	H
Chr11.67	11	17491254	C	T	B	B	A	B	H	H	A	A	A	A	H	H	A	A	A	A	B	H	A	A	A	A	B	B	A	A	H	H	B	H	H	H	B	B	H	A	B	B	B	B	B	B	H	A	H
Chr11.68	11	17738000	G	A	B	B	A	B	H	H	A	A	A	A	H	H	A	A	A	A	B	A	A	A	A	A	B	B	A	A	H	B	B	H	B	H	B	B	H	A	B	B	B	B	B	B	N	A	H
Chr11.69	11	19288950	G	A	N	A	A	B	H	B	A	A	B	B	A	H	A	A	A	A	B	B	A	A	H	H	B	B	A	A	B	N	B	A	A	A	B	B	A	A	B	B	B	B	B	B	B	A	B
Chr11.70	11	19320674	C	T	H	A	A	B	H	H	A	A	H	H	A	H	A	A	A	A	B	H	A	A	H	H	H	B	A	A	H	H	B	H	H	A	B	B	H	A	B	B	B	B	B	B	H	A	H
Chr11.71	11	20011490	A	C	H	A	A	B	H	H	A	A	B	H	A	H	A	A	A	A	B	B	A	A	H	H	H	B	A	A	H	H	B	H	H	A	B	B	H	A	B	B	B	B	B	H	B	B	H
Chr11.72	11	20024488	C	T	H	A	A	H	H	H	A	A	B	H	A	H	A	A	A	A	B	B	A	A	H	H	B	B	A	A	B	H	B	B	H	A	B	B	H	A	B	B	B	B	B	H	B	H	H
Chr11.73	11	20036612	A	G	H	A	A	B	H	H	A	A	B	H	A	H	A	A	A	A	B	B	A	A	H	H	H	B	A	A	B	H	B	A	H	A	B	B	H	A	B	B	B	B	B	H	B	B	H
Chr11.74	11	20101728	A	G	H	A	A	B	H	B	A	A	B	H	A	H	A	A	A	A	B	B	A	A	H	A	A	B	A	A	B	H	B	H	H	A	B	B	A	A	B	B	B	B	B	A	B	B	H
Chr11.75	11	20101794	G	C	H	A	A	B	H	H	A	A	B	H	A	H	A	A	A	A	B	B	A	A	H	H	H	B	A	A	H	H	B	H	H	A	B	B	H	A	B	B	B	B	B	H	B	B	H
Chr11.76	11	20133865	A	T	H	A	A	B	H	B	A	A	B	H	A	H	A	A	A	A	B	B	A	A	H	H	A	B	A	A	H	H	B	H	H	A	B	B	H	A	B	B	B	B	B	H	B	B	H
Chr11.77	11	20176565	A	T	H	H	A	B	H	H	A	A	B	H	A	H	A	A	A	A	B	B	A	A	H	H	H	B	A	A	H	H	B	H	H	H	B	B	H	A	B	B	B	B	B	H	B	H	H
Chr11.78	11	20180969	T	C	A	A	A	B	A	H	A	A	B	H	A	B	H	A	A	A	B	B	A	A	H	H	H	B	A	A	B	H	B	A	H	A	B	B	A	A	B	B	B	B	B	B	B	B	A
Chr11.79	11	20329795	T	C	H	A	A	B	H	H	A	A	B	H	A	H	A	A	A	A	B	B	A	A	H	H	H	B	A	A	H	H	B	H	H	A	B	B	H	A	B	B	B	B	B	H	B	B	H
Chr11.80	11	20349253	T	A	H	A	A	B	A	B	A	A	B	H	A	H	A	A	A	A	B	B	A	A	H	A	A	B	A	A	H	B	B	H	H	A	B	B	B	A	B	B	B	B	B	A	B	B	B
Chr11.81	11	20355858	C	T	A	A	A	B	H	B	A	A	B	H	A	H	A	A	A	A	B	B	A	A	H	H	B	B	A	A	B	B	B	H	H	A	B	B	A	A	B	B	B	B	B	H	B	H	H
Chr11.82	11	20502419	T	C	H	A	A	B	H	H	A	A	B	H	A	H	A	A	A	A	B	B	A	A	H	H	H	B	A	A	H	N	B	B	B	A	B	B	A	A	B	B	B	B	B	H	B	B	N
Chr11.83	11	20505311	T	C	H	A	A	B	A	H	A	A	B	H	A	A	A	A	A	A	B	B	A	A	A	A	A	B	A	A	A	A	B	A	H	A	B	B	A	A	B	B	B	B	B	A	B	B	A
Chr11.84	11	20746663	T	C	A	A	A	B	A	B	A	A	B	H	A	H	A	A	A	A	B	B	A	A	H	H	N	B	A	A	H	B	B	N	B	A	B	B	A	A	B	B	B	B	B	H	B	B	H
Chr11.85	11	20758974	A	G	H	A	A	B	H	H	A	A	B	H	A	H	A	A	A	A	B	B	A	A	H	H	H	B	A	A	H	H	B	H	H	A	B	B	H	A	B	B	B	B	B	H	B	H	H
Chr11.86	11	20764418	C	T	H	A	A	B	H	H	A	A	B	H	A	H	A	A	A	A	B	B	A	A	H	H	B	B	A	A	B	A	B	B	H	A	B	B	H	A	B	B	B	B	B	H	B	B	H
Chr11.87	11	20885769	T	A	H	A	A	B	H	H	A	A	B	H	A	H	A	A	A	A	B	B	A	A	H	H	H	B	A	A	H	H	B	H	H	A	B	B	A	A	B	B	B	B	B	H	B	B	H
Chr11.88	11	20904040	A	G	H	A	A	B	H	B	A	A	B	H	A	H	A	A	A	A	B	B	A	A	H	B	H	B	A	A	B	H	B	H	H	H	B	B	H	A	B	B	B	B	B	B	B	B	B
Chr11.89	11	20906558	A	C	H	A	A	B	H	H	A	A	B	H	A	H	A	A	A	A	B	B	A	A	H	H	H	B	A	A	H	H	B	H	H	A	B	B	H	A	B	B	B	B	B	H	B	B	H
Chr11.90	11	20968155	T	C	H	A	A	B	H	H	A	A	B	H	A	H	A	A	A	A	B	B	A	A	H	H	H	B	A	A	H	H	B	H	H	A	B	B	H	A	B	B	B	B	B	H	B	B	H
Chr11.91	11	21049642	G	C	H	A	A	A	H	H	A	A	B	H	A	H	A	A	A	A	B	B	A	A	H	H	H	B	A	A	H	H	B	H	H	A	B	B	H	A	B	B	B	B	B	H	B	B	H
Chr11.92	11	21177931	T	C	A	A	A	A	B	H	H	A	B	H	A	H	A	A	A	A	B	B	A	A	H	A	B	B	A	A	B	H	B	A	H	A	B	B	H	A	B	B	H	A	B	B	B	B	H
Chr11.93	11	21215424	C	T	H	A	H	A	H	H	A	A	B	H	A	H	A	A	A	A	B	B	A	A	H	H	H	B	A	A	H	H	B	H	H	H	B	B	H	A	B	B	H	A	B	H	B	H	H
Chr11.94	11	22650475	C	G	H	H	A	A	H	H	A	A	H	H	A	H	A	A	A	A	A	B	A	A	A	H	A	H	H	H	H	H	B	H	A	H	B	H	A	A	B	H	H	A	B	A	B	B	H
Chr11.95	11	22703220	G	A	H	H	A	A	H	H	A	A	H	H	A	H	A	A	A	A	A	B	H	A	A	H	A	H	H	H	H	H	B	H	A	A	B	H	A	A	B	H	H	A	B	A	B	B	H
Chr11.96	11	22703247	A	T	B	H	A	A	B	A	A	A	H	B	A	H	A	A	A	A	A	B	A	A	A	H	N	H	N	A	B	H	B	A	A	A	B	B	A	A	B	B	B	A	B	A	B	B	A
Chr11.97	11	22869830	C	T	H	H	A	A	H	H	A	A	H	H	A	H	A	A	A	A	A	B	A	A	A	H	H	H	A	H	H	H	B	H	A	A	B	B	A	A	B	A	N	A	B	A	B	B	H
Chr11.98	11	23019418	A	T	H	B	A	A	H	H	A	A	H	B	A	H	A	A	A	A	A	B	A	A	A	A	A	H	A	H	A	H	B	H	A	A	B	B	A	A	B	N	N	A	B	A	B	B	A
Chr11.99	11	23156556	A	T	H	H	A	A	H	H	A	A	B	B	A	H	A	A	A	A	A	B	A	A	A	H	H	H	H	H	H	H	B	H	A	A	B	H	A	A	B	H	H	A	B	A	B	B	H
Chr11.100	11	23197808	A	G	H	H	A	A	H	H	H	A	B	B	A	H	A	A	A	A	A	B	A	A	A	H	H	H	H	H	H	H	B	H	A	A	B	H	A	A	B	H	H	A	B	A	B	H	H
Chr11.101	11	24402708	T	C	H	B	B	N	H	A	H	H	B	B	A	H	A	A	A	A	A	B	A	A	B	B	H	B	B	H	A	A	B	A	A	A	B	H	A	A	B	N	B	H	B	B	B	B	B
Chr11.102	11	24407557	T	C	H	H	B	H	H	H	H	H	B	B	A	H	A	A	A	A	A	B	A	A	B	B	H	H	H	H	A	A	B	A	A	A	B	H	A	A	B	B	H	H	B	H	B	H	H
Chr11.103	11	24439233	A	T	H	H	B	H	H	H	B	H	B	B	A	H	A	A	A	A	A	B	A	A	B	B	H	H	H	H	A	A	H	A	A	A	B	H	A	A	B	B	H	H	B	H	B	B	H
Chr11.104	11	24440369	T	A	H	H	B	H	H	H	H	H	B	B	A	H	A	A	A	A	A	B	A	A	B	B	H	H	H	H	A	A	H	A	A	A	B	H	A	A	B	B	H	H	B	H	B	B	H
Chr11.105	11	24799860	T	C	A	A	B	H	H	A	H	B	B	B	A	H	A	A	A	A	A	B	A	A	B	B	H	H	H	H	A	A	H	A	A	A	B	H	A	A	B	B	H	B	B	H	B	B	H
Chr11.106	11	24808786	G	A	A	A	B	H	H	A	H	B	B	B	A	H	A	A	A	A	A	B	A	A	B	B	H	H	H	B	A	A	H	A	A	A	B	H	A	A	B	B	H	B	B	H	B	B	A
Chr11.107	11	24934658	G	A	A	H	B	H	H	A	H	B	B	B	A	H	A	A	H	A	A	B	A	A	B	B	H	H	A	H	A	A	H	A	A	A	B	H	A	A	B	B	B	B	B	H	B	B	H
Chr11.108	11	24936742	C	A	A	A	B	H	H	A	H	B	B	B	A	H	A	A	A	A	A	B	A	A	B	B	H	H	H	H	A	A	H	A	A	A	B	H	A	A	B	B	H	B	B	H	B	H	H
Chr11.109	11	24974650	A	T	A	A	B	H	H	A	H	B	B	B	A	H	A	A	A	A	A	B	A	A	B	B	A	H	H	H	A	A	A	A	A	A	B	B	A	A	B	B	H	B	B	H	B	B	H
Chr11.110	11	25106605	T	C	A	A	B	H	A	A	H	B	B	B	A	A	A	A	A	A	A	B	A	A	B	B	H	A	B	B	A	A	A	A	A	A	B	B	A	A	B	B	H	B	B	H	B	B	B
Chr11.111	11	25180876	T	C	A	A	B	H	H	A	H	B	B	B	A	H	A	A	A	A	A	B	A	A	B	B	H	B	H	H	A	A	A	A	A	A	B	H	A	A	B	B	H	B	B	H	B	B	H
Chr11.112	11	25181026	A	G	A	A	B	H	H	A	H	B	B	B	A	H	A	A	A	A	A	B	A	A	B	B	H	H	H	H	A	A	H	A	A	A	B	H	A	A	B	B	H	B	B	H	B	B	H
Chr11.113	11	25216327	A	G	A	A	B	H	H	A	H	B	B	B	A	H	A	A	A	A	A	B	A	A	B	B	H	H	H	H	A	A	H	A	A	A	B	H	A	A	B	B	H	B	B	H	B	B	H
Chr11.114	11	25253798	G	A	A	A	B	H	H	A	H	B	B	B	A	H	A	A	A	A	A	B	A	A	B	B	H	H	H	H	A	A	H	A	A	A	B	H	A	A	B	B	H	B	B	H	B	H	H
Chr11.115	11	25255342	G	A	A	A	B	H	H	A	H	B	B	B	A	H	A	A	A	A	A	B	A	A	B	B	H	H	H	H	A	A	H	A	A	A	B	H	A	A	B	B	H	B	B	H	B	B	H
Chr11.116	11	25332968	T	G	A	A	B	H	H	A	H	B	B	B	A	H	A	A	A	A	A	B	A	A	B	B	H	A	H	H	A	A	H	A	A	A	B	H	A	A	B	B	A	B	B	H	B	B	H
Chr11.117	11	25333034	T	A	A	A	B	A	H	A	H	B	B	B	A	H	A	A	A	A	A	B	A	A	B	B	B	H	H	A	A	A	H	A	A	A	B	H	A	A	B	B	H	B	B	B	B	B	H
Chr11.118	11	25603155	A	G	A	A	B	H	H	A	H	B	B	B	A	H	B	H	A	H	A	B	A	A	B	B	H	H	H	H	A	A	H	A	A	A	B	H	A	A	B	B	H	B	B	H	B	B	H
Chr11.119	11	25847858	A	G	A	A	B	B	H	A	H	B	B	B	A	H	B	H	A	H	A	B	A	A	B	B	H	H	H	A	H	B	H	A	A	A	B	H	A	A	B	B	B	B	B	H	B	B	A
Chr11.120	11	25854105	G	A	A	A	B	H	H	A	H	B	B	B	A	H	B	H	A	H	A	B	A	A	B	B	H	H	H	H	B	A	H	A	A	A	B	H	A	A	B	B	B	B	B	H	B	B	A
Chr11.121	11	25878930	A	C	A	A	B	H	H	A	H	B	B	B	A	H	B	H	A	H	A	B	A	A	B	B	H	H	H	H	H	H	H	A	A	A	B	H	A	A	B	B	H	B	B	H	B	B	A
Chr11.122	11	25904726	T	C	A	A	B	H	H	A	H	B	B	B	A	H	B	H	A	H	A	B	A	A	B	B	H	H	A	H	A	H	H	A	A	H	B	H	A	A	B	B	H	B	B	H	B	B	A
Chr11.123	11	26019193	C	T	A	A	B	H	H	A	H	B	B	B	A	H	B	H	A	H	A	B	A	A	B	B	H	H	A	H	H	H	H	A	A	A	B	H	A	A	B	B	H	B	B	H	B	B	A
Chr11.124	11	26393450	C	T	A	A	B	H	H	A	H	B	B	B	A	H	B	H	A	H	A	B	A	A	B	B	H	A	A	H	H	H	B	A	A	A	B	H	A	A	B	B	B	B	B	H	B	B	A
Chr11.125	11	26421993	A	T	A	A	B	H	H	A	H	B	B	B	A	H	B	H	A	H	A	B	A	A	B	B	H	H	H	H	H	H	H	A	A	A	B	H	A	A	B	B	H	B	B	H	B	B	A
Chr11.126	11	26523893	T	G	A	A	B	H	B	A	H	B	B	B	A	H	B	H	A	H	A	B	A	A	B	B	H	A	B	B	A	A	H	A	A	A	B	H	H	A	B	B	H	B	B	B	B	B	A
Chr11.127	11	26552899	G	A	A	A	B	H	H	A	H	B	B	B	A	H	B	H	H	H	A	B	A	A	B	B	A	A	H	B	H	H	H	A	A	A	B	H	A	A	B	B	H	B	B	H	B	B	A
Chr11.128	11	26743711	C	G	A	A	B	A	H	A	H	B	B	B	A	H	B	H	H	A	A	B	A	A	B	B	N	N	H	N	A	B	H	A	A	A	B	H	A	A	B	B	N	B	B	H	B	N	A
Chr11.129	11	26785000	T	C	A	A	B	A	B	A	H	B	B	B	A	H	B	H	H	H	A	B	A	A	B	B	N	N	A	A	N	H	B	A	A	H	B	A	H	A	B	B	B	B	B	H	B	N	A
Chr11.130	11	26878096	A	G	A	A	B	A	B	A	H	B	B	B	A	H	B	H	H	A	A	B	A	A	B	B	N	N	H	A	N	H	B	A	A	A	B	H	A	A	B	B	N	B	B	H	B	N	A
Chr11.131	11	26935406	T	C	A	A	B	H	H	A	H	B	B	B	A	H	B	H	H	H	A	B	A	A	B	B	B	H	H	H	H	H	H	A	A	A	B	H	A	A	B	B	H	B	B	H	B	H	A
Chr11.132	11	26973008	T	G	A	A	B	H	H	A	H	B	B	B	A	H	B	H	H	H	A	B	A	A	B	B	H	H	H	H	H	H	H	A	A	A	B	H	H	A	B	B	H	B	B	H	B	B	A
Chr11.133	11	26976607	A	C	A	A	B	H	H	A	H	B	B	B	H	H	B	H	H	H	A	B	A	A	B	B	H	H	H	A	H	A	B	A	A	A	B	H	A	A	B	B	H	B	B	H	B	B	A
Chr11.134	11	27078812	A	T	A	A	B	H	H	A	H	B	B	B	A	H	B	H	H	H	A	B	A	A	B	B	H	H	B	H	H	H	H	A	A	A	B	H	A	A	B	B	H	B	B	H	B	H	A
Chr11.135	11	27177897	A	T	A	A	B	H	A	A	H	B	B	B	A	A	B	H	H	H	A	B	A	A	B	B	H	H	A	A	A	A	H	A	A	A	B	A	A	A	B	B	A	B	B	H	B	N	A
Chr11.136	11	27393986	C	T	A	H	B	H	H	A	H	B	B	B	A	H	B	H	H	H	A	B	A	A	B	B	H	H	H	H	H	H	H	A	A	A	B	H	A	A	B	B	H	B	B	H	B	B	A
Chr11.137	11	27415626	G	A	A	A	B	H	H	A	H	B	B	B	A	H	B	H	H	H	A	B	A	A	B	B	H	H	H	H	H	H	H	A	A	H	B	H	A	A	B	B	H	B	B	H	B	B	A
Chr11.138	11	27570588	G	A	A	A	B	H	A	A	H	B	B	B	A	H	B	H	H	H	A	B	A	A	B	B	H	H	H	H	H	H	H	A	A	A	B	H	A	A	B	B	H	B	B	H	B	B	A
Chr11.139	11	27660770	A	T	A	A	B	H	A	A	H	B	B	B	A	H	B	H	H	H	A	B	A	A	B	B	H	H	H	H	H	H	H	A	A	A	B	H	A	A	B	B	H	B	B	H	B	B	A
Chr11.140	11	28000442	G	A	A	A	B	H	A	A	B	B	B	B	A	H	B	H	H	H	A	B	A	A	B	B	B	B	B	H	H	H	A	A	A	A	B	A	A	A	B	H	H	B	B	H	B	B	A
Chr11.141	11	28005739	G	C	A	A	B	H	A	A	H	B	B	B	A	H	B	H	H	H	A	B	A	A	B	B	H	H	H	H	H	H	H	A	A	A	B	H	A	A	B	B	B	B	B	H	B	H	A
Chr11.142	11	28125160	C	G	A	A	B	H	A	A	H	B	B	B	A	H	B	H	H	H	A	B	A	A	B	B	H	H	H	H	H	H	A	A	A	A	B	H	H	H	B	B	H	B	B	H	B	H	A
Chr11.143	11	28229387	A	C	A	A	B	H	A	A	H	B	B	B	A	H	B	H	H	H	A	B	A	A	B	B	H	H	H	H	H	H	H	A	A	A	B	H	H	H	B	B	H	B	B	H	B	B	A
Chr11.144	11	28343874	A	G	A	A	B	H	A	A	H	B	B	B	A	B	B	H	H	H	A	B	A	A	B	B	H	N	N	H	H	A	B	A	A	A	B	H	B	N	B	B	N	B	B	H	B	B	A
Chr11.145	11	28348584	A	G	B	B	H	B	A	A	B	H	A	A	A	B	A	A	H	H	A	B	H	A	A	B	B	B	A	H	B	B	A	A	B	B	H	H	N	A	B	B	B	B	B	B	A	A	B
Chr11.146	11	28764372	A	G	A	A	B	H	A	A	H	B	B	B	A	H	B	H	H	H	A	B	A	A	B	B	H	H	H	H	H	H	H	A	A	A	B	H	H	H	B	B	H	B	B	H	B	B	A
Chr11.147	11	28789104	T	C	A	A	B	A	A	A	H	B	B	B	A	H	B	H	H	H	A	B	A	A	B	B	B	H	H	H	H	A	A	A	A	A	B	H	H	H	B	B	H	B	B	B	B	B	A
Chr11.148	11	28821209	C	T	A	A	B	H	A	A	H	B	B	B	A	H	B	H	H	H	A	B	A	A	B	B	B	H	H	H	A	H	H	A	A	H	B	H	H	H	B	B	H	B	B	H	B	B	A
Chr11.149	11	28900720	C	T	A	A	B	H	A	A	B	B	B	B	A	H	B	H	H	B	A	B	A	A	B	B	A	A	H	N	A	N	B	A	A	A	N	A	N	N	B	B	N	B	B	H	N	B	A
Chr11.150	11	28901300	A	G	A	A	B	B	A	A	H	B	B	B	A	H	B	H	H	H	A	B	A	A	B	B	N	B	B	B	B	N	B	A	N	N	N	H	A	N	B	B	N	B	B	B	N	B	A
Chr12.1	12	66696	G	A	A	A	H	B	B	B	B	H	A	H	H	A	A	A	A	A	B	H	B	H	B	B	H	A	H	A	B	B	B	B	A	H	B	B	H	H	B	B	B	B	H	B	B	B	B
Chr12.2	12	4409640	G	C	B	B	A	A	A	A	B	B	B	A	A	B	B	B	B	B	A	B	A	H	B	B	A	A	A	A	H	H	B	B	H	H	A	A	B	B	B	H	B	B	B	A	B	B	A
Chr12.3	12	4705067	A	G	B	B	A	A	A	A	B	A	B	B	B	B	A	H	B	B	A	A	A	A	B	H	A	A	N	N	A	A	N	H	A	B	N	B	N	N	N	B	N	B	H	A	A	A	H
Chr12.4	12	7187811	A	G	B	B	A	A	A	A	H	H	H	B	B	B	H	H	B	B	A	H	A	A	B	B	B	B	B	B	A	A	A	H	A	N	B	H	N	N	A	N	N	B	A	A	A	H	A
Chr12.5	12	7205718	A	G	B	B	A	A	A	A	H	H	H	B	B	B	H	H	B	B	A	H	A	A	B	B	B	B	B	B	A	A	A	H	A	H	B	H	A	A	H	A	H	B	H	A	A	H	A
Chr12.6	12	7288683	T	C	B	B	A	A	A	A	H	H	B	B	B	B	H	B	B	B	A	A	A	A	B	B	B	B	B	B	A	A	A	A	A	H	B	B	N	A	A	A	H	B	A	A	A	A	A
Chr12.7	12	7341182	T	C	B	B	A	A	A	A	B	H	H	B	B	B	H	H	B	B	A	H	A	H	B	B	B	B	B	B	A	A	A	B	A	H	B	H	H	N	H	A	H	B	B	A	A	A	A
Chr12.8	12	9106365	T	C	H	H	A	A	H	H	A	A	A	A	A	A	A	A	B	A	B	A	A	A	A	A	A	H	A	A	B	B	A	H	H	H	A	A	H	B	A	B	A	B	H	A	A	A	A
Chr12.9	12	16416173	G	A	H	A	H	H	A	A	B	B	B	B	H	A	B	B	A	B	A	H	A	A	H	H	A	A	A	A	H	H	A	A	B	H	A	H	B	B	A	A	A	A	A	H	A	B	A
Chr12.10	12	18084320	T	A	B	B	A	A	A	A	H	H	B	B	B	B	A	H	B	B	A	B	A	A	B	H	A	A	B	B	A	A	A	H	A	A	B	H	A	A	B	N	A	B	H	A	A	H	A
Chr12.11	12	19090582	T	C	B	B	A	A	A	A	H	H	B	B	B	B	A	H	B	B	A	B	A	A	B	H	A	A	B	B	A	A	H	H	A	N	B	A	A	A	B	N	B	B	A	A	A	A	A
Chr12.12	12	19442499	T	C	B	B	A	A	A	A	H	H	B	B	B	B	A	H	B	B	A	B	A	A	B	H	A	A	B	B	A	A	A	H	A	H	B	H	A	A	B	B	A	B	H	A	A	A	A
Chr12.13	12	19995676	G	T	B	B	A	A	A	A	B	H	B	B	B	B	A	H	B	B	A	B	A	A	B	H	A	A	B	B	A	A	A	H	A	H	B	B	A	A	B	A	A	A	H	A	A	A	N
Chr12.14	12	20731947	T	C	B	B	A	A	A	A	H	H	B	B	B	B	A	H	B	B	A	A	A	A	B	H	A	A	B	B	A	A	H	H	A	H	H	B	A	A	B	H	A	A	A	A	A	H	H
Chr12.15	12	20759140	C	T	B	B	A	A	A	A	H	H	B	B	B	B	A	H	B	B	A	A	A	A	B	H	A	A	B	B	A	A	B	B	A	H	H	B	A	A	B	H	A	A	A	A	A	A	A
Chr12.16	12	20794289	T	C	B	B	A	A	A	A	H	H	B	B	B	B	A	H	B	B	A	A	A	A	B	H	A	A	B	B	A	A	H	A	A	H	H	B	A	A	B	H	A	A	H	A	A	H	H
Chr12.17	12	20802682	T	C	B	B	A	A	A	A	H	H	B	B	B	B	A	H	B	B	A	A	A	A	B	H	A	A	B	B	A	A	N	A	A	A	N	B	A	A	B	H	A	A	N	A	A	H	B
Chr12.18	12	20933517	A	T	B	B	A	A	A	A	H	H	B	B	B	B	A	A	B	B	A	A	A	A	B	H	A	A	B	B	A	A	A	H	A	H	B	B	A	A	B	H	A	A	B	A	A	A	N
Chr12.19	12	21130106	C	T	B	B	A	H	A	A	H	H	B	B	B	B	A	H	B	B	A	A	H	H	B	H	A	A	B	B	A	A	A	A	A	H	H	B	A	A	B	H	A	A	H	A	A	H	H
Chr12.20	12	21171961	T	A	B	B	A	A	A	A	H	H	B	B	B	B	A	H	B	B	A	A	H	H	B	H	A	A	B	B	A	A	H	H	A	H	H	B	A	A	B	H	A	A	H	A	A	A	H
Chr12.21	12	21227970	A	G	B	B	A	A	A	A	A	H	B	B	B	B	A	H	B	B	A	A	H	H	B	H	A	A	B	B	A	A	H	N	A	H	A	B	A	A	B	H	A	A	H	A	A	A	H
Chr12.22	12	21238623	A	C	B	B	A	A	A	A	A	H	B	B	B	B	A	H	B	B	A	A	H	H	B	H	A	A	B	B	A	A	N	B	A	B	B	B	A	A	B	H	A	A	H	A	A	A	H
Chr12.23	12	21260823	A	C	B	B	A	A	A	A	H	H	B	B	B	B	A	H	B	B	A	A	H	H	B	H	A	A	B	B	A	A	B	H	A	H	B	B	A	A	B	A	A	A	H	A	A	A	H
Chr12.24	12	21268309	A	G	B	B	A	A	A	A	H	H	B	B	B	B	A	H	B	B	A	A	H	H	B	H	A	A	B	B	A	A	H	H	A	H	H	B	H	A	B	H	A	A	H	A	A	H	H
Chr12.25	12	21316598	T	G	B	B	A	A	A	A	H	H	B	B	B	B	A	H	B	B	A	A	H	H	B	H	A	A	B	B	A	A	H	H	A	H	H	B	A	A	B	H	A	A	H	A	A	H	H
Chr12.26	12	21465535	A	G	B	B	A	A	A	A	H	H	B	B	B	B	A	H	B	B	A	A	H	H	B	H	A	A	B	B	A	A	H	H	A	H	B	B	H	A	B	H	A	A	H	A	A	A	H
Chr12.27	12	21503040	C	T	B	B	A	A	A	A	H	H	B	B	B	B	A	H	B	B	A	H	H	B	B	H	A	A	B	B	A	A	H	B	A	A	N	B	A	A	B	A	A	A	A	A	A	A	H
Chr12.28	12	21791093	G	A	B	B	A	A	A	A	H	H	H	B	B	B	A	H	B	B	A	A	H	H	B	H	A	A	B	B	A	A	H	H	A	B	A	B	A	A	B	A	A	A	H	A	A	A	H
Chr12.29	12	21824630	C	G	B	B	A	A	A	A	H	H	B	B	B	B	A	A	H	B	A	A	H	H	B	H	A	A	A	A	A	A	A	H	A	H	A	B	A	A	B	A	A	A	H	A	A	H	H
Chr12.30	12	21824696	G	A	B	B	A	A	A	A	H	H	B	B	B	B	A	A	B	B	A	A	A	H	B	H	A	A	A	A	A	A	A	A	A	A	N	B	A	A	B	H	A	A	H	A	A	A	H
Chr12.31	12	21885189	T	C	B	B	A	A	A	A	H	H	B	B	B	B	A	H	B	B	A	A	H	H	B	H	A	A	A	H	A	A	H	H	A	H	H	B	A	A	B	H	A	A	H	A	A	H	H
Chr12.32	12	21905174	T	A	B	B	A	A	A	A	H	H	B	B	B	B	A	H	B	B	A	A	H	H	B	H	A	A	A	H	A	A	H	H	A	H	H	B	A	A	B	H	A	A	H	A	A	H	H
Chr12.33	12	22063454	G	A	B	B	A	A	A	A	H	H	B	B	B	B	A	H	B	B	A	A	H	H	B	H	A	A	A	H	A	A	B	H	A	A	H	B	A	A	B	B	A	A	H	A	A	A	H
Chr12.34	12	22073478	A	C	B	B	A	A	A	A	H	H	B	B	B	B	A	H	B	B	A	A	H	H	B	H	A	A	A	H	A	A	B	H	A	H	H	B	A	A	B	B	A	A	H	A	A	H	H
Chr12.35	12	22167593	C	T	B	B	A	A	A	A	H	H	B	B	B	B	A	H	B	B	A	A	H	H	B	H	A	A	A	H	A	A	B	H	A	H	H	B	H	H	B	B	A	A	H	A	A	H	H
Chr12.36	12	22195745	A	G	B	B	A	A	A	A	H	H	B	B	B	B	A	H	B	B	A	A	H	H	B	H	A	A	A	H	A	A	B	H	A	H	B	B	A	H	B	B	A	A	B	A	A	H	H
Chr12.37	12	22205103	A	T	B	B	A	A	A	A	H	H	B	B	B	B	A	H	B	B	A	A	H	H	B	H	A	A	A	H	A	A	B	H	A	H	H	B	A	H	B	B	A	A	H	A	A	A	A
Chr12.38	12	22226079	A	G	B	B	A	A	A	A	H	H	B	B	B	B	A	H	B	B	A	A	H	H	B	H	A	A	A	H	A	A	B	H	A	H	H	B	A	H	B	B	A	A	H	A	A	H	H
Chr12.39	12	22373561	A	G	B	B	A	A	A	A	H	H	B	B	B	B	A	H	B	B	A	A	H	H	B	H	A	A	A	H	A	A	B	H	A	H	H	B	A	H	B	B	A	A	H	A	A	H	H
Chr12.40	12	22430668	C	T	B	B	A	A	A	A	H	H	B	B	B	B	A	H	B	B	A	A	H	H	B	H	A	A	A	H	A	A	B	H	A	H	H	B	H	H	B	B	A	A	H	A	A	H	H
Chr12.41	12	22452416	A	G	B	B	A	A	A	A	H	H	B	B	B	B	A	H	B	B	A	A	H	H	B	H	A	A	A	H	A	A	B	B	A	A	H	B	A	H	B	B	A	A	H	A	A	A	B
Chr12.42	12	22461306	T	C	B	B	A	A	A	A	H	H	B	B	B	B	A	H	B	B	A	A	H	H	B	H	A	A	A	H	A	A	B	H	A	H	H	B	A	H	B	B	A	A	H	A	A	A	H
Chr12.43	12	22512957	A	C	B	B	A	A	A	A	H	H	B	B	B	B	A	H	H	B	A	A	H	H	B	H	A	A	A	H	A	A	B	H	A	H	H	B	A	H	B	B	A	A	H	A	A	A	H
Chr12.44	12	22513964	T	C	B	B	A	A	A	A	H	H	B	B	B	B	A	H	B	B	A	A	H	H	B	H	A	A	A	H	A	A	B	H	A	H	H	B	A	H	B	B	A	A	H	A	A	A	H
Chr12.45	12	22544573	T	C	B	B	A	A	A	A	H	H	B	B	B	B	A	H	B	B	A	A	H	H	B	H	A	A	A	H	A	A	B	B	A	H	H	B	A	H	B	B	A	A	H	A	A	A	B
Chr12.46	12	22567896	G	A	B	B	A	A	A	A	H	H	B	B	B	B	A	A	H	B	A	A	H	A	B	H	A	A	A	H	A	A	B	B	A	H	H	B	A	H	N	A	A	A	H	A	A	H	H
Chr12.47	12	22620667	C	T	B	B	A	A	A	A	H	H	B	B	B	B	A	H	B	B	A	A	H	H	B	H	A	A	A	H	A	A	B	H	A	H	H	B	A	H	A	A	A	A	H	A	A	H	H
Chr12.48	12	22620733	A	G	B	B	A	A	A	A	H	H	B	B	B	B	A	H	B	B	A	A	H	H	B	H	A	A	A	H	A	A	B	H	A	H	H	B	A	H	A	A	A	A	H	A	A	A	H
Chr12.49	12	22654367	T	C	B	B	A	A	A	A	H	H	B	B	B	B	A	H	B	B	A	A	H	A	B	N	A	A	A	A	A	A	B	H	A	A	H	B	A	A	A	A	A	A	A	A	A	A	H
Chr12.50	12	22673608	C	T	B	H	A	A	A	A	B	A	B	B	B	B	A	A	B	B	A	A	H	H	B	A	A	A	A	B	A	A	B	N	A	N	B	B	A	N	A	A	A	A	A	A	A	A	B
Chr12.51	12	22742915	T	C	B	B	A	A	A	A	H	H	B	B	B	B	A	B	B	B	A	A	B	H	B	H	A	A	A	H	A	A	B	B	A	H	H	B	A	H	A	A	A	A	A	A	A	H	H
Chr12.52	12	22742954	C	A	B	B	A	A	A	A	H	H	B	B	B	B	A	B	B	B	A	A	B	H	B	H	A	A	A	H	A	A	B	H	A	B	A	B	A	H	A	A	A	A	A	A	A	A	H
Chr12.53	12	22826746	A	C	B	B	A	A	A	A	H	H	B	B	B	B	A	A	B	B	A	A	A	H	B	A	A	A	A	B	A	A	B	B	A	N	B	B	A	A	A	A	A	A	N	A	A	A	B
Chr12.54	12	22834337	T	C	B	B	A	A	A	A	H	H	B	B	B	H	A	H	B	B	A	A	H	H	B	H	A	A	A	H	A	A	B	H	A	H	B	B	H	H	A	A	A	A	H	A	A	H	H
Chr12.55	12	22867042	T	C	B	B	A	A	A	A	A	H	B	B	B	B	A	H	B	B	A	A	H	H	B	H	A	A	A	B	A	A	B	H	A	A	N	B	A	A	A	A	A	A	H	A	A	A	H
Chr12.56	12	22953688	T	C	B	B	A	A	A	A	H	H	B	B	B	B	A	H	B	B	A	A	H	H	B	H	A	A	A	H	A	A	B	H	A	H	H	B	A	H	A	A	A	A	H	A	A	A	H
Chr12.57	12	23059228	A	G	B	B	A	A	A	A	B	H	B	B	B	B	A	H	B	B	A	A	H	H	B	H	A	A	A	B	A	A	B	B	A	B	B	B	A	B	A	A	A	A	H	A	A	A	A
Chr12.58	12	23082618	T	A	B	B	A	A	A	A	H	A	B	B	B	B	A	H	B	B	A	A	H	A	B	H	A	A	A	H	A	A	B	H	A	N	H	B	A	B	A	A	A	A	H	A	A	A	A
Chr12.59	12	23109345	T	C	B	B	A	A	A	A	H	H	B	B	B	B	A	H	B	B	A	A	H	H	B	H	A	A	A	H	A	A	B	H	A	H	H	B	A	H	A	A	A	A	H	A	A	H	H
Chr12.60	12	23111115	G	T	B	B	A	A	A	A	H	H	B	B	B	B	A	H	B	B	A	A	H	H	B	H	A	A	A	H	A	A	B	H	A	H	H	B	A	H	A	A	A	A	H	A	A	H	H
Chr12.61	12	23111713	T	C	B	B	A	A	A	A	H	H	B	B	B	B	A	H	B	H	A	A	H	H	B	H	A	A	A	H	A	A	B	B	A	H	B	B	H	H	A	A	A	A	H	A	A	H	H
Chr12.62	12	23148568	C	T	B	B	A	A	A	A	H	H	B	B	B	B	A	H	B	B	A	A	H	H	B	H	A	A	A	A	A	A	B	B	A	H	B	B	A	A	A	A	A	A	H	A	A	A	H
Chr12.63	12	23306623	A	G	B	B	A	A	A	A	H	H	B	B	B	B	A	H	H	B	A	A	H	H	B	H	A	A	A	H	A	A	B	H	A	H	H	B	H	H	A	A	A	A	A	A	A	A	H
Chr12.64	12	23324625	T	C	B	B	A	A	A	A	H	H	B	B	B	B	A	H	B	B	A	A	H	H	B	H	A	A	A	H	A	A	B	H	A	H	H	B	A	H	A	A	A	A	A	A	A	A	H
Chr12.65	12	23460610	G	A	B	B	A	A	A	A	H	H	B	B	B	B	H	H	B	B	A	A	H	H	B	H	A	A	A	H	A	H	B	H	A	H	H	B	A	H	A	A	A	A	A	A	A	H	H
Chr12.66	12	23499422	C	T	B	B	A	A	A	A	H	H	B	B	B	B	A	H	B	B	A	A	H	H	B	H	A	A	A	H	A	A	B	H	A	H	H	B	A	H	A	A	A	A	A	A	A	H	H
Chr12.67	12	23519388	C	T	B	B	A	A	A	A	H	H	B	B	B	B	A	H	B	B	A	A	H	H	B	H	A	A	A	H	A	A	B	H	A	H	H	B	A	H	A	A	A	A	A	A	A	H	H
Chr12.68	12	23581627	A	T	B	B	A	A	A	A	H	H	B	B	B	B	A	H	B	B	A	A	H	H	B	H	A	A	A	H	A	A	B	N	A	H	H	B	A	A	A	A	A	A	A	A	A	A	H
Chr12.69	12	23721686	T	A	B	B	A	A	A	A	H	H	B	B	B	B	A	H	B	B	A	A	H	H	B	H	A	A	A	B	A	A	B	A	A	H	H	B	A	H	A	A	A	A	A	A	A	H	H
Chr12.70	12	23795663	C	A	B	B	A	A	A	A	H	H	B	B	B	B	A	H	B	B	A	A	H	H	B	H	A	A	A	B	A	A	B	H	A	H	H	B	A	H	A	A	A	A	A	A	A	A	H
Chr12.71	12	23833503	G	A	B	B	A	A	A	A	H	H	B	B	B	B	A	H	B	B	A	A	H	H	B	H	A	A	A	B	A	A	B	H	A	A	H	B	A	H	A	A	A	A	A	A	A	H	H
Chr12.72	12	23848705	A	T	B	H	A	A	A	A	H	H	B	B	B	B	A	H	B	B	A	A	H	H	B	H	A	A	A	B	A	A	B	H	A	H	H	B	A	H	A	A	A	A	A	A	A	A	H
Chr12.73	12	23852399	G	A	B	B	A	A	A	A	H	H	B	H	B	B	A	H	B	B	A	A	H	H	B	H	A	A	A	B	A	A	B	H	A	A	H	B	A	B	A	A	A	A	A	A	A	H	H
Chr12.74	12	23919467	T	G	B	B	A	A	A	A	H	H	B	B	B	B	H	A	B	B	A	A	H	H	B	H	A	A	A	B	A	A	B	B	A	B	H	B	A	B	A	A	A	A	A	A	A	A	H
Chr12.75	12	23937304	G	A	B	B	A	A	A	A	H	H	B	B	B	B	H	H	B	B	A	A	H	H	B	H	A	A	A	B	A	A	B	B	A	B	H	B	A	B	A	A	A	A	A	A	A	A	H
Chr12.76	12	23937856	A	G	B	B	A	A	A	A	H	H	B	B	B	B	H	H	B	B	A	A	H	H	B	H	A	A	A	B	A	A	B	B	A	B	H	B	A	N	A	A	A	A	A	A	A	A	B
Chr12.77	12	23952202	T	G	B	B	A	A	A	A	H	H	B	B	B	B	H	H	B	B	A	A	H	H	B	H	A	A	A	B	A	A	B	H	A	H	B	B	A	H	A	A	A	A	A	A	A	A	H
Chr12.78	12	23953343	A	G	B	B	A	A	A	A	H	H	B	B	B	B	H	H	B	B	A	A	H	H	B	H	A	A	A	B	A	A	B	B	A	B	H	B	A	H	A	A	A	A	A	A	A	A	H
Chr12.79	12	23980869	C	G	B	B	A	A	A	A	H	H	B	B	B	B	H	H	B	B	A	A	H	B	B	H	A	A	A	B	A	A	B	H	A	H	H	B	A	H	A	A	A	A	A	A	A	H	H
Chr12.80	12	24035189	T	C	B	B	A	A	A	A	H	H	B	B	B	B	H	H	B	B	A	A	H	H	B	H	A	A	A	B	A	A	B	H	A	H	B	B	H	H	A	A	A	A	A	A	A	A	H
Chr12.81	12	24530396	A	G	A	A	H	B	H	H	H	H	A	A	A	A	A	A	B	A	B	H	H	B	H	B	A	B	A	A	B	B	A	H	B	B	A	N	A	A	A	B	H	A	B	A	A	H	H
Chr12.82	12	24913527	A	G	B	B	A	A	A	A	H	H	B	H	B	B	H	H	B	B	B	H	H	H	H	H	A	A	A	B	A	A	B	H	H	B	A	A	H	H	A	A	A	A	A	A	B	B	H
Chr12.83	12	25089540	A	T	B	B	A	A	A	A	H	H	B	H	B	B	H	A	B	B	B	H	H	H	H	H	A	A	A	B	A	A	B	A	A	B	A	A	H	H	A	A	N	A	A	A	B	B	A
Chr12.84	12	25546490	A	G	B	B	A	A	A	H	A	A	A	A	A	A	H	H	B	B	B	A	H	H	H	H	A	A	A	B	H	A	B	H	A	B	A	A	H	B	A	A	H	A	A	H	B	B	B
Chr12.85	12	25558811	C	G	B	B	A	A	A	H	A	A	A	A	A	A	H	H	B	B	B	A	H	H	H	H	A	A	A	B	H	A	B	H	A	B	A	A	B	B	A	A	H	A	A	H	B	B	B
Chr12.86	12	25579613	T	C	B	B	A	A	A	H	A	A	A	A	A	N	H	H	B	B	B	A	H	B	H	H	A	A	A	B	H	A	N	A	A	B	N	A	H	B	A	H	N	A	A	H	B	B	B
[truncated: 400 more columns]
