# Supplementary material for: Multiple Small-Effect Alleles of Indica Origin Enhance High Iron-Associated Stress Tolerance in Rice Under Field Conditions in West Africa
Source: Front Plant Sci. 2021 Jan 15;11:604938. doi: 10.3389/fpls.2020.604938 (PMC7874229; doi:10.3389/fpls.2020.604938)
Supplement: Supplementary Dataset 2 — 1,897 SNP markers used for mapping the 310 lines of the N-L-43 × IR64-Sub1 cross. [file Data_Sheet_2.xlsx]

## Sheet: Suppl. DATASET S2
Supplementary Dataset S2. 1,897 SNP markers used for mapping the 310 lines of the N-L-43 x IR64-Sub1 cross. A = IR64-Sub1 allele; B = NERICA allele; H = heterozygote, and N = missing. The AGCT format of the same markers in the two parents (IR64-Sub1 and N-L-43) is reported in bold.
id	chr	pos	IR64-Sub1	N-L-43	ART1399.100.1	ART1399.100.2	ART1399.10.1	ART1399.101.1	ART1399.101.2	ART1399.10.2	ART1399.102.1	ART1399.102.2	ART1399.103.2	ART1399.104.1	ART1399.104.2	ART1399.105.1	ART1399.105.2	ART1399.106.2	ART1399.107.1	ART1399.107.2	ART1399.108.1	ART1399.108.2	ART1399.109.1	ART1399.109.2	ART1399.1.1	ART1399.110.1	ART1399.110.2	ART1399.11.1	ART1399.111.1	ART1399.111.2	ART1399.11.2	ART1399.112.1	ART1399.112.2	ART1399.113.1	ART1399.113.2	ART1399.114.1	ART1399.114.2	ART1399.115.1	ART1399.115.2	ART1399.116.1	ART1399.116.2	ART1399.117.1	ART1399.117.2	ART1399.118.1	ART1399.118.2	ART1399.119.1	ART1399.119.2	ART1399.1.2	ART1399.120.1
Chr1.1	1	205481	T	C	A	A	A	A	A	A	B	B	H	A	A	A	A	A	B	B	B	B	A	A	A	B	A	A	A	H	B	A	A	A	A	B	B	A	A	A	A	A	A	B	H	B	A	A	A
Chr1.2	1	206086	A	C	N	A	A	N	H	A	B	N	B	A	A	A	N	N	B	B	N	B	A	A	A	A	A	A	A	A	B	A	A	N	A	B	B	N	A	A	A	A	A	B	B	B	A	A	A
Chr1.3	1	215664	A	G	A	A	A	A	A	A	N	B	A	A	N	A	N	N	N	B	B	N	A	A	A	A	N	A	N	A	B	N	N	N	N	B	N	N	A	N	A	N	A	B	N	B	A	A	N
Chr1.4	1	300425	T	C	N	N	A	A	A	A	B	B	A	A	A	A	N	B	N	B	B	N	A	A	A	H	N	A	H	H	B	A	N	N	A	B	B	A	N	A	A	A	A	B	N	B	A	A	A
Chr1.5	1	300503	C	T	A	A	A	A	A	A	B	B	H	A	A	A	A	H	B	B	B	B	A	A	A	H	A	A	H	H	B	A	A	A	A	B	B	A	A	A	A	A	A	B	H	B	A	A	A
Chr1.6	1	304505	C	G	A	A	A	A	A	A	B	B	A	A	A	A	N	A	B	B	B	B	N	A	A	H	N	A	N	A	B	A	N	A	A	B	N	N	A	A	A	A	A	B	H	B	A	A	A
Chr1.7	1	767422	C	G	N	N	A	A	A	A	A	A	B	A	A	A	A	A	B	A	N	B	A	A	A	H	A	A	B	H	B	A	A	A	N	B	N	N	A	A	A	A	A	B	N	B	B	A	A
Chr1.8	1	1011711	T	C	A	A	A	N	A	A	A	H	B	A	A	A	A	N	B	H	B	B	H	A	A	H	A	A	B	H	B	A	A	A	A	B	B	A	A	A	A	A	H	B	H	B	B	A	A
Chr1.9	1	1023993	G	A	A	N	A	A	N	A	N	H	H	A	A	A	N	N	B	H	B	B	A	A	A	H	A	A	B	H	B	A	N	A	A	B	N	A	A	A	A	A	A	B	H	B	B	A	A
Chr1.10	1	1125013	A	G	A	N	A	A	A	A	A	H	H	A	A	A	A	N	B	B	B	N	N	A	A	H	A	A	B	B	B	A	A	A	A	B	B	N	A	A	A	A	A	B	B	B	B	A	A
Chr1.11	1	1167671	G	T	A	A	A	A	A	A	A	H	A	A	A	A	A	N	B	B	N	B	A	A	A	A	N	A	B	N	B	A	A	A	A	B	B	N	N	A	A	A	A	B	H	B	B	A	A
Chr1.12	1	1184655	C	T	A	A	A	A	A	A	A	H	H	A	A	A	A	A	B	H	B	H	A	A	A	H	A	A	B	H	B	A	A	H	A	B	B	A	A	A	A	A	A	B	H	B	B	A	A
Chr1.13	1	1407329	A	C	A	A	A	A	A	A	A	H	H	A	A	A	A	A	B	H	B	B	H	A	A	H	A	A	B	H	B	A	A	A	A	H	B	A	A	H	A	A	H	B	H	A	B	A	A
Chr1.14	1	1437974	T	C	A	A	A	A	A	A	A	H	B	A	A	A	N	A	B	B	B	B	A	A	A	H	A	A	B	B	B	A	A	A	A	H	B	N	A	A	A	A	H	B	B	A	B	A	A
Chr1.15	1	1449065	T	C	A	A	A	A	A	A	A	H	H	A	A	A	A	N	B	B	B	B	A	A	A	H	A	A	B	H	B	A	A	A	A	H	B	A	A	A	A	A	H	B	B	A	B	A	A
Chr1.16	1	1496524	A	G	A	A	A	A	A	A	A	N	H	A	A	A	N	A	B	N	B	B	A	A	A	H	A	A	B	B	B	N	A	A	A	B	B	N	A	A	A	A	H	B	H	B	B	A	A
Chr1.17	1	1500210	C	T	A	N	A	A	A	A	A	H	H	A	N	A	N	H	N	N	B	B	A	A	A	H	A	A	B	H	B	A	A	N	A	B	B	N	N	A	A	A	H	B	A	B	B	A	A
Chr1.18	1	1632066	G	A	A	A	A	A	A	A	A	H	H	A	A	A	A	A	B	H	B	B	A	A	A	B	A	A	N	H	B	A	A	A	A	H	N	A	A	A	A	A	H	B	H	A	B	A	A
Chr1.19	1	1813218	A	G	A	A	A	A	A	A	A	H	H	A	A	A	A	B	H	H	B	B	A	A	A	H	A	A	B	H	B	A	A	A	A	H	B	A	A	A	A	A	H	H	A	A	B	A	A
Chr1.20	1	1839995	C	A	A	A	A	A	A	A	A	H	H	A	A	A	A	B	H	B	N	B	N	A	A	H	A	A	N	H	B	A	A	A	A	H	B	A	A	A	A	A	H	H	A	A	H	A	A
Chr1.21	1	1840242	T	C	A	A	A	A	A	A	A	H	H	A	A	A	A	B	H	H	B	B	A	A	A	H	A	A	B	H	B	A	A	A	A	H	B	A	A	A	A	A	H	H	H	A	B	A	H
Chr1.22	1	1997037	C	T	A	A	A	A	A	A	A	H	H	A	A	A	A	B	B	A	B	B	A	A	A	H	A	A	B	H	B	A	A	A	A	H	B	A	A	A	A	A	H	H	H	A	B	A	A
Chr1.23	1	2117642	A	C	A	A	A	A	A	A	A	H	H	A	A	B	A	B	B	H	B	B	H	A	A	H	A	A	B	H	B	A	A	A	A	H	B	A	A	A	A	A	H	H	H	A	B	A	H
Chr1.24	1	2178590	T	C	A	A	A	A	A	A	A	B	B	A	A	B	A	N	H	H	B	B	H	A	A	H	N	A	B	B	B	N	N	N	N	N	B	N	N	A	A	N	H	H	H	A	B	A	A
Chr1.25	1	2238346	G	A	A	A	A	A	A	A	N	H	H	H	A	B	A	B	H	H	B	B	A	A	A	H	A	A	B	H	B	A	N	A	A	H	B	A	A	A	A	A	H	H	H	A	B	A	A
Chr1.26	1	2249591	C	A	A	A	A	A	A	A	A	H	H	A	A	B	A	B	H	H	B	H	A	A	A	H	A	A	B	A	B	A	A	A	A	H	B	A	A	A	A	A	H	H	H	A	B	A	A
Chr1.27	1	2476922	A	G	A	A	A	A	A	A	H	H	H	H	A	B	A	B	H	H	B	B	H	B	A	H	A	A	B	H	B	A	A	A	A	H	B	A	A	A	A	A	H	H	H	A	B	A	A
Chr1.28	1	2522042	A	G	A	B	B	B	A	B	B	B	H	B	N	H	A	N	A	A	B	N	A	N	N	A	N	A	B	B	A	B	A	N	A	A	A	B	H	H	B	A	A	B	A	A	N	B	B
Chr1.29	1	2545394	A	G	A	A	A	A	A	A	H	H	H	H	A	B	A	B	H	H	B	B	A	B	A	H	A	A	B	H	B	A	A	A	A	H	B	A	A	A	A	A	H	H	H	A	B	A	A
Chr1.30	1	2575579	G	C	A	A	A	A	A	A	H	H	H	H	A	B	A	B	H	H	B	B	A	B	A	H	A	A	B	H	B	A	A	A	A	H	B	A	A	A	A	A	H	H	H	A	B	A	A
Chr1.31	1	2577277	C	G	A	A	A	N	A	A	H	H	A	H	A	B	A	N	H	H	B	N	A	B	A	H	A	A	B	A	B	A	N	A	A	A	N	A	A	A	A	A	H	H	H	A	B	A	A
Chr1.32	1	2592165	A	G	N	A	A	A	N	A	A	H	H	H	A	B	A	B	A	H	B	B	N	B	A	H	A	A	B	N	B	A	N	A	A	N	N	N	A	A	A	A	H	B	N	A	B	A	A
Chr1.33	1	3516660	C	A	A	A	A	A	A	A	H	H	H	H	A	B	H	B	H	H	B	B	H	B	A	H	A	A	B	H	B	A	B	H	B	H	H	A	A	A	A	A	H	H	H	A	A	A	H
Chr1.34	1	4713234	G	A	H	B	H	B	A	H	A	H	A	H	H	A	A	B	B	H	A	A	B	B	A	H	A	A	B	B	A	B	N	B	B	H	B	B	A	A	A	A	A	H	H	A	A	A	H
Chr1.35	1	5052662	C	G	H	H	A	H	H	A	H	A	B	H	H	H	A	B	A	H	B	B	A	A	A	H	H	B	B	B	B	H	B	A	B	H	A	A	A	B	B	H	H	A	A	A	B	A	B
Chr1.36	1	5104578	T	C	N	N	A	H	H	A	A	A	B	H	A	H	A	B	N	H	B	B	N	A	A	B	A	B	B	B	B	N	N	A	B	B	B	N	A	B	B	H	H	A	A	A	B	A	B
Chr1.37	1	5131422	G	T	H	H	A	H	H	A	H	A	B	H	H	H	A	B	A	H	B	B	A	A	A	H	A	B	B	B	B	A	B	A	B	H	H	A	A	B	B	H	H	A	A	A	B	A	B
Chr1.38	1	5501699	T	C	H	H	A	H	A	A	H	A	B	H	H	H	A	B	A	H	B	B	A	A	A	H	H	B	B	H	B	A	B	A	B	H	H	A	A	B	B	H	H	A	A	A	B	A	B
Chr1.39	1	5592865	G	A	H	B	A	H	H	A	H	A	B	H	H	H	A	B	A	H	B	H	A	A	A	H	H	B	B	B	B	A	B	A	B	H	H	A	A	B	B	H	H	A	A	A	B	A	B
Chr1.40	1	5623782	G	C	H	B	A	H	H	A	A	A	N	B	B	H	A	B	H	H	B	B	A	A	A	H	H	B	B	B	B	A	B	A	B	H	H	A	A	B	B	A	A	A	A	A	B	A	B
Chr1.41	1	5692835	T	C	B	B	A	H	H	A	B	A	B	B	B	H	A	B	A	H	B	B	H	A	A	H	H	H	B	B	B	A	B	A	B	H	H	A	A	B	B	A	A	A	A	A	H	A	B
Chr1.42	1	5720551	T	C	B	B	A	H	H	A	H	A	B	B	B	H	A	B	A	H	B	B	A	A	A	H	A	B	B	B	B	A	B	H	B	H	H	A	A	B	B	A	A	A	A	A	A	A	B
Chr1.43	1	5744328	A	T	A	B	A	H	H	A	A	A	B	B	B	A	N	N	A	H	B	H	A	A	A	B	H	B	B	B	B	A	B	A	B	N	H	A	N	B	B	B	H	A	A	A	H	A	B
Chr1.44	1	5811690	A	G	B	N	A	H	H	A	H	A	B	B	B	H	A	B	A	B	B	B	A	A	A	H	H	B	B	B	B	A	B	A	B	H	H	A	A	B	B	H	H	A	A	A	H	A	B
Chr1.45	1	5811835	C	A	N	B	A	H	H	A	B	A	B	B	B	H	N	N	A	B	B	B	A	A	A	H	H	B	B	B	B	N	B	N	B	B	H	N	A	B	B	H	A	A	A	A	B	A	B
Chr1.46	1	5882757	T	C	H	B	A	H	H	A	H	A	B	B	B	H	A	B	A	H	B	B	A	A	A	H	H	B	B	B	B	A	B	A	B	H	H	A	A	B	B	H	H	A	A	A	B	A	H
Chr1.47	1	6085381	G	A	H	B	H	H	H	A	H	A	B	B	B	H	H	B	A	H	B	B	A	A	A	H	H	B	B	B	B	A	B	B	B	H	H	A	A	B	B	A	A	A	A	A	A	A	B
Chr1.48	1	6103561	C	A	A	N	A	A	H	A	H	A	B	B	B	A	A	N	A	A	B	B	A	A	A	A	H	B	B	N	B	A	B	N	B	H	B	N	A	B	B	A	H	A	A	A	N	A	B
Chr1.49	1	6173506	A	G	B	N	A	H	H	A	B	A	B	B	B	N	N	N	A	B	B	B	A	A	A	B	N	B	N	B	B	A	N	N	B	B	N	N	N	B	B	A	A	A	A	A	B	A	N
Chr1.50	1	6338117	A	C	H	B	A	H	H	A	B	A	B	B	B	H	A	N	A	H	B	B	A	A	A	A	H	B	N	B	A	A	B	B	B	H	H	N	N	B	B	H	H	A	A	A	N	A	B
Chr1.51	1	6385293	T	A	A	A	A	A	A	A	H	A	A	A	A	N	A	B	H	A	A	A	A	A	H	B	B	A	B	B	A	N	A	A	N	H	A	N	N	A	H	N	N	N	N	B	N	B	A
Chr1.52	1	6397338	A	T	N	B	A	H	H	A	H	H	B	B	B	H	A	B	A	H	B	H	A	A	A	H	H	B	B	B	A	A	N	B	B	H	H	A	A	B	B	A	A	A	A	A	N	A	B
Chr1.53	1	6423179	C	T	N	N	A	H	H	A	H	N	N	B	B	A	N	N	A	N	B	N	A	A	A	H	B	B	B	B	A	A	N	B	B	H	H	A	A	B	B	N	A	A	A	A	N	A	B
Chr1.54	1	6493069	G	T	A	B	A	H	H	A	A	A	B	B	B	A	A	B	A	A	B	B	A	A	A	B	H	B	B	B	A	A	B	B	B	H	A	A	N	B	B	A	A	A	A	A	N	A	B
Chr1.55	1	6501304	A	C	H	B	A	H	B	A	H	A	B	B	B	H	A	B	A	H	B	B	A	A	A	H	H	B	B	B	A	A	B	B	B	H	B	A	A	B	B	A	A	A	A	A	A	A	B
Chr1.56	1	6507300	A	G	H	N	A	H	H	A	H	A	B	B	B	H	A	B	A	H	B	H	A	H	A	H	H	B	B	H	A	A	B	B	B	H	H	A	A	B	B	A	A	A	A	A	N	A	B
Chr1.57	1	6563603	A	T	H	B	A	H	H	A	H	A	B	B	B	H	A	B	A	H	B	B	H	A	A	H	H	B	B	B	A	A	B	B	B	H	H	A	A	B	B	A	A	A	A	A	N	A	B
Chr1.58	1	6573913	G	T	H	B	A	H	H	A	B	A	B	B	B	H	A	B	N	H	B	B	A	A	A	H	H	B	B	B	A	A	B	B	B	H	H	A	A	B	B	A	A	A	A	A	A	A	B
Chr1.59	1	6578147	G	A	H	B	A	H	H	A	H	A	B	B	B	H	A	B	A	H	B	B	A	A	A	H	H	B	B	B	A	A	B	B	B	H	H	A	A	B	B	A	A	A	A	A	B	A	H
Chr1.60	1	6585847	C	A	A	B	A	H	H	A	H	A	B	B	B	H	A	B	A	B	B	N	A	A	A	H	H	B	B	B	A	A	B	B	B	H	B	A	N	B	B	A	A	A	A	A	B	A	B
Chr1.61	1	6585913	T	C	B	B	H	H	H	A	H	A	B	B	B	H	A	B	A	H	B	B	A	A	A	H	H	B	B	B	A	A	H	B	B	H	B	A	N	B	B	A	A	A	A	A	N	A	B
Chr1.62	1	6587127	C	T	H	B	A	H	H	A	H	A	B	B	B	H	A	B	A	H	B	B	H	A	A	H	H	B	B	B	A	A	B	B	B	H	H	A	A	B	B	A	A	A	A	A	N	A	B
Chr1.63	1	6598549	A	G	B	B	A	H	H	A	N	A	B	B	B	A	A	B	A	H	B	B	A	A	A	N	N	B	B	B	A	A	N	B	B	H	A	N	A	B	B	A	A	A	N	A	B	A	B
Chr1.64	1	6639370	T	G	N	B	A	H	H	A	H	A	B	B	B	H	A	B	A	B	B	H	A	H	A	H	H	B	B	B	A	A	B	B	B	H	H	A	A	B	B	A	A	A	A	A	N	A	B
Chr1.65	1	6675360	C	T	N	N	A	B	A	A	B	A	B	B	B	B	N	N	A	H	B	N	N	A	A	A	N	B	B	B	A	N	B	B	N	H	A	A	N	B	B	A	A	A	A	A	B	A	B
Chr1.66	1	6712219	A	C	B	B	A	B	N	A	H	A	B	B	B	H	A	B	A	N	B	B	A	H	A	H	B	B	B	B	A	A	B	B	B	H	H	A	A	B	B	A	A	A	A	A	N	A	B
Chr1.67	1	6811076	T	A	N	B	A	A	H	A	B	A	B	B	B	N	N	B	A	N	B	H	A	A	A	B	N	B	B	N	A	A	B	B	B	N	B	A	A	B	B	A	A	A	A	A	N	A	B
Chr1.68	1	6847337	C	T	N	B	A	H	B	A	H	A	N	B	B	H	A	B	A	N	N	B	A	A	A	H	H	B	B	B	A	A	B	B	B	H	H	A	A	B	B	A	A	A	A	A	B	A	B
Chr1.69	1	6849588	A	G	H	B	A	H	H	A	H	A	B	B	B	H	A	N	A	H	B	B	N	A	A	H	N	B	B	B	A	A	B	B	B	H	H	A	A	B	B	A	A	A	A	A	A	A	B
Chr1.70	1	6849877	T	A	A	B	A	H	H	A	H	A	B	B	B	H	A	B	H	A	B	B	A	H	A	H	A	B	B	B	A	A	B	B	B	H	H	A	A	B	B	A	A	A	A	A	N	A	B
Chr1.71	1	6984217	C	T	H	B	A	H	H	A	H	A	B	B	B	H	A	B	A	H	B	B	A	A	A	H	H	B	B	B	A	A	B	B	B	H	H	A	A	B	B	A	A	A	A	A	B	A	B
Chr1.72	1	7006404	G	C	H	B	A	H	H	A	H	A	B	B	B	H	A	B	A	H	B	B	A	A	A	H	N	B	B	B	A	A	B	B	B	H	H	A	A	B	B	A	A	A	A	A	B	A	B
Chr1.73	1	7008578	A	C	N	B	A	H	B	A	N	A	B	B	B	H	A	N	H	N	B	N	A	A	A	H	B	B	N	B	A	A	N	B	B	B	B	A	A	B	B	A	A	A	A	A	B	A	B
Chr1.74	1	7119061	A	T	H	B	A	H	H	A	H	A	B	B	B	H	A	B	A	H	H	B	A	A	A	H	H	B	B	B	A	A	B	B	B	H	H	A	N	B	B	A	A	A	A	A	A	A	B
Chr1.75	1	7125666	T	C	A	B	A	B	H	A	H	A	B	B	B	H	A	B	A	H	B	B	A	A	A	H	H	B	B	B	A	A	B	B	B	H	H	A	A	B	B	A	A	A	A	A	A	A	B
Chr1.76	1	7150274	C	A	H	B	A	H	H	A	H	A	B	B	B	H	A	B	A	H	B	B	A	A	A	H	B	B	B	B	A	H	B	B	B	H	H	A	H	B	B	A	A	A	A	A	A	A	B
Chr1.77	1	8851463	A	G	B	B	A	A	H	A	N	B	N	B	B	A	N	B	A	N	B	H	A	A	H	B	B	B	B	B	A	B	N	B	B	H	A	N	N	B	B	A	A	A	A	A	N	B	B
Chr1.78	1	8898178	C	T	A	B	A	H	H	A	B	B	B	B	B	H	A	A	A	H	H	H	A	A	H	B	B	B	B	B	A	B	B	B	B	B	H	B	H	B	B	A	A	A	A	B	B	B	B
Chr1.79	1	8899849	T	G	H	B	A	H	H	A	B	B	B	B	B	H	A	H	A	H	B	H	A	A	H	B	B	B	B	B	A	H	B	B	B	B	H	N	H	B	B	A	A	A	A	B	B	B	B
Chr1.80	1	8918168	G	T	H	B	A	H	H	A	B	B	B	B	B	H	A	H	A	H	H	H	A	A	H	B	B	B	B	B	A	B	B	B	B	H	B	B	A	B	H	A	A	A	A	A	A	B	H
Chr1.81	1	8951579	A	G	A	B	A	H	H	A	B	B	B	B	B	B	A	B	A	B	A	B	A	A	H	N	N	B	B	B	A	B	B	B	B	H	B	B	N	B	B	A	A	A	A	A	A	B	B
Chr1.82	1	9016296	C	A	H	B	A	H	H	A	B	B	N	B	B	B	A	N	A	B	H	N	N	A	H	B	B	B	B	B	A	B	B	B	B	A	H	N	H	B	B	A	A	A	A	A	A	B	B
Chr1.83	1	9056785	T	C	B	B	N	N	B	N	B	B	B	B	B	B	N	B	A	B	B	B	A	A	B	B	B	B	B	B	N	B	B	B	B	B	B	B	N	B	B	A	A	N	A	N	N	B	B
Chr1.84	1	9106701	G	T	H	B	A	H	H	A	B	B	H	B	B	H	H	H	A	H	H	H	A	A	H	B	B	B	B	B	A	B	B	B	B	H	B	B	A	B	B	H	H	A	A	A	A	B	B
Chr1.85	1	9208376	G	T	H	B	A	N	H	A	N	B	H	B	B	B	A	N	A	H	H	A	A	A	H	B	B	B	N	B	A	B	B	N	B	N	A	N	N	B	B	A	A	A	A	A	A	B	B
Chr1.86	1	10004260	G	T	A	B	H	H	H	A	B	B	B	B	B	H	A	B	A	B	A	N	A	H	H	H	H	H	B	B	A	B	B	B	B	H	H	B	A	B	B	A	A	A	A	A	A	B	B
Chr1.87	1	10145661	C	T	A	B	H	H	H	A	B	B	H	B	B	H	A	B	A	H	H	H	A	H	H	H	H	H	B	B	A	B	B	B	B	H	B	B	N	B	B	A	A	A	A	A	N	B	B
Chr1.88	1	10245735	C	T	A	B	H	H	H	A	B	B	H	B	B	H	A	N	A	A	A	A	A	H	H	H	B	A	B	B	A	B	B	B	B	B	H	B	B	B	B	H	H	A	A	B	B	B	B
Chr1.89	1	10846992	A	T	N	N	B	H	H	B	B	B	H	B	B	H	A	A	H	B	H	H	A	B	H	H	B	A	B	B	A	B	B	B	A	B	H	B	H	B	B	H	A	B	A	B	N	B	B
Chr1.90	1	10947251	G	A	A	B	B	N	B	B	B	B	A	N	B	A	N	A	A	A	H	N	A	B	H	N	A	A	B	B	A	B	N	B	A	B	A	B	N	B	B	A	A	B	A	H	A	B	B
Chr1.91	1	11007939	T	C	N	N	B	B	B	B	B	B	H	B	B	H	A	B	A	N	H	A	N	B	H	H	A	A	B	H	A	B	B	B	A	B	B	B	N	N	B	A	A	B	A	B	N	B	B
Chr1.92	1	11008005	G	A	A	B	B	B	B	B	B	B	H	B	B	H	A	H	A	H	B	A	A	B	H	H	B	A	B	B	A	B	B	B	A	B	H	B	A	B	B	A	A	B	A	B	N	B	B
Chr1.93	1	11112345	C	T	N	B	B	B	B	B	B	B	H	B	B	H	A	H	A	H	B	H	A	B	H	H	B	A	B	B	A	B	N	B	A	B	H	B	H	H	H	A	A	B	A	B	A	B	B
Chr1.94	1	11262909	A	C	A	B	B	B	B	B	B	B	H	B	B	H	A	B	A	H	H	H	A	B	H	H	H	A	B	B	A	B	B	B	A	B	B	B	H	H	H	A	A	B	A	B	A	B	B
Chr1.95	1	11276176	C	T	A	B	B	B	B	B	B	B	H	B	B	H	A	A	A	B	H	H	H	B	H	H	H	A	B	B	A	B	B	B	A	B	H	B	A	H	H	H	A	B	A	B	N	B	B
Chr1.96	1	11418544	A	G	A	B	B	B	B	B	B	B	H	B	B	H	N	N	A	H	H	H	A	B	H	H	H	A	B	B	A	B	B	B	A	B	N	B	H	H	H	H	A	B	A	B	B	B	B
Chr1.97	1	11427436	A	G	A	B	B	B	B	B	B	B	B	B	B	H	N	N	A	H	B	N	N	B	H	H	A	A	B	B	A	B	B	B	A	B	B	N	B	H	H	H	A	B	N	B	B	B	B
Chr1.98	1	11619959	C	T	A	B	B	H	H	B	B	B	A	B	B	H	A	A	A	H	H	H	A	B	A	A	A	A	B	B	A	B	B	B	A	H	H	B	H	H	H	A	A	B	A	A	A	N	B
Chr1.99	1	12423819	C	T	A	A	A	B	H	A	A	A	A	A	A	A	A	A	H	A	B	B	A	H	H	B	A	A	A	A	A	A	A	A	A	B	B	A	A	H	H	H	H	A	A	B	A	H	A
Chr1.100	1	12695947	A	G	A	B	B	N	H	B	B	B	B	N	B	A	B	N	A	A	N	N	A	B	B	A	A	A	N	B	N	B	H	N	A	B	B	N	H	B	H	A	A	B	A	A	B	B	N
Chr1.101	1	12743890	A	T	A	B	B	A	A	B	B	B	H	B	B	A	H	H	A	A	B	H	A	B	B	A	A	A	B	B	A	B	N	H	A	H	H	H	H	N	H	A	A	B	A	A	B	B	B
Chr1.102	1	12809942	A	T	A	N	B	N	H	B	B	B	A	B	B	B	B	H	A	A	B	H	A	B	B	A	A	A	B	B	A	B	A	A	A	H	B	A	N	A	H	A	A	B	N	A	N	B	B
Chr1.103	1	12922104	C	A	A	B	B	H	H	B	B	B	A	B	B	H	H	H	A	A	B	A	A	B	B	A	A	A	B	B	A	B	B	H	A	H	A	H	B	H	H	A	A	B	A	A	N	B	B
Chr1.104	1	13264877	A	G	A	B	B	H	H	B	B	B	H	B	B	H	B	N	A	A	B	H	A	B	B	A	A	A	N	B	A	B	H	H	A	H	B	B	H	H	H	A	A	B	A	A	N	B	B
Chr1.105	1	13274305	A	G	N	N	B	H	B	B	B	B	B	B	B	A	N	A	N	N	N	N	A	B	B	A	A	A	B	B	A	B	H	H	N	N	H	B	A	B	H	A	A	B	A	A	N	B	B
Chr1.106	1	13274371	G	A	A	B	B	H	H	B	B	B	H	B	B	H	N	N	A	A	B	H	N	B	B	A	A	A	B	B	A	B	H	H	A	H	B	A	H	B	H	A	A	B	A	A	N	B	B
Chr1.107	1	13376273	C	T	N	B	B	B	A	B	B	B	H	B	N	H	N	N	A	A	B	N	A	N	B	A	A	A	B	B	A	B	H	H	A	H	N	A	H	H	A	A	A	B	A	A	N	B	N
Chr1.108	1	13393267	G	T	A	B	B	N	B	N	B	B	H	B	B	H	A	N	A	A	B	N	A	B	B	A	A	A	B	B	A	B	A	B	A	H	H	H	H	H	H	A	A	B	A	A	N	B	B
Chr1.109	1	13455057	C	G	N	B	B	H	H	B	B	B	H	B	B	H	A	A	A	A	B	H	N	B	B	H	A	A	N	B	A	B	N	H	A	H	A	N	A	H	H	A	A	B	A	A	N	B	B
Chr1.110	1	13556874	A	G	A	B	B	H	A	B	B	B	A	B	B	A	N	A	A	A	N	A	A	B	B	A	A	A	B	B	A	B	B	A	A	H	A	N	A	H	A	A	A	N	A	A	A	B	B
Chr1.111	1	13563310	C	T	A	B	B	H	H	B	B	B	H	B	B	H	H	H	A	A	N	H	A	B	B	A	A	A	B	B	A	B	B	B	A	H	H	B	H	H	H	A	A	B	A	A	N	B	B
Chr1.112	1	13564185	C	T	A	B	B	H	H	B	B	B	A	B	B	H	H	N	A	A	B	N	A	B	B	A	N	A	B	B	A	B	B	H	A	H	B	B	B	H	H	A	A	H	A	A	B	B	B
Chr1.113	1	13808923	T	G	A	H	B	H	H	B	B	B	H	B	B	H	H	A	A	A	B	H	A	B	B	A	A	A	B	B	A	B	H	H	A	H	H	H	H	H	H	A	A	B	A	A	B	B	B
Chr1.114	1	13921892	T	C	A	B	B	H	H	B	B	B	H	B	B	H	H	H	A	A	B	H	A	B	B	A	A	A	H	B	A	B	H	H	A	H	H	H	H	H	H	A	A	B	A	A	A	B	B
Chr1.115	1	13962098	T	C	A	B	B	H	H	B	B	B	H	B	B	H	A	A	A	A	B	A	A	B	B	A	A	A	N	B	A	B	A	H	A	B	B	N	N	A	A	A	A	B	A	A	N	B	B
Chr1.116	1	13962102	T	C	A	B	B	H	H	B	B	B	H	B	B	B	B	N	A	A	B	A	A	B	B	A	A	A	B	B	A	B	N	H	A	H	H	H	A	H	H	A	A	B	A	A	N	B	B
Chr1.117	1	13981643	C	T	A	B	B	H	H	B	B	B	H	B	B	H	H	H	A	A	B	H	A	B	B	A	A	A	B	B	A	B	H	H	A	H	H	H	H	H	H	A	A	B	A	A	A	B	B
Chr1.118	1	14063825	A	C	A	B	B	H	H	B	N	B	N	B	B	B	B	A	N	A	B	N	N	B	B	A	N	A	B	B	A	B	B	H	A	B	B	B	A	A	H	A	A	B	A	A	N	B	B
Chr1.119	1	14068165	A	T	A	B	B	H	H	B	B	B	H	B	B	H	A	A	A	A	B	A	A	B	B	A	A	A	B	B	A	H	H	H	A	H	H	H	H	H	H	A	A	B	A	A	B	B	B
Chr1.120	1	14102195	C	T	A	B	B	H	H	B	B	B	A	B	B	H	A	A	A	A	B	H	A	B	B	A	A	A	B	B	A	B	A	H	A	H	N	B	B	H	H	A	A	B	A	A	N	B	B
Chr1.121	1	14116769	C	T	A	B	B	H	B	B	B	B	H	B	B	H	H	A	A	A	B	B	A	B	B	A	A	A	B	B	A	H	A	B	A	H	H	H	B	A	H	A	A	B	A	A	B	B	B
Chr1.122	1	14342178	A	G	A	B	B	H	H	B	B	B	H	B	B	H	H	H	A	A	B	H	A	B	B	A	A	A	B	B	A	B	H	H	A	H	H	H	H	H	H	A	A	B	A	A	A	B	B
Chr1.123	1	14488438	A	C	A	B	B	H	H	B	B	B	H	A	A	A	A	A	A	A	B	H	A	B	B	A	A	A	B	B	A	A	A	H	A	H	H	A	A	H	H	A	A	B	A	A	N	B	A
Chr1.124	1	14525621	A	G	A	B	B	H	H	B	B	B	H	A	A	A	A	A	N	A	B	A	H	B	B	A	A	A	B	B	A	A	A	H	A	H	H	N	A	A	H	A	A	H	A	A	B	B	A
Chr1.125	1	14530623	G	T	A	B	B	H	H	B	B	B	H	A	A	A	A	H	A	A	H	H	A	B	B	A	A	A	B	B	A	A	A	H	A	H	H	A	A	H	H	A	A	B	A	A	N	B	A
Chr1.126	1	14610345	T	C	A	B	B	H	H	B	B	B	H	A	A	A	A	H	A	A	B	H	A	B	B	A	A	A	B	B	A	A	A	H	A	H	H	A	A	H	H	A	A	B	A	A	A	B	A
Chr1.127	1	14763908	T	A	N	N	B	H	N	B	N	B	N	A	N	A	N	N	N	N	N	N	A	B	B	A	A	A	N	B	A	N	A	N	N	A	B	N	N	A	B	A	A	N	N	N	N	B	N
Chr1.128	1	14814945	G	A	B	N	B	H	B	B	B	B	N	A	A	A	N	N	A	A	N	N	N	B	B	A	N	A	N	N	A	N	N	B	A	A	A	A	A	A	H	A	A	B	N	A	B	B	A
Chr1.129	1	14814974	A	T	A	N	B	H	A	B	N	N	B	A	A	A	A	B	A	A	N	N	N	B	B	A	N	A	B	B	A	N	N	A	N	N	H	A	A	H	H	A	A	B	A	A	B	B	A
Chr1.130	1	14815578	G	A	A	B	B	H	H	B	B	B	H	A	A	A	A	A	A	A	B	B	A	B	B	A	A	A	B	B	A	A	A	H	A	H	A	A	A	H	H	A	A	B	A	A	B	B	A
Chr1.131	1	14815829	G	A	A	B	B	H	H	B	B	B	H	A	A	A	A	H	A	A	B	H	A	B	B	A	A	A	B	B	A	A	A	H	A	H	H	A	A	H	H	A	A	B	A	A	N	B	A
Chr1.132	1	14819274	C	G	A	B	B	H	H	B	B	B	H	A	A	A	A	H	A	A	B	B	A	B	B	A	A	A	B	B	A	A	A	B	A	B	H	N	A	H	H	A	A	B	A	A	B	B	A
Chr1.133	1	14819896	T	A	A	H	B	H	H	B	B	B	H	A	A	A	A	H	A	A	B	H	A	B	B	A	A	A	B	B	A	A	A	H	A	H	H	A	A	H	H	A	A	B	A	A	A	B	H
Chr1.134	1	14819962	A	G	A	B	B	B	N	B	B	B	B	A	A	A	A	N	N	A	B	H	A	B	B	A	A	A	B	B	A	A	A	H	A	H	B	A	A	N	H	A	A	B	A	A	B	B	A
Chr1.135	1	14885582	G	A	A	B	B	H	H	B	B	B	H	A	A	A	A	B	A	A	B	B	H	B	B	A	A	A	B	B	A	A	A	B	A	H	N	A	A	H	H	A	A	B	A	A	N	B	A
Chr1.136	1	15283437	C	G	A	B	B	H	H	B	B	B	H	A	A	A	A	H	A	A	B	H	A	B	B	A	A	A	B	B	A	A	A	H	A	H	H	A	A	H	H	A	A	B	A	A	B	B	A
Chr1.137	1	15337369	C	T	B	B	B	H	H	B	B	B	H	A	A	A	A	N	A	A	N	B	N	B	B	A	A	A	B	N	A	A	N	H	A	H	H	A	N	H	H	A	A	B	A	A	B	B	A
Chr1.138	1	15399449	C	T	A	B	B	H	H	B	B	B	H	A	A	A	A	H	A	A	B	H	A	B	B	A	A	A	B	B	A	A	A	H	A	H	H	A	A	H	H	A	A	B	A	A	B	B	A
Chr1.139	1	15440475	A	G	N	B	B	N	N	B	B	B	B	A	A	A	A	A	A	A	B	B	A	B	B	A	A	N	B	B	A	A	A	B	A	H	N	N	A	A	B	A	A	B	A	A	B	B	A
Chr1.140	1	15582594	C	T	A	B	B	H	H	B	B	B	H	A	A	A	A	H	A	A	B	H	A	B	B	A	A	A	B	B	A	A	A	H	A	H	H	A	A	H	H	A	A	B	A	A	N	B	A
Chr1.141	1	15849804	G	A	A	B	B	H	H	B	B	B	H	A	A	A	A	H	A	A	B	H	A	B	B	A	A	A	B	B	A	A	A	H	A	H	H	A	A	B	H	A	A	B	A	A	N	B	A
Chr1.142	1	16338488	T	C	A	B	B	H	H	B	B	B	H	A	A	A	A	N	A	A	B	A	A	B	B	A	A	A	B	B	A	A	A	H	A	H	N	A	A	H	H	A	A	B	A	A	H	B	A
Chr1.143	1	16435679	A	G	N	B	B	A	N	B	B	B	B	A	A	A	A	A	N	A	B	A	A	B	B	A	A	A	B	N	A	A	A	H	A	N	N	A	A	A	H	A	A	B	A	A	A	B	A
Chr1.144	1	16508766	A	G	A	B	B	H	H	B	B	B	H	A	A	A	A	H	A	A	B	H	A	B	B	A	A	A	B	B	A	A	A	H	A	H	H	A	A	H	H	A	A	B	A	A	B	B	A
Chr1.145	1	17073518	C	A	A	B	B	H	H	B	B	B	H	A	A	A	A	H	A	A	B	H	A	B	B	A	A	A	B	B	A	A	A	H	A	H	H	A	A	H	H	A	A	B	A	A	A	B	H
Chr1.146	1	17101235	T	C	A	B	B	H	H	B	N	N	A	A	A	A	N	N	A	A	N	N	A	B	B	A	A	A	N	N	A	A	A	A	A	A	N	N	A	A	H	A	A	B	N	A	H	B	A
Chr1.147	1	17105873	T	G	A	N	B	H	H	B	B	B	A	A	A	A	A	A	A	A	B	H	A	B	B	H	A	A	B	B	A	A	A	H	A	H	H	A	A	H	H	A	A	B	A	A	A	B	A
Chr1.148	1	17447118	C	T	A	N	B	B	A	B	B	B	B	A	A	A	A	H	A	A	B	A	A	A	B	A	A	A	B	B	A	A	A	A	A	N	B	A	A	A	H	A	A	B	N	A	N	B	A
Chr1.149	1	17477903	T	G	A	B	B	N	H	B	B	B	H	A	A	A	A	A	A	N	N	B	H	B	B	A	A	A	N	B	A	A	A	B	A	B	H	N	A	A	H	A	A	B	A	A	B	B	A
Chr1.150	1	17511139	C	T	N	B	B	B	H	H	B	B	H	A	A	A	H	H	A	N	B	A	A	N	B	N	A	A	B	B	A	A	A	A	A	H	A	N	A	N	B	A	A	B	A	A	B	B	A
Chr1.151	1	17694610	C	A	A	B	B	B	H	B	B	B	N	A	A	N	A	A	A	A	B	B	A	B	B	A	A	A	B	B	A	N	A	A	A	A	H	A	A	H	B	A	A	B	A	A	N	B	A
Chr1.152	1	17766655	C	T	A	B	B	H	A	B	N	B	B	A	A	A	A	A	A	A	N	A	N	B	B	A	A	A	B	B	A	A	N	N	N	H	H	N	A	N	H	A	A	B	A	A	A	B	A
Chr1.153	1	17809082	G	T	N	B	B	H	N	N	B	N	A	A	A	A	A	A	A	A	B	N	N	N	B	A	A	A	N	B	A	A	A	B	A	B	N	N	N	N	H	A	A	B	A	A	N	B	N
Chr1.154	1	17856705	C	T	A	B	B	H	H	B	B	B	H	A	A	A	N	N	A	A	B	A	N	B	B	A	A	A	B	B	A	A	A	H	A	H	A	N	N	H	H	A	A	B	A	A	B	B	A
Chr1.155	1	17913806	T	C	N	B	B	N	A	B	B	B	N	A	A	A	A	A	N	A	N	B	A	N	B	A	A	A	B	B	A	A	A	N	A	H	B	N	N	N	H	A	A	B	A	A	N	B	A
Chr1.156	1	18015100	A	G	A	B	B	H	H	B	B	B	B	A	A	A	A	H	A	A	B	A	A	B	B	A	A	A	B	B	A	A	A	H	A	H	B	A	A	A	H	A	A	B	A	A	A	B	A
Chr1.157	1	18184372	T	C	A	B	B	H	H	B	B	B	H	A	A	A	A	A	A	A	B	B	A	B	B	A	A	A	B	B	A	A	A	H	A	H	H	A	A	A	H	A	A	B	A	A	N	B	A
Chr1.158	1	18818292	C	T	H	B	B	H	H	B	B	B	H	A	A	A	A	A	A	A	B	H	A	B	B	A	A	A	B	B	A	A	A	H	A	H	H	A	A	A	H	A	A	B	A	A	B	B	H
Chr1.159	1	18988333	T	A	A	N	B	B	H	B	B	B	H	A	A	A	A	H	A	A	B	A	A	B	B	A	A	A	B	B	A	A	A	H	A	A	A	A	N	A	B	A	A	B	A	A	N	B	A
Chr1.160	1	19058739	A	G	A	B	B	H	H	B	B	B	H	A	A	A	A	A	A	A	B	H	H	B	B	A	A	A	B	B	A	A	A	H	A	H	H	A	A	A	H	A	A	B	A	A	N	B	A
Chr1.161	1	19129512	C	G	A	B	B	A	H	B	B	B	H	A	A	A	A	N	A	N	B	B	A	B	B	A	A	A	B	N	A	A	A	B	A	H	N	A	A	A	B	A	A	B	A	A	A	B	A
Chr1.162	1	19355939	G	A	A	B	B	H	H	B	B	B	H	A	A	A	A	N	A	A	B	H	A	B	B	A	A	A	B	B	A	A	A	H	A	H	H	A	A	A	H	A	A	B	A	A	A	B	A
Chr1.163	1	19918443	C	A	A	B	B	H	H	B	B	B	H	A	A	A	A	H	A	A	B	B	A	B	B	A	A	A	B	N	A	A	A	A	A	H	B	A	A	A	H	A	A	B	B	A	A	B	A
Chr1.164	1	20089539	A	T	A	N	B	H	H	B	B	B	H	A	A	A	A	N	A	A	B	A	N	B	B	A	A	A	N	B	A	A	N	H	A	H	A	N	N	A	H	A	A	B	B	A	N	B	A
Chr1.165	1	20195810	T	C	A	B	B	H	H	B	B	B	H	H	A	A	A	A	A	A	H	H	H	B	B	A	A	A	B	B	A	A	A	H	H	H	H	A	A	A	H	A	A	B	B	A	B	B	A
Chr1.166	1	20260696	C	T	A	B	B	H	H	B	B	B	H	A	A	A	A	A	A	A	B	H	A	B	B	A	A	A	B	B	A	A	A	H	A	H	H	N	N	A	H	A	A	B	B	A	A	B	A
Chr1.167	1	20282946	G	T	N	N	B	H	A	B	N	B	H	A	A	A	N	N	A	A	B	B	N	B	B	A	A	A	N	N	A	A	N	N	A	H	A	N	N	A	A	A	A	B	B	A	A	B	A
Chr1.168	1	20295421	T	C	A	B	B	A	H	B	B	N	H	A	A	A	N	N	A	A	N	A	N	N	B	N	A	A	B	B	A	A	A	H	N	H	A	A	N	A	B	A	A	B	B	A	B	B	A
Chr1.169	1	20297936	G	T	N	B	B	H	B	N	B	B	H	A	A	A	A	A	A	A	B	N	N	B	B	A	A	A	B	B	A	A	A	A	A	H	N	N	N	N	B	A	A	B	N	A	N	B	A
Chr1.170	1	20307393	A	C	A	B	B	H	H	B	B	B	H	A	A	A	A	H	A	A	B	H	A	B	B	A	A	A	B	B	A	A	A	H	A	H	H	A	A	A	H	A	A	B	B	A	B	B	A
Chr1.171	1	20308934	G	A	A	B	B	B	H	B	N	B	H	A	A	A	A	N	A	A	N	A	A	H	B	N	A	A	B	B	A	A	A	H	A	A	H	A	A	A	H	A	A	B	B	A	B	B	A
Chr1.172	1	20329000	A	C	A	B	B	H	H	B	B	B	H	A	A	A	A	A	A	A	B	H	A	B	B	A	A	A	B	H	A	N	A	H	A	H	H	A	A	A	H	A	A	B	B	A	B	B	A
Chr1.173	1	20364719	T	C	A	B	B	H	H	B	B	B	H	A	A	A	A	A	A	A	B	H	A	B	B	A	A	A	B	B	A	A	A	H	A	H	B	A	A	A	H	A	A	B	B	A	A	B	A
Chr1.174	1	20651497	G	C	A	A	B	H	H	B	B	B	H	A	A	A	A	B	A	A	B	H	A	B	B	A	A	A	B	B	A	A	A	A	A	H	A	A	A	A	H	A	A	B	B	A	A	B	A
Chr1.175	1	20652737	C	G	A	A	B	A	A	B	B	N	A	A	A	A	A	N	A	A	N	A	A	B	B	A	A	A	N	B	A	N	N	A	A	A	A	A	N	A	H	A	A	B	N	A	N	B	A
Chr1.176	1	20698076	C	T	A	A	B	H	H	B	B	B	H	B	B	H	N	A	A	A	N	H	A	B	B	A	A	A	B	B	A	H	H	H	A	B	A	N	A	A	H	A	H	B	N	B	N	B	B
Chr1.177	1	21091336	T	C	A	N	B	H	A	B	B	B	H	B	B	H	H	H	A	A	B	H	A	B	H	A	A	A	B	B	A	H	H	B	A	B	B	H	H	A	H	A	H	B	B	B	B	A	B
Chr1.178	1	21124382	C	T	A	A	B	H	H	B	B	B	H	B	B	H	H	H	A	A	H	H	A	B	H	A	A	A	B	B	A	H	B	H	A	B	H	A	B	A	H	A	H	B	B	B	B	A	B
Chr1.179	1	22287517	G	A	N	N	A	H	H	A	B	B	H	A	A	A	A	N	A	A	A	A	A	B	H	A	A	A	B	B	A	A	A	H	A	H	A	A	N	H	H	A	A	A	A	A	N	A	A
Chr1.180	1	22349863	G	C	A	A	A	A	H	A	B	B	H	A	A	A	A	A	A	A	A	A	A	B	H	A	A	A	B	B	A	A	A	H	A	H	H	A	A	H	H	A	A	A	A	A	N	A	A
Chr1.181	1	22352902	G	A	A	A	B	H	H	B	B	B	A	B	B	H	N	A	A	A	A	A	A	B	H	A	A	A	B	B	A	H	B	H	N	B	H	A	N	H	H	A	H	B	B	B	B	A	B
Chr1.182	1	22420159	C	A	H	A	A	H	H	A	B	B	H	A	A	A	A	B	A	A	A	A	A	B	H	A	A	A	B	B	A	A	A	H	A	H	H	A	A	H	H	A	A	A	A	A	N	A	A
Chr1.183	1	22441418	C	T	A	A	A	H	A	A	B	N	N	A	A	A	A	A	A	A	A	A	N	B	H	A	A	A	B	B	A	A	N	B	A	H	A	A	A	H	B	A	A	A	A	A	B	A	A
Chr1.184	1	22452793	A	G	A	A	A	H	H	A	B	B	B	A	A	A	N	N	N	A	A	A	A	B	H	A	A	A	B	B	A	N	N	B	A	H	N	A	N	H	H	A	A	A	A	A	B	A	A
Chr1.185	1	22486749	G	T	A	A	A	H	H	A	B	B	H	A	A	A	A	A	A	A	A	A	A	B	H	A	A	A	B	B	A	A	A	H	A	H	H	A	A	H	H	A	A	A	A	A	N	A	A
Chr1.186	1	22503222	G	C	A	A	A	H	H	A	B	B	H	A	A	A	A	A	A	A	A	A	A	B	H	A	A	A	B	B	A	A	A	H	A	H	A	A	A	H	H	A	A	A	A	A	A	A	A
Chr1.187	1	22507492	C	G	A	A	A	H	A	A	N	B	H	A	A	A	N	A	A	A	A	A	N	B	H	A	A	A	B	H	A	N	N	A	A	B	B	A	A	B	H	A	A	A	A	A	A	A	A
Chr1.188	1	22557756	G	A	N	N	A	N	B	A	B	B	H	A	A	A	N	A	A	A	N	N	A	B	A	A	A	A	B	B	A	A	A	N	A	N	H	N	A	H	H	A	A	A	A	A	A	A	A
Chr1.189	1	22591558	A	G	A	A	A	H	H	A	B	B	H	A	A	A	A	H	A	A	A	A	A	B	H	A	A	A	B	B	A	A	A	H	A	H	H	A	A	H	H	H	A	A	A	A	A	A	A
Chr1.190	1	22594618	C	G	A	A	A	H	H	A	B	B	H	A	A	A	A	H	A	A	A	A	A	B	H	A	A	A	B	B	A	A	A	H	A	H	H	H	A	H	H	A	A	A	A	A	A	A	A
Chr1.191	1	22636499	A	G	A	A	A	H	H	A	B	B	H	A	A	A	A	H	A	A	A	A	A	B	H	A	A	A	B	B	A	A	A	H	A	H	B	A	A	H	H	A	A	A	A	A	B	A	A
Chr1.192	1	22672543	T	G	A	A	B	B	B	B	B	B	N	B	N	A	H	N	A	A	A	N	A	B	H	A	A	A	B	B	A	A	H	A	A	B	B	A	H	H	H	A	H	B	B	B	N	A	B
Chr1.193	1	22739188	C	G	A	A	B	H	H	B	B	B	H	B	B	H	A	A	A	A	A	A	A	H	H	A	A	A	B	B	A	H	H	H	A	B	H	A	B	H	H	A	H	B	B	B	B	A	B
Chr1.194	1	22739926	T	G	A	A	N	H	H	N	B	B	H	N	N	A	N	B	A	A	A	A	A	B	H	A	A	A	B	B	A	A	A	H	A	B	B	A	A	H	H	A	A	N	N	N	N	A	N
Chr1.195	1	22820351	A	G	A	A	A	H	H	A	B	B	H	A	A	A	A	B	A	A	A	A	A	B	H	A	A	A	B	B	A	A	A	H	A	H	A	A	A	H	H	A	A	A	A	A	N	A	A
Chr1.196	1	23083209	T	C	A	A	B	N	N	B	B	B	A	B	B	A	H	A	A	A	A	A	A	B	H	A	A	A	B	B	A	H	H	H	A	B	B	A	N	H	H	A	B	B	B	B	B	A	B
Chr1.197	1	23183139	T	C	A	A	A	H	H	A	B	B	H	A	A	A	N	N	A	A	A	N	A	B	H	A	N	A	B	B	A	A	A	A	A	H	A	A	A	H	H	A	A	A	A	A	A	A	A
Chr1.198	1	23203013	A	T	N	A	A	B	H	A	B	B	H	A	A	A	A	A	A	A	A	A	A	H	H	A	A	A	B	B	A	A	A	H	A	B	N	A	A	H	H	A	A	A	A	A	A	A	A
Chr1.199	1	23235047	A	T	N	A	A	A	H	A	B	B	A	A	A	N	A	A	N	A	A	A	A	B	H	N	A	A	B	B	A	A	A	N	A	B	N	A	A	B	B	N	A	N	A	A	A	A	A
Chr1.200	1	23243511	A	G	A	A	H	H	H	B	B	B	A	B	B	H	H	B	A	A	A	A	A	H	H	H	A	A	B	B	A	H	H	H	A	B	H	A	H	H	H	A	H	B	B	B	B	A	B
Chr1.201	1	23288123	A	G	A	A	B	H	H	B	B	B	H	B	B	H	H	H	A	A	A	A	A	B	H	A	A	A	B	B	A	B	H	H	A	B	H	A	B	H	H	A	H	B	B	B	B	A	B
Chr1.202	1	23324317	T	A	A	A	B	B	B	B	B	B	A	B	B	A	H	H	N	A	A	A	A	B	H	A	A	A	N	B	A	H	H	H	N	B	N	A	B	A	H	A	H	B	B	B	B	A	B
Chr1.203	1	23365980	C	T	A	A	B	H	H	B	B	B	H	B	B	B	H	N	A	A	A	A	A	B	H	A	A	A	B	B	A	H	A	H	A	B	B	A	B	H	H	A	H	B	B	B	N	A	B
Chr1.204	1	23459294	G	A	A	N	B	A	N	B	B	B	B	B	B	H	B	N	N	N	N	N	A	B	H	N	N	A	B	B	A	N	A	N	N	B	H	N	A	N	B	A	A	B	B	B	N	A	B
Chr1.205	1	23530840	G	C	H	A	B	H	H	B	B	B	H	B	B	H	H	H	A	A	A	A	A	B	H	A	A	A	B	B	A	B	A	H	A	B	H	A	H	H	H	A	H	B	B	B	N	A	B
Chr1.206	1	23531942	C	T	A	A	B	H	H	B	B	B	H	B	B	H	H	H	A	A	A	A	A	B	H	A	A	A	B	B	A	H	H	H	A	B	H	A	H	H	H	A	H	B	B	B	B	A	B
Chr1.207	1	23542971	T	C	A	A	B	H	H	B	B	B	H	B	B	H	A	A	A	A	A	A	A	B	H	A	N	A	B	B	A	B	A	A	H	B	H	N	N	H	H	A	H	B	B	B	B	A	B
Chr1.208	1	23589167	T	C	A	H	B	H	H	B	B	B	H	B	B	H	H	H	A	A	A	A	A	B	H	A	A	A	B	B	A	H	B	H	A	B	H	A	H	H	H	A	H	B	B	B	N	A	B
Chr1.209	1	23782998	G	T	N	N	B	A	H	B	B	B	H	B	B	N	A	A	A	A	A	A	A	B	H	A	A	A	N	B	A	N	H	B	A	B	H	N	B	H	H	A	B	B	B	B	N	A	B
Chr1.210	1	23921935	A	T	A	N	B	A	B	B	N	B	A	B	B	A	A	A	N	A	A	A	A	B	H	N	A	A	B	B	A	H	B	H	A	B	B	N	A	H	H	A	H	B	B	B	B	A	B
Chr1.211	1	23972011	A	T	A	A	N	A	A	B	B	B	N	N	N	H	N	H	A	A	N	A	A	N	H	A	A	A	B	B	A	A	A	N	A	N	A	A	A	N	H	A	H	B	B	N	N	A	B
Chr1.212	1	24037333	T	A	A	A	N	A	H	N	B	B	H	B	N	A	A	H	A	A	A	A	A	B	H	A	A	A	B	B	A	A	A	H	A	B	H	A	A	H	H	A	A	N	N	A	B	A	N
Chr1.213	1	24093684	A	T	A	A	A	A	H	A	B	B	A	A	A	A	A	A	A	A	A	N	A	N	H	A	A	A	B	B	A	A	A	A	A	H	H	A	A	H	H	A	A	A	A	A	B	A	A
Chr1.214	1	24108429	C	G	A	A	A	A	H	A	B	B	A	A	A	A	A	H	A	A	A	A	A	B	H	A	A	A	B	B	A	A	A	H	A	H	H	A	H	H	H	A	A	A	A	A	B	A	A
Chr1.215	1	24113708	G	T	N	A	A	A	H	A	B	B	A	A	A	A	A	N	N	A	A	A	N	B	H	A	A	A	B	B	A	A	N	H	A	H	B	N	A	H	B	A	A	A	A	A	B	A	H
Chr1.216	1	24116609	A	G	A	A	A	A	H	A	B	B	A	A	A	A	A	A	A	A	A	A	A	B	H	A	A	A	B	B	A	A	A	H	A	H	H	A	A	H	H	A	A	A	A	A	B	A	A
Chr1.217	1	24150893	A	G	A	A	A	A	H	A	B	B	A	A	A	A	A	H	A	A	A	A	A	B	H	A	A	A	B	B	A	A	A	H	A	H	H	A	A	H	H	A	A	A	A	A	B	A	A
Chr1.218	1	24150959	G	A	A	A	A	A	H	A	B	B	A	A	A	A	A	A	A	A	A	A	A	B	H	A	A	A	B	B	A	A	A	H	A	H	H	A	A	H	H	A	A	A	A	A	B	A	A
Chr1.219	1	24189489	A	G	A	A	A	A	H	A	B	B	A	A	A	A	N	N	A	A	A	A	A	B	H	A	A	A	B	B	A	A	N	H	A	H	H	A	A	H	H	A	A	A	A	A	B	A	A
Chr1.220	1	24222931	A	C	N	A	A	N	A	A	B	N	N	N	A	A	N	N	N	N	N	A	A	B	H	N	A	A	B	B	A	A	A	H	N	A	N	A	A	N	N	A	A	A	N	A	B	A	N
Chr1.221	1	24239965	C	T	A	N	A	A	A	A	B	B	A	A	A	A	A	A	A	A	A	B	N	H	H	A	A	A	B	B	A	A	A	H	A	H	H	A	A	H	H	A	A	A	A	A	B	A	A
Chr1.222	1	24248463	A	C	A	A	A	A	H	A	B	B	A	A	A	A	A	N	A	A	A	H	A	B	A	A	A	A	B	B	N	A	A	H	A	H	H	A	A	H	H	A	A	A	A	A	B	A	A
Chr1.223	1	24276009	T	C	A	A	A	A	H	A	B	B	A	A	A	A	H	A	A	A	A	H	H	B	H	A	A	A	B	B	A	A	A	H	H	H	H	A	A	H	H	H	A	A	A	A	A	A	A
Chr1.224	1	24330512	T	C	A	A	A	A	H	A	B	B	A	A	A	A	A	A	A	A	A	H	A	B	H	A	A	A	B	B	A	A	A	H	A	A	B	A	A	H	H	A	A	A	A	A	B	A	A
Chr1.225	1	24336882	A	G	A	A	A	A	H	A	B	B	A	A	A	A	A	H	A	A	A	H	A	B	H	A	A	A	B	B	A	A	A	H	A	H	H	A	N	H	H	A	A	A	A	A	B	A	A
Chr1.226	1	24509972	A	T	A	A	A	A	H	A	B	B	A	A	A	A	A	H	A	A	A	H	A	B	H	A	A	A	B	B	A	A	A	A	A	H	A	A	A	H	H	A	A	A	A	A	B	A	A
Chr1.227	1	24596149	C	A	N	A	A	A	H	A	B	B	A	A	A	A	A	A	N	N	A	A	A	B	B	A	N	A	B	B	A	A	N	A	N	A	B	N	A	A	A	A	A	A	A	A	B	A	A
Chr1.228	1	24640185	A	G	A	A	A	A	H	A	B	B	A	A	A	A	A	H	A	A	A	H	A	B	H	A	A	A	B	B	A	A	A	A	A	H	B	A	A	H	H	A	A	A	A	A	B	A	A
Chr1.229	1	24660418	A	C	A	A	A	A	H	A	B	N	A	A	A	A	A	H	A	A	A	A	A	B	H	A	A	A	B	B	A	A	A	A	A	H	H	A	A	H	H	A	H	A	A	A	H	A	A
Chr1.230	1	24715375	C	G	A	A	A	A	H	A	B	B	A	A	A	A	A	H	A	A	A	H	A	B	H	A	A	A	B	B	A	A	A	A	A	H	H	N	A	H	H	A	A	A	A	A	B	A	A
Chr1.231	1	24760724	T	C	A	A	A	A	H	A	B	B	A	A	A	A	A	H	A	A	A	H	A	B	H	A	A	A	B	B	A	A	A	A	A	H	H	A	A	H	H	A	A	A	H	H	B	A	A
Chr1.232	1	24788200	G	T	A	A	A	A	H	A	B	B	A	A	A	A	N	A	A	A	A	H	N	B	H	A	A	A	B	B	A	A	A	A	A	H	H	A	A	H	H	A	H	A	A	A	B	A	A
Chr1.233	1	24809245	T	G	A	N	A	A	B	A	B	B	A	A	N	A	A	B	A	A	A	H	A	B	H	N	A	A	B	B	A	A	N	A	A	A	H	A	A	B	H	A	A	A	A	A	B	A	A
Chr1.234	1	24809311	T	G	A	A	A	A	H	A	B	B	A	A	A	A	A	H	A	A	A	H	A	B	H	A	A	A	B	B	A	A	A	A	A	H	B	A	A	H	H	A	A	A	A	A	B	A	A
Chr1.235	1	24820841	A	G	A	A	A	A	H	A	B	B	A	A	A	A	A	H	A	A	A	H	A	B	H	A	A	A	B	B	A	A	A	A	A	H	H	A	A	H	H	A	A	A	A	A	B	A	A
Chr1.236	1	24836865	A	G	B	B	H	A	H	H	B	H	B	H	H	B	B	B	B	B	B	B	B	H	H	H	H	B	B	B	B	H	B	H	H	B	B	A	A	B	B	B	B	H	B	B	B	H	B
Chr1.237	1	24841897	A	T	A	N	A	A	H	A	B	B	N	A	A	N	N	N	A	A	N	B	N	B	B	N	A	A	B	B	A	A	N	A	N	H	H	N	N	B	B	A	A	N	N	A	B	A	A
Chr1.238	1	24851489	G	T	A	A	A	A	H	A	B	B	A	A	A	A	A	H	A	A	A	H	A	B	H	A	A	A	B	B	A	A	A	H	A	H	A	A	A	H	H	A	A	A	A	A	B	A	H
Chr1.239	1	24859154	C	T	A	A	A	A	H	A	B	B	A	A	A	A	A	H	A	A	A	H	A	B	H	A	A	A	B	B	A	A	A	A	A	H	H	A	A	H	H	A	A	A	A	A	B	A	A
Chr1.240	1	24919134	T	C	A	A	A	N	A	A	B	B	N	A	A	A	A	B	A	A	A	H	A	B	H	A	N	A	B	B	A	A	A	A	A	H	A	A	A	H	H	A	A	A	A	A	B	A	A
Chr1.241	1	24943362	G	A	A	A	A	A	H	A	B	B	A	A	A	A	A	H	A	A	A	H	H	B	H	A	A	A	B	B	A	A	A	A	A	H	H	A	A	H	H	A	A	A	A	A	B	A	A
Chr1.242	1	24943420	G	C	A	A	A	A	H	A	B	B	A	A	A	A	A	A	A	A	A	H	A	B	H	A	A	A	B	B	A	A	A	A	A	H	H	A	A	H	H	A	A	A	A	A	B	A	A
Chr1.243	1	24987877	T	G	A	A	A	A	A	A	B	B	A	A	A	A	A	H	A	A	A	H	A	B	H	A	A	A	B	B	A	A	A	A	A	H	H	N	A	H	H	A	H	A	A	A	B	A	A
Chr1.244	1	28078102	C	T	N	A	A	H	H	A	B	B	A	A	A	A	A	A	B	B	H	B	A	H	H	A	A	A	B	H	A	A	A	A	A	B	B	A	A	H	H	A	A	A	A	B	N	A	A
Chr1.245	1	28121386	A	G	A	N	A	B	H	A	B	B	A	A	A	A	A	N	B	B	A	B	A	H	H	H	A	A	B	B	A	A	A	A	A	B	B	A	A	H	H	A	A	A	A	B	B	A	A
Chr1.246	1	28291734	G	T	A	A	A	H	H	A	B	B	A	A	A	A	N	B	B	B	H	B	A	H	H	H	A	A	B	H	A	A	A	A	A	B	B	A	A	H	H	A	A	A	A	B	A	A	A
Chr1.247	1	28315313	A	T	A	A	A	B	H	A	B	B	A	A	A	A	A	H	N	B	H	B	A	H	H	H	N	A	N	H	A	A	A	A	A	B	B	N	A	A	H	A	A	A	A	B	N	A	A
Chr1.248	1	28326804	G	A	A	A	A	H	H	A	B	B	A	A	A	A	A	H	B	B	H	B	A	H	H	H	A	A	B	H	A	A	A	A	A	B	B	A	A	H	H	A	A	A	A	B	A	A	H
Chr1.249	1	28372555	C	G	A	A	A	A	H	A	B	B	A	A	A	A	A	N	B	B	B	B	A	H	H	A	A	A	B	H	A	A	A	A	A	B	B	A	A	H	H	A	A	A	A	B	B	A	A
Chr1.250	1	28429525	G	T	A	A	A	H	H	A	B	B	A	A	A	A	A	H	B	B	H	H	H	H	H	H	A	A	B	H	A	A	A	A	A	B	B	A	A	H	H	A	A	A	A	B	A	A	A
Chr1.251	1	28442158	A	G	N	A	A	H	H	A	B	B	A	A	A	A	A	N	B	N	B	B	N	H	H	H	A	A	B	H	A	A	A	N	A	B	N	N	A	A	H	A	A	A	A	B	N	H	A
Chr1.252	1	28555605	A	G	N	N	A	H	H	H	B	B	A	A	A	A	A	B	B	B	H	B	N	H	H	H	N	A	B	H	A	A	N	A	A	B	N	A	A	H	H	A	A	A	A	B	N	A	A
Chr1.253	1	28568289	G	A	A	A	A	H	H	A	N	B	A	A	A	A	A	N	H	B	H	B	A	H	H	H	A	A	B	H	A	A	A	A	A	B	B	A	A	H	H	A	A	A	A	B	N	A	A
Chr1.254	1	28624249	A	T	A	A	A	H	H	A	B	B	A	A	A	A	A	H	B	B	H	B	A	H	H	H	A	A	B	H	A	A	A	A	A	B	B	A	A	H	H	A	A	A	A	B	A	A	A
Chr1.255	1	28624315	A	T	N	N	A	B	B	A	N	N	A	A	N	N	A	B	B	B	N	N	A	A	H	N	N	A	N	N	A	N	N	N	N	B	B	N	N	B	B	A	A	A	N	N	N	A	A
Chr1.256	1	28629108	G	A	A	A	A	H	H	A	B	B	A	A	A	A	A	B	B	B	H	B	A	H	H	H	A	A	B	H	A	A	A	A	A	B	B	A	A	H	H	A	A	A	A	B	A	A	A
Chr1.257	1	28661312	G	A	A	A	A	H	H	A	B	H	A	A	A	A	H	H	B	B	H	H	A	H	H	H	A	A	B	H	A	A	A	A	A	B	B	A	A	H	H	A	A	A	A	B	A	A	A
Chr1.258	1	29060024	A	G	N	N	A	H	H	A	B	H	A	A	N	A	A	N	N	N	H	B	N	H	H	B	N	A	N	A	A	A	N	A	A	B	B	N	A	H	H	A	A	A	A	B	A	A	A
Chr1.259	1	30476133	C	A	A	A	A	H	H	A	B	H	A	A	A	A	N	A	B	B	H	B	N	H	H	N	B	A	B	A	A	A	A	A	A	B	B	A	A	A	A	A	H	A	A	B	A	A	A
Chr1.260	1	30841740	G	A	A	A	A	H	H	A	B	B	A	A	A	A	A	H	B	B	H	B	A	H	H	B	B	H	B	A	A	A	A	A	A	H	B	A	A	H	H	A	A	A	A	A	A	A	A
Chr1.261	1	31053306	A	G	A	N	A	H	B	A	B	B	A	A	A	A	A	B	B	B	B	B	A	H	H	B	B	A	B	A	A	A	A	A	A	H	A	N	A	H	H	A	A	A	A	A	A	A	A
Chr1.262	1	31230672	T	A	A	A	A	H	H	A	B	B	A	A	A	A	A	H	B	B	H	B	A	H	H	B	B	A	B	H	A	A	A	A	A	H	H	A	A	H	H	A	A	A	A	A	A	A	A
Chr1.263	1	31276944	T	C	A	A	A	H	H	A	B	B	H	A	A	A	A	A	B	B	H	B	A	H	H	B	B	A	B	A	A	A	A	A	A	H	B	A	A	H	H	A	A	A	A	A	A	A	A
Chr1.264	1	31280420	G	A	A	A	A	H	H	A	B	B	A	A	A	A	A	H	B	B	H	B	A	H	H	B	B	A	B	A	A	A	A	A	A	H	H	A	A	H	H	A	A	A	A	A	A	A	A
Chr1.265	1	31328160	C	T	A	A	A	H	A	A	B	N	N	N	A	A	N	B	B	N	B	N	N	N	B	B	B	A	N	A	A	A	A	A	A	B	B	N	N	N	H	A	A	A	A	A	A	A	A
Chr1.266	1	31509938	A	C	A	A	A	H	H	A	B	B	A	A	A	A	N	H	B	B	H	H	A	H	H	B	B	A	B	A	A	A	A	A	A	H	B	A	N	H	H	A	A	A	A	A	A	A	A
Chr1.267	1	32272731	T	A	A	A	A	H	B	A	B	B	A	A	A	A	A	B	B	H	H	B	A	H	A	B	B	A	B	A	A	A	A	A	A	A	A	A	A	B	H	A	A	A	A	A	A	A	A
Chr1.268	1	32632556	C	A	A	A	A	H	H	A	B	B	A	A	A	A	A	H	B	B	H	B	A	A	A	B	B	A	B	A	A	A	A	A	A	A	A	A	A	H	H	A	A	A	A	A	A	A	A
Chr1.269	1	32814515	T	C	A	A	A	B	H	A	B	B	A	A	A	A	A	H	B	B	H	H	A	A	A	B	B	A	B	N	A	N	A	A	A	A	A	A	A	H	H	A	A	A	A	N	A	A	A
Chr1.270	1	33088998	A	G	A	A	A	B	H	A	B	B	A	A	A	A	A	H	B	B	H	B	H	H	A	B	B	A	B	A	A	A	A	A	A	H	A	A	A	H	H	A	A	A	A	A	A	A	A
Chr1.271	1	33089023	A	G	A	N	A	H	A	A	N	H	A	A	A	A	A	A	N	B	A	B	A	A	A	B	B	A	B	A	A	A	A	A	A	A	A	N	A	H	H	A	A	A	A	A	A	A	A
Chr1.272	1	33101158	T	C	A	A	A	H	A	A	B	B	A	A	A	A	A	A	H	B	A	B	H	A	A	B	B	A	B	A	A	A	A	A	A	A	A	A	A	H	H	A	A	A	A	A	A	A	A
Chr1.273	1	33253779	C	T	A	N	A	H	A	A	B	B	A	A	A	A	A	N	N	B	A	A	A	A	A	B	B	A	N	A	A	A	A	A	A	N	A	A	A	B	H	A	A	A	A	N	A	N	A
Chr1.274	1	33262186	G	C	N	A	A	N	A	A	N	B	A	A	A	A	N	N	B	B	N	A	A	A	A	B	B	A	A	A	A	A	A	A	A	A	A	N	N	H	H	A	A	A	N	A	A	A	A
Chr1.275	1	33279815	C	T	A	A	A	H	A	A	B	B	A	A	A	A	A	B	B	B	A	A	A	A	A	B	B	A	A	A	A	A	A	A	A	A	A	A	A	A	H	A	A	A	A	A	A	A	A
Chr1.276	1	33293728	T	C	A	A	A	H	A	A	B	B	A	A	A	A	A	H	B	B	A	H	A	A	A	B	B	A	A	H	A	A	A	A	A	A	A	A	A	H	H	A	A	A	A	A	A	A	A
Chr1.277	1	33330866	C	T	A	A	A	H	A	A	B	B	A	A	A	A	A	H	H	B	A	A	A	A	A	B	B	A	A	A	A	A	A	A	A	A	A	A	A	H	H	A	A	A	A	A	A	A	A
Chr1.278	1	33902025	A	C	A	A	A	H	H	A	B	B	A	A	A	A	A	B	B	B	A	A	A	A	A	B	B	A	A	A	A	A	A	A	A	H	A	A	A	H	H	A	A	A	A	B	A	A	A
Chr1.279	1	33920617	C	T	A	N	A	H	A	A	B	B	N	A	N	A	A	N	B	B	N	A	A	A	A	B	B	A	A	A	A	A	A	A	A	N	A	A	A	N	H	A	A	A	A	B	A	A	A
Chr1.280	1	34096605	C	T	A	N	A	B	A	A	B	B	A	N	A	N	A	B	N	B	N	N	A	A	A	B	B	A	A	A	A	A	A	A	A	N	A	A	A	H	H	A	A	A	A	B	A	A	A
Chr1.281	1	34203901	A	C	A	A	A	H	A	A	B	B	A	A	A	A	A	H	B	B	A	A	A	A	A	B	B	A	A	A	A	A	A	A	A	H	A	A	N	H	H	A	A	A	A	B	A	A	A
Chr1.282	1	34518007	G	A	N	A	A	B	A	A	B	B	A	A	A	A	A	B	N	B	A	A	A	A	A	B	B	A	A	A	A	A	N	A	A	B	A	A	A	N	H	A	A	A	A	B	A	A	A
Chr1.283	1	34588489	G	A	A	N	A	H	A	A	B	B	A	A	A	A	A	A	B	B	A	A	A	A	A	B	B	A	A	A	A	A	A	A	A	H	A	A	A	H	H	A	A	A	A	B	A	A	A
Chr1.284	1	34713270	C	T	A	A	A	H	A	A	B	B	A	A	A	A	A	H	B	B	A	H	A	A	A	B	B	A	A	A	A	A	A	A	A	H	A	A	A	H	H	A	A	A	A	B	A	A	A
Chr1.285	1	34739250	G	A	A	A	A	H	A	A	B	B	A	A	A	A	A	H	B	B	A	A	A	A	A	B	B	A	A	A	A	A	A	A	A	H	A	A	A	H	H	A	A	A	A	B	A	A	A
Chr1.286	1	40699991	A	C	A	N	A	N	A	A	A	A	A	N	A	B	N	N	B	B	B	N	A	N	B	B	A	A	A	A	A	N	N	A	A	A	A	B	B	A	A	H	B	A	N	A	B	B	B
Chr1.287	1	43100556	T	C	A	A	A	H	B	B	A	A	B	A	A	B	B	A	H	H	A	H	A	H	B	H	H	A	A	A	A	B	B	H	H	H	A	B	B	A	A	H	B	H	H	B	A	B	B
Chr2.1	2	83228	A	G	A	A	A	B	B	A	A	A	A	A	A	A	A	H	A	A	B	B	A	B	H	H	A	A	H	B	A	A	A	A	A	A	A	A	A	H	H	A	A	A	A	A	A	H	A
Chr2.2	2	266526	G	A	B	N	A	B	B	B	A	N	N	B	A	N	B	N	A	A	B	B	B	B	H	B	H	B	B	N	A	B	H	B	B	A	A	B	N	A	H	A	A	B	B	A	N	H	B
Chr2.3	2	268711	A	G	B	B	H	B	B	B	A	A	A	B	A	B	B	N	A	A	B	B	B	B	H	H	A	B	H	H	A	B	A	B	H	A	A	N	N	H	H	A	A	B	B	A	N	H	H
Chr2.4	2	287866	T	C	B	B	H	B	B	B	A	A	A	B	A	B	B	A	A	A	B	B	B	B	H	H	H	B	H	H	A	B	H	B	H	A	A	B	B	B	H	A	A	B	B	A	B	H	H
Chr2.5	2	290644	G	A	N	B	H	B	B	B	A	A	A	B	A	B	N	A	A	N	B	B	N	B	H	H	A	B	A	A	A	B	N	B	H	A	A	B	N	A	H	A	A	B	N	A	A	H	A
Chr2.6	2	290715	C	T	B	B	A	B	B	B	A	A	A	B	N	B	B	B	A	H	B	B	B	B	H	N	H	B	B	N	A	B	N	B	N	A	N	B	B	H	A	A	A	B	B	A	B	A	H
Chr2.7	2	347860	T	A	B	B	H	B	B	B	A	A	A	B	A	B	B	H	A	A	B	B	B	B	H	A	H	B	H	H	A	B	H	B	H	A	A	B	B	A	H	A	A	B	B	A	B	H	H
Chr2.8	2	461777	G	A	B	N	B	N	B	N	A	A	A	B	A	B	B	N	N	N	B	N	B	B	H	A	B	B	B	B	A	N	B	B	N	A	N	B	B	A	A	A	A	B	N	A	A	H	N
Chr2.9	2	494323	A	G	B	B	H	N	B	B	A	A	A	B	A	B	B	A	A	A	B	B	B	B	H	H	H	B	B	B	A	B	B	B	H	A	A	B	B	H	H	H	A	B	B	A	B	H	H
Chr2.10	2	565077	G	T	A	A	A	B	B	A	A	A	A	A	A	A	A	N	A	A	B	B	A	B	H	H	A	A	H	H	A	A	N	A	A	A	A	N	A	H	H	A	A	A	A	A	A	H	A
Chr2.11	2	568288	C	T	A	A	A	B	B	A	A	A	A	A	A	A	A	A	A	A	B	B	A	B	H	H	H	A	H	H	H	A	A	A	A	A	A	A	A	H	H	A	A	A	A	A	A	H	A
Chr2.12	2	625262	A	G	B	B	H	B	B	B	A	A	A	B	A	B	B	A	A	A	B	B	B	B	H	H	A	B	B	B	A	B	B	B	H	A	A	N	N	H	H	A	A	B	B	A	A	H	H
Chr2.13	2	745180	C	G	A	A	A	B	B	A	A	A	A	A	A	A	A	B	A	A	B	B	N	B	H	H	H	A	B	B	A	N	N	N	A	H	N	A	N	H	H	A	A	A	A	A	A	H	A
Chr2.14	2	801750	C	T	B	B	H	B	B	B	A	A	A	B	A	B	B	A	A	A	B	B	B	B	H	H	H	B	B	B	A	B	H	B	H	B	B	B	B	H	H	A	A	B	B	B	B	H	H
Chr2.15	2	801937	C	A	B	B	A	B	B	B	A	A	A	B	A	N	B	A	N	N	B	N	B	B	A	H	B	B	B	N	A	B	B	B	H	N	B	N	N	H	A	A	A	N	B	N	A	H	B
Chr2.16	2	802676	G	A	N	N	A	B	B	N	A	A	A	N	A	N	N	A	A	A	B	B	N	B	H	H	B	N	B	B	A	N	A	N	A	B	B	N	N	H	H	A	A	N	N	N	N	H	A
Chr2.17	2	819520	A	C	B	B	H	N	B	B	A	A	A	B	A	B	B	A	A	A	B	B	B	B	H	B	N	B	B	B	A	B	N	B	B	B	B	N	B	B	H	A	A	B	B	H	B	H	H
Chr2.18	2	861249	G	A	A	A	A	B	B	A	A	A	A	A	A	A	A	N	A	N	B	B	N	B	H	H	B	A	B	H	A	A	N	A	A	B	B	N	A	H	H	A	A	A	A	N	N	H	A
Chr2.19	2	944752	T	C	N	B	H	N	B	B	A	A	A	B	A	B	B	A	A	A	N	N	B	B	A	A	A	B	B	B	A	B	B	B	H	B	B	N	B	H	H	A	A	B	B	B	B	A	H
Chr2.20	2	976500	C	T	A	A	A	B	B	A	A	A	A	A	A	A	A	A	A	A	B	B	A	B	H	H	B	A	H	H	A	A	A	A	A	H	B	A	A	B	H	A	A	A	A	A	N	H	A
Chr2.21	2	1004476	T	C	N	N	H	N	B	B	A	N	A	N	A	B	N	A	A	A	N	B	B	B	H	N	N	B	B	B	B	B	H	B	H	B	N	B	N	B	A	A	A	B	B	B	N	H	H
Chr2.22	2	1028976	T	C	B	B	H	B	B	B	A	A	A	B	A	B	B	A	A	A	B	B	B	B	H	H	B	B	B	B	A	N	A	B	H	B	B	B	N	B	H	A	A	B	B	B	H	H	H
Chr2.23	2	1057404	C	T	B	N	H	B	B	B	A	A	A	B	A	B	N	N	A	A	B	B	N	H	H	H	A	B	N	B	A	N	A	N	H	B	B	N	B	B	H	A	A	B	B	B	A	H	H
Chr2.24	2	1389471	G	C	B	B	H	B	B	B	A	A	A	A	A	A	A	A	A	A	B	B	H	B	H	H	H	A	H	H	A	A	A	B	B	H	H	B	B	B	H	A	A	B	H	A	B	A	A
Chr2.25	2	3836457	T	G	B	A	A	B	B	A	A	A	H	H	A	B	B	A	A	A	B	B	B	H	B	H	B	A	B	B	A	B	H	B	B	B	H	N	B	B	H	A	A	B	H	B	B	B	H
Chr2.26	2	3848305	T	C	H	A	A	B	H	A	A	A	H	H	A	B	B	H	A	A	B	B	B	B	B	B	B	A	B	B	A	B	H	B	B	B	H	B	B	B	H	A	A	B	H	B	B	B	H
Chr2.27	2	3858248	C	A	N	A	A	B	B	A	A	A	A	H	A	B	B	N	A	A	B	B	B	B	B	B	N	A	B	B	A	B	H	B	B	B	H	B	B	B	H	A	A	B	H	N	N	N	H
Chr2.28	2	3950161	G	T	B	A	A	B	B	A	A	A	H	H	A	B	N	N	A	A	N	B	B	B	H	B	B	A	B	B	A	B	A	B	B	H	B	N	B	B	H	A	A	B	B	A	A	A	H
Chr2.29	2	3974169	G	A	B	A	A	B	B	A	A	A	H	H	A	B	N	A	A	A	B	B	B	B	H	B	B	A	B	B	A	B	H	B	B	H	H	B	B	B	H	A	A	B	H	A	A	A	H
Chr2.30	2	3980965	T	C	A	A	A	B	B	A	A	A	H	H	A	B	B	A	A	A	B	B	B	H	B	B	B	A	B	B	A	B	B	B	B	B	H	B	N	B	H	A	A	B	H	N	N	N	H
Chr2.31	2	4011319	G	A	H	A	A	B	B	A	A	A	H	H	A	B	B	B	A	A	B	H	B	B	H	B	B	A	B	B	A	B	A	B	B	H	H	B	B	B	H	A	A	B	H	A	A	A	B
Chr2.32	2	4046679	C	A	H	A	A	B	B	A	A	A	H	H	A	B	B	H	A	A	B	B	N	B	H	B	B	A	B	B	A	B	H	B	B	H	H	B	B	B	H	A	A	B	H	A	A	A	H
Chr2.33	2	4063933	T	C	H	A	A	B	B	A	A	A	H	H	H	B	B	H	A	A	B	B	B	B	H	B	B	A	B	B	A	B	A	B	B	B	A	B	B	B	H	A	A	B	H	B	B	A	H
Chr2.34	2	4091508	A	G	H	A	A	B	B	A	A	A	H	B	B	B	B	A	A	A	B	B	B	H	H	B	B	A	B	B	A	B	H	B	B	B	H	B	B	B	H	A	A	B	H	B	B	A	H
Chr2.35	2	4167584	C	G	A	A	A	N	B	A	A	A	B	B	B	N	B	A	A	A	B	B	B	B	A	N	N	A	N	B	A	B	A	B	N	B	H	B	N	B	A	A	A	B	A	B	B	A	B
Chr2.36	2	4173397	T	A	B	A	A	B	B	A	A	A	H	B	B	B	B	N	A	A	B	B	B	B	A	B	B	A	B	B	A	B	H	B	B	B	H	B	B	B	H	A	A	B	H	N	N	A	H
Chr2.37	2	4181446	A	G	B	A	A	B	B	A	A	A	H	B	B	B	B	H	A	A	B	B	B	B	A	B	B	A	B	B	A	B	H	B	B	B	A	B	B	B	H	H	H	B	H	B	B	A	H
Chr2.38	2	4224163	A	G	H	A	A	B	B	A	A	A	H	B	B	B	B	N	A	A	B	B	B	B	A	B	B	A	B	B	A	B	B	B	B	H	B	B	B	B	H	A	H	B	H	A	A	A	B
Chr2.39	2	4291800	A	C	H	A	A	B	N	A	A	A	H	B	H	B	B	A	A	A	B	B	B	B	A	B	N	A	B	N	A	H	A	B	N	H	N	B	B	B	H	A	A	H	A	A	A	A	H
Chr2.40	2	4308626	T	C	H	N	A	B	B	A	A	A	A	B	B	N	B	A	A	A	B	B	B	B	A	B	B	A	B	B	A	B	N	B	B	H	H	B	B	B	H	A	A	H	A	A	A	A	H
Chr2.41	2	4366650	T	C	N	N	A	N	B	A	N	A	B	B	B	N	N	A	A	N	B	N	N	N	A	N	N	A	B	N	A	B	N	B	B	N	B	N	B	N	A	A	A	H	A	N	N	A	H
Chr2.42	2	4367141	T	C	H	A	A	B	B	A	N	A	H	B	B	B	N	N	A	A	B	B	B	B	A	B	B	A	B	B	A	B	H	B	B	B	A	B	N	B	H	A	A	H	H	B	B	A	H
Chr2.43	2	4954669	C	T	H	H	H	B	B	H	A	H	H	B	B	A	H	A	A	A	H	H	B	B	A	B	B	A	B	B	A	B	H	B	B	H	H	B	B	B	H	B	A	H	H	A	H	A	H
Chr2.44	2	5056135	C	T	H	H	H	B	B	H	A	H	H	B	B	A	H	H	A	H	H	A	B	B	A	B	B	A	B	B	A	B	H	B	B	H	H	B	H	B	H	B	A	H	H	A	A	A	H
Chr2.45	2	5144096	T	C	N	A	H	B	B	H	A	H	H	B	B	A	H	H	A	A	A	A	B	H	A	B	B	A	B	B	A	N	A	B	B	A	H	B	A	B	H	B	A	H	H	A	B	A	H
Chr2.46	2	5751179	C	A	N	B	H	B	B	H	A	B	A	B	B	A	N	H	A	A	N	A	B	B	A	B	A	A	B	B	A	B	A	B	B	H	A	B	N	N	H	A	A	H	H	A	A	A	H
Chr2.47	2	5911761	A	G	B	H	H	B	B	H	A	H	H	B	B	A	H	N	B	H	A	A	B	B	A	H	H	A	B	B	A	H	B	B	B	H	N	B	B	B	H	A	H	H	H	A	A	A	H
Chr2.48	2	6058517	T	C	H	A	H	B	A	H	A	H	H	B	B	A	B	B	B	H	A	A	B	B	A	H	H	A	B	B	A	H	B	B	B	H	H	B	H	B	H	B	A	H	H	A	A	A	H
Chr2.49	2	6086454	T	G	H	H	H	B	A	H	A	H	H	B	B	A	H	H	B	H	A	A	B	B	A	H	H	A	B	B	A	H	B	B	B	H	H	B	H	B	H	B	A	H	H	A	A	A	H
Chr2.50	2	6112150	T	C	H	H	H	B	A	H	A	H	H	B	B	A	H	H	B	H	A	A	B	H	A	H	H	A	B	B	A	H	B	B	B	H	H	B	A	B	H	B	A	H	H	A	A	A	H
Chr2.51	2	6817157	A	G	H	H	H	B	A	H	A	B	A	B	B	A	H	H	B	H	A	A	B	B	A	H	H	N	B	B	A	H	B	B	B	H	B	B	B	A	A	B	A	H	H	A	A	A	H
Chr2.52	2	6920409	T	C	H	A	H	B	A	H	A	H	A	B	B	A	H	H	B	H	A	A	B	B	A	A	H	A	B	B	A	B	B	B	B	H	B	B	B	A	A	B	A	H	A	A	A	A	H
Chr2.53	2	6981161	T	C	H	H	H	B	A	H	A	H	A	B	B	A	B	H	B	H	A	A	N	B	A	H	H	A	B	B	A	H	B	B	B	H	H	B	H	A	A	B	A	H	H	A	A	A	H
Chr2.54	2	7309672	T	A	H	N	H	B	A	H	A	H	A	B	B	A	B	H	B	H	A	A	H	B	A	H	A	A	B	B	A	H	B	B	B	H	N	B	H	A	A	A	A	H	H	A	A	A	H
Chr2.55	2	7536262	T	C	H	N	H	B	A	H	A	H	A	H	H	A	B	A	B	H	A	A	H	B	A	H	H	A	B	B	A	H	B	B	B	H	N	N	N	A	A	A	H	H	H	A	A	A	H
Chr2.56	2	7556064	G	A	H	H	H	B	A	H	A	B	A	H	H	A	H	B	B	A	A	A	B	B	A	H	H	A	B	B	A	H	B	B	B	H	H	B	B	A	A	A	A	H	B	A	A	A	H
Chr2.57	2	7556295	A	G	A	H	H	B	A	H	A	H	A	H	H	A	B	N	B	H	A	A	B	B	A	H	B	A	B	B	A	A	B	B	B	H	H	B	B	A	A	A	A	H	H	A	A	A	H
Chr2.58	2	7595564	A	G	H	H	H	B	A	H	A	H	A	H	H	A	H	H	B	H	A	A	B	B	A	H	H	A	B	B	A	H	B	B	B	H	H	B	B	A	A	A	A	H	H	A	A	A	H
Chr2.59	2	7653167	T	A	A	B	H	B	A	H	A	B	A	H	H	N	N	H	B	H	A	H	B	B	A	H	N	A	B	B	A	H	B	B	B	H	N	B	H	A	A	A	A	H	B	A	A	A	H
Chr2.60	2	8096615	T	G	A	H	H	B	A	H	A	H	A	H	H	A	H	H	B	H	A	A	B	B	A	H	H	A	B	B	A	H	B	B	B	H	H	B	H	A	A	A	A	H	H	A	A	A	A
Chr2.61	2	8317674	C	T	H	H	H	B	A	H	H	H	H	H	H	A	H	H	B	H	A	A	B	B	A	H	H	A	B	B	A	H	B	B	B	H	H	B	H	A	A	A	A	H	H	A	B	A	H
Chr2.62	2	8327043	A	T	H	H	H	B	A	H	H	H	N	H	H	A	H	H	B	H	A	N	B	B	A	H	B	A	B	B	A	H	B	B	B	H	A	B	H	A	A	A	A	H	A	A	B	A	H
Chr2.63	2	8381190	A	C	A	H	H	B	A	H	A	B	A	A	H	A	B	B	B	H	A	A	N	B	A	N	A	A	B	B	A	H	B	B	B	H	B	B	H	A	A	A	A	A	H	A	B	A	H
Chr2.64	2	8414340	C	T	B	H	H	B	A	H	B	B	A	H	H	A	B	N	B	B	A	N	A	B	A	H	H	A	B	B	A	B	B	B	B	H	H	B	B	A	A	A	A	H	B	A	N	A	H
Chr2.65	2	8440777	C	T	H	H	H	B	A	H	H	H	A	H	H	A	H	A	B	H	A	A	B	B	A	H	H	A	B	B	A	H	B	B	B	H	B	B	N	A	A	A	A	H	H	A	B	A	H
Chr2.66	2	8449909	G	A	A	H	H	B	A	H	H	B	A	H	A	A	H	N	N	A	A	H	N	B	A	H	B	A	B	B	A	B	N	B	B	H	H	B	N	H	A	A	A	H	B	A	A	A	A
Chr2.67	2	8717404	C	G	N	A	H	B	A	H	A	N	N	B	H	A	N	N	B	N	A	A	B	B	A	H	A	A	B	B	A	A	B	B	B	B	N	N	A	A	A	B	A	B	N	B	B	A	H
Chr2.68	2	8815802	T	C	H	H	H	B	A	H	H	B	A	H	H	A	H	H	B	H	A	H	B	B	B	H	H	A	B	B	A	H	B	B	B	H	A	B	H	A	A	B	A	H	H	A	B	B	H
Chr2.69	2	8821025	C	T	H	H	H	B	A	H	H	H	A	H	H	A	H	H	B	A	A	A	H	B	B	H	A	A	B	B	A	H	B	B	B	H	H	B	H	A	A	B	A	H	H	A	B	B	H
Chr2.70	2	8837242	T	C	H	H	H	B	A	H	B	H	A	H	H	A	H	A	N	B	A	A	B	B	B	H	A	A	B	B	A	H	B	B	B	H	H	B	A	A	A	A	A	H	H	A	B	B	H
Chr2.71	2	8875769	G	A	H	H	H	B	A	H	H	H	A	H	H	A	H	B	B	H	A	A	A	B	B	H	A	A	B	B	A	B	N	B	B	H	H	B	N	A	A	B	A	H	B	A	A	B	H
Chr2.72	2	8897373	T	G	H	H	H	B	A	H	H	H	A	H	H	A	N	H	B	H	A	A	B	B	B	H	A	A	B	B	A	H	B	B	B	B	H	B	B	A	A	A	A	H	H	B	B	B	H
Chr2.73	2	9506268	A	C	H	H	H	B	A	H	H	H	A	H	H	A	H	H	B	H	A	A	B	B	B	H	B	A	B	B	A	A	B	B	B	B	H	B	H	A	A	B	A	H	H	N	A	B	H
Chr2.74	2	9533356	T	G	H	A	H	B	A	H	H	H	A	H	H	A	H	N	B	H	A	A	B	B	B	H	B	A	B	B	A	A	B	B	B	H	H	B	H	A	A	B	A	H	H	A	A	B	H
Chr2.75	2	9579356	G	A	N	N	A	B	A	H	H	N	A	N	H	A	A	B	B	H	N	N	B	B	B	B	N	A	B	B	A	A	B	B	B	H	H	N	A	A	A	A	A	H	N	A	A	B	B
Chr2.76	2	9638210	T	C	H	H	H	B	A	H	H	B	A	H	H	A	A	H	B	H	A	A	B	B	B	H	B	A	B	B	A	A	B	B	B	H	H	B	H	A	A	N	A	H	H	A	A	B	H
Chr2.77	2	9706288	C	A	B	B	H	B	A	H	H	B	A	H	H	A	H	B	B	B	A	N	B	B	B	H	B	A	B	B	A	A	B	B	B	H	B	B	H	A	A	N	A	H	A	A	A	B	H
Chr2.78	2	9923641	C	G	B	H	H	B	A	H	H	H	A	H	H	A	N	N	B	H	A	A	N	B	B	H	B	A	B	B	A	A	N	B	B	B	N	B	A	A	A	B	A	H	B	N	A	B	H
Chr2.79	2	9932013	T	G	H	B	H	B	A	H	H	H	A	H	B	A	H	B	B	H	A	A	B	B	B	H	B	A	B	B	A	A	B	H	B	H	H	B	B	A	A	B	A	H	H	A	A	B	H
Chr2.80	2	9932069	A	G	H	A	H	B	A	H	H	H	A	H	H	A	H	H	B	H	A	A	B	B	B	H	B	A	B	B	A	A	B	B	B	H	H	B	H	A	A	B	A	H	A	A	A	B	H
Chr2.81	2	9976303	G	A	H	H	H	N	A	H	N	B	N	H	A	A	N	N	B	B	A	N	B	B	B	H	N	A	B	N	A	A	B	B	B	A	A	B	N	A	A	B	A	H	N	A	A	B	H
Chr2.82	2	10002310	A	G	H	H	H	B	A	H	H	H	A	H	H	A	A	A	B	H	A	A	H	B	B	H	B	A	B	B	A	A	B	B	B	H	H	B	H	A	A	B	A	H	H	A	A	B	H
Chr2.83	2	10012509	C	A	H	H	H	B	A	H	A	H	A	H	H	A	H	A	B	H	A	A	B	B	B	H	B	A	B	B	A	A	B	B	B	H	H	B	A	A	A	B	A	H	A	A	A	B	H
Chr2.84	2	10080308	C	T	H	A	H	B	A	H	H	B	A	H	H	A	H	A	B	H	A	A	B	B	B	H	B	A	B	B	A	A	B	B	B	H	H	B	B	A	A	B	A	H	H	A	A	B	H
Chr2.85	2	10151626	A	G	A	A	B	N	A	B	N	B	B	B	N	B	N	H	A	A	N	N	A	B	H	A	A	A	B	B	A	N	N	H	A	B	H	N	A	H	H	A	A	B	B	B	N	A	B
Chr2.86	2	10186286	C	A	H	A	H	H	A	H	H	H	A	H	H	A	B	A	B	H	A	A	B	B	B	H	B	A	B	B	A	A	B	B	B	B	A	B	A	A	A	B	A	H	H	N	N	B	H
Chr2.87	2	10264657	C	G	H	A	H	H	A	H	H	H	A	A	H	A	H	H	B	H	A	A	B	B	B	H	B	A	B	B	A	A	B	H	B	B	A	B	B	A	A	B	A	H	H	B	B	H	H
Chr2.88	2	10635515	G	A	H	H	H	B	A	H	H	H	A	H	H	A	H	H	B	A	A	A	B	B	B	H	B	A	B	B	A	A	B	B	B	H	H	B	H	A	A	B	A	H	H	A	A	H	H
Chr2.89	2	10693196	C	A	H	H	H	H	A	H	H	H	A	H	H	A	H	N	B	H	A	A	B	H	B	H	B	A	B	B	A	A	B	H	B	H	H	B	H	A	A	B	A	H	H	A	A	H	H
Chr2.90	2	10881111	G	A	H	H	H	B	A	H	H	H	A	H	H	A	H	H	B	H	A	A	B	B	B	H	B	A	B	B	A	A	B	B	B	B	H	B	H	A	A	B	A	H	H	N	N	H	H
Chr2.91	2	10931080	A	G	H	H	A	B	A	H	H	H	A	H	H	A	H	A	B	H	A	A	B	B	B	H	B	A	B	B	A	A	B	B	B	B	H	B	H	A	A	B	A	H	H	N	N	H	H
Chr2.92	2	16010345	G	A	H	H	H	H	A	H	H	B	A	H	H	A	H	H	B	H	A	A	H	H	B	H	B	A	B	B	A	A	B	B	B	H	B	B	H	A	A	B	A	H	H	A	A	H	H
Chr2.93	2	16340067	T	G	H	B	H	B	A	H	N	B	A	B	H	A	H	A	N	H	A	A	B	A	B	B	B	A	B	B	A	A	B	B	B	H	B	B	H	A	A	B	A	H	B	A	A	H	H
Chr2.94	2	16355796	C	T	H	H	H	B	A	H	H	H	A	H	H	A	H	A	B	H	H	A	B	A	B	H	B	A	B	B	A	A	B	B	B	H	B	B	H	A	A	B	A	H	H	A	A	H	H
Chr2.95	2	16464015	T	C	H	A	H	B	A	H	H	H	A	H	H	A	B	H	B	H	A	A	B	H	B	A	B	A	B	B	A	A	B	B	B	H	B	B	N	A	A	B	A	H	A	A	A	H	H
Chr2.96	2	16732010	G	A	A	H	H	B	A	H	H	H	A	H	H	A	H	H	B	H	A	A	B	H	B	H	B	A	B	B	A	H	B	B	B	H	B	B	H	A	A	B	A	H	H	A	A	H	H
Chr2.97	2	16794717	A	C	H	H	H	B	A	H	H	H	A	H	H	A	H	H	B	H	A	A	H	H	B	H	B	A	B	B	A	A	B	B	B	H	B	B	H	A	A	B	A	H	H	A	H	H	H
Chr2.98	2	17277578	C	T	H	H	B	B	A	B	H	H	A	H	H	A	H	B	B	H	A	A	B	H	B	H	B	A	B	B	A	A	B	B	B	H	B	B	H	A	A	B	A	H	H	A	A	H	H
Chr2.99	2	17356711	C	T	A	A	B	B	A	B	H	H	A	A	A	A	A	H	B	N	A	A	B	H	B	B	B	A	B	B	A	A	B	B	B	B	B	B	B	A	A	B	A	A	A	A	A	H	H
Chr2.100	2	17490945	G	C	H	A	B	B	A	B	H	H	A	H	H	A	A	H	B	B	A	A	H	H	B	H	B	A	B	B	A	A	B	B	B	H	B	B	H	A	A	B	A	H	H	A	A	H	H
Chr2.101	2	17535785	C	T	H	H	B	B	A	B	H	H	A	H	H	A	H	H	B	H	A	A	B	H	B	H	B	A	B	B	A	A	B	B	B	H	B	B	H	A	A	B	A	H	H	A	A	H	H
Chr2.102	2	17940476	A	C	H	H	B	B	A	B	H	H	A	H	H	A	H	H	B	H	H	A	H	H	B	H	B	A	B	B	A	A	B	B	B	H	B	B	H	A	A	B	A	H	H	A	A	H	H
Chr2.103	2	18224816	T	G	B	H	B	B	A	B	H	B	A	H	N	A	H	H	B	H	A	A	B	H	B	B	N	A	B	B	A	A	B	B	B	B	B	B	N	A	A	B	A	H	H	B	A	H	H
Chr2.104	2	18237874	G	T	H	H	B	B	A	B	H	H	A	H	H	A	H	H	B	H	A	A	H	H	B	H	B	A	H	B	A	A	B	B	B	H	B	B	H	A	A	B	A	H	H	A	A	H	A
Chr2.105	2	18352563	G	T	H	B	B	B	A	B	H	H	A	H	H	A	H	A	B	H	A	A	B	H	B	H	B	A	H	B	A	A	B	B	B	B	B	B	H	A	A	B	A	H	H	B	A	H	H
Chr2.106	2	18451855	A	G	H	H	B	B	A	B	H	H	A	H	H	A	H	B	B	H	A	A	B	H	B	H	B	A	B	B	A	A	B	B	B	B	N	B	N	A	A	B	A	H	B	B	A	H	H
Chr2.107	2	18529848	T	C	H	H	B	B	A	B	H	H	A	H	H	A	A	H	B	A	A	A	H	H	B	H	B	A	A	B	A	A	B	B	B	H	B	N	B	A	A	N	A	H	H	A	A	H	H
Chr2.108	2	18752050	G	A	H	A	B	B	A	B	H	H	A	H	H	A	H	N	B	B	A	A	B	A	B	H	B	A	H	B	A	A	B	B	B	H	B	B	B	A	A	B	A	A	H	A	A	H	H
Chr2.109	2	18809786	C	G	H	H	B	B	A	B	H	B	A	B	H	A	N	B	B	H	A	A	B	A	B	H	B	A	H	B	A	A	N	B	B	B	B	B	N	A	A	B	A	H	H	N	A	H	H
Chr2.110	2	18878718	A	G	H	H	B	B	A	B	H	B	A	B	H	A	H	H	B	H	A	A	B	A	B	H	B	A	H	B	A	A	B	B	B	B	B	B	H	A	A	B	A	H	H	B	A	H	H
Chr2.111	2	19195825	C	A	H	H	B	B	A	B	H	H	A	B	H	A	H	B	B	H	A	A	B	A	B	H	B	A	A	B	A	A	B	B	B	B	B	B	H	A	A	B	A	H	H	B	B	H	H
Chr2.112	2	19307763	A	G	H	H	B	B	A	B	B	B	A	B	A	A	H	H	B	H	A	N	B	A	B	H	B	B	H	B	A	A	N	B	B	B	B	B	H	A	A	A	A	A	H	B	B	H	H
Chr2.113	2	19420634	T	C	N	H	B	B	A	B	H	B	A	B	A	A	B	B	N	H	A	A	B	A	B	H	B	B	H	B	A	A	B	B	B	B	B	B	H	A	A	A	A	H	H	B	B	H	H
Chr2.114	2	19544050	T	C	H	H	B	B	A	B	H	B	H	B	B	A	B	N	B	B	A	A	B	A	B	H	N	B	H	B	A	A	B	B	B	N	B	B	N	H	N	B	N	H	B	B	B	H	H
Chr2.115	2	20481469	T	G	H	B	B	H	A	B	B	B	H	B	H	B	H	B	B	H	A	A	B	H	B	H	B	H	H	B	A	A	B	H	B	H	B	H	H	A	A	B	A	H	H	A	A	H	H
Chr2.116	2	20875567	G	A	H	H	B	H	B	B	B	B	H	B	H	H	B	H	H	B	A	A	B	H	B	H	B	H	N	H	A	H	B	B	B	A	B	B	H	A	A	B	H	B	B	A	A	H	A
Chr2.117	2	20904538	T	C	H	H	B	H	H	B	B	B	H	B	B	H	H	A	H	A	A	A	B	B	B	H	B	H	H	B	A	A	B	B	B	H	B	B	A	A	A	B	A	H	H	A	A	H	A
Chr2.118	2	24374664	T	A	H	A	B	B	A	B	B	B	A	H	A	A	B	A	N	H	N	A	B	H	B	N	B	A	B	B	A	A	B	B	B	N	B	B	N	A	A	B	A	H	H	A	A	H	A
Chr2.119	2	25047248	A	T	H	B	B	H	H	H	A	A	A	B	B	H	A	H	B	B	B	B	N	B	B	H	N	A	B	H	A	A	N	B	A	H	A	B	N	B	H	B	B	H	B	B	B	B	H
Chr2.120	2	26079204	T	C	A	A	A	B	H	A	B	B	A	A	A	A	A	N	H	A	A	B	A	H	H	B	B	A	B	B	A	A	A	A	A	B	B	A	A	H	A	A	A	A	N	B	B	B	A
Chr2.121	2	26158509	C	T	A	A	A	B	H	A	B	B	A	A	A	A	A	B	H	A	A	B	A	H	H	B	B	A	B	B	A	A	A	A	A	H	B	A	A	A	A	A	A	A	A	A	A	B	A
Chr2.122	2	26273344	A	G	A	A	N	B	H	N	B	B	A	N	N	A	A	B	H	A	A	B	A	B	H	B	B	A	B	B	A	A	A	A	A	B	B	A	A	A	A	N	N	A	A	B	B	B	A
Chr2.123	2	26307214	T	C	A	H	B	B	H	B	B	B	B	B	B	A	A	B	H	A	A	N	H	H	H	B	B	H	B	B	A	A	A	H	A	B	B	A	A	A	A	B	N	A	A	B	B	N	A
Chr2.124	2	26453670	C	T	A	A	A	B	H	A	B	B	A	A	A	A	A	B	H	A	A	B	A	H	A	B	B	A	B	B	A	A	A	A	A	B	B	A	A	A	A	A	A	A	A	B	B	B	A
Chr2.125	2	26459875	T	C	A	B	B	B	H	B	B	B	H	B	B	A	A	B	H	A	A	H	H	H	A	B	B	H	B	B	A	A	H	H	A	H	B	A	A	A	A	B	B	A	A	B	B	B	A
Chr2.126	2	26477162	T	G	A	H	B	B	H	B	B	B	H	B	B	A	A	B	H	H	A	H	H	H	A	B	B	H	B	B	A	A	B	H	A	B	B	A	A	A	A	B	B	A	A	B	B	B	A
Chr2.127	2	26693576	A	G	A	H	B	B	H	B	B	B	H	B	B	A	A	N	H	A	A	B	B	B	A	B	B	H	B	B	A	A	B	H	A	B	B	A	A	A	A	B	B	A	A	B	B	B	A
Chr2.128	2	28179956	T	C	A	B	B	B	H	B	B	B	H	B	B	A	A	B	H	A	A	B	H	H	H	B	B	A	B	B	A	A	A	H	A	B	B	A	A	A	A	B	B	A	A	B	B	B	A
Chr2.129	2	28814114	G	T	A	A	A	B	H	A	B	B	A	A	A	A	A	B	H	A	A	B	A	H	A	B	B	A	B	B	A	A	A	A	A	H	B	A	A	A	A	A	A	A	A	A	A	B	A
Chr2.130	2	28935153	A	T	A	A	A	B	H	A	B	B	A	A	A	A	A	B	H	A	A	B	A	H	A	B	B	A	B	B	A	A	A	A	A	H	B	A	A	A	A	A	A	A	A	A	A	B	A
Chr2.131	2	28968116	A	C	A	A	A	B	H	A	B	B	A	A	A	A	A	B	H	A	A	H	H	H	A	B	B	A	B	B	A	A	A	A	A	H	B	A	A	A	A	A	A	A	A	A	A	B	A
Chr2.132	2	28991064	G	A	A	A	A	B	H	A	B	B	A	A	A	A	A	B	H	A	A	H	A	H	A	B	B	A	B	B	A	A	A	A	A	H	B	N	A	A	A	A	A	A	A	A	A	B	A
Chr2.133	2	29268638	T	C	A	A	A	B	H	A	B	B	A	A	A	A	A	B	A	A	A	B	A	A	A	B	B	A	B	B	A	A	A	A	A	B	B	A	A	A	A	A	A	A	A	N	B	B	A
Chr2.134	2	29318277	C	T	A	B	B	B	A	B	B	B	H	B	B	A	A	B	H	A	A	B	H	A	A	B	B	A	B	B	A	A	H	B	B	H	B	A	A	A	A	B	B	A	A	A	B	B	A
Chr2.135	2	29319297	G	A	A	B	B	B	B	B	B	B	H	B	B	A	A	B	H	A	A	B	A	A	A	B	B	A	B	B	A	A	B	B	B	A	B	A	A	A	A	B	B	A	A	A	B	B	A
Chr2.136	2	29330348	A	G	H	B	B	B	H	B	B	B	H	B	B	A	A	B	H	A	A	B	N	A	A	B	B	A	B	B	A	A	H	B	B	H	B	A	A	A	A	B	B	A	A	A	B	B	A
Chr2.137	2	29384468	T	C	A	B	B	B	B	B	B	B	H	B	N	A	A	B	A	A	A	B	H	A	A	B	B	A	N	B	A	A	A	B	B	B	N	A	N	A	A	B	B	A	A	B	B	B	A
Chr2.138	2	29385167	C	T	A	B	B	B	H	B	B	B	H	B	B	A	A	B	H	A	A	B	H	A	A	B	B	A	B	B	A	A	H	B	B	H	B	A	A	A	A	B	B	A	A	A	B	B	A
Chr2.139	2	29470252	A	G	A	B	B	B	H	B	B	B	B	N	B	A	A	N	H	A	A	B	B	A	A	B	B	A	B	B	A	A	N	B	B	N	N	A	A	A	A	B	B	A	A	B	B	A	B
Chr2.140	2	29470263	A	G	A	B	B	B	H	B	B	B	H	B	B	A	A	B	H	A	A	B	H	A	A	B	B	A	B	B	A	A	H	B	B	B	B	A	A	A	A	B	B	A	A	B	B	A	B
Chr2.141	2	29498063	T	G	N	N	B	B	A	B	B	B	N	B	N	A	N	B	N	N	A	B	N	A	A	B	N	A	B	B	A	N	N	B	B	B	B	N	N	A	A	B	B	A	N	B	A	A	B
Chr2.142	2	29510956	G	C	A	B	B	B	H	B	B	B	A	B	B	A	A	B	A	A	A	B	B	H	A	B	B	A	B	B	A	A	A	B	B	B	B	N	A	A	A	B	B	A	A	B	B	A	B
Chr2.143	2	29547598	A	T	A	B	B	B	H	B	B	B	H	B	B	A	A	B	H	A	A	B	H	A	A	B	B	A	B	B	A	A	H	B	B	B	B	A	A	A	A	B	B	A	A	B	B	A	B
Chr2.144	2	30466610	C	T	A	A	A	B	A	A	B	B	A	A	A	A	N	N	B	A	A	B	A	H	A	B	N	A	B	N	A	N	N	A	A	B	B	A	A	A	A	A	A	A	N	B	B	A	A
Chr2.145	2	30500073	G	A	A	A	A	B	A	A	B	B	A	A	A	A	A	B	H	A	A	B	A	H	A	B	B	A	B	B	A	A	A	A	A	B	B	A	A	A	A	A	A	A	A	B	B	A	A
Chr2.146	2	30673818	C	G	A	A	A	B	A	A	B	B	A	A	A	A	A	B	H	A	A	B	A	H	A	B	B	A	B	B	A	A	A	A	A	H	B	A	A	A	A	A	A	A	A	A	A	A	A
Chr2.147	2	30694684	T	C	A	A	A	B	A	A	B	B	A	A	A	A	A	B	H	A	B	B	H	H	A	B	B	A	B	B	A	A	A	A	A	H	B	A	A	A	A	A	A	A	A	A	A	A	A
Chr2.148	2	30731336	C	T	A	A	A	B	H	A	B	B	A	A	A	A	A	B	H	A	B	B	A	H	B	B	B	A	B	B	A	A	A	A	A	A	B	A	A	A	A	A	A	A	A	A	A	A	A
Chr2.149	2	30757518	A	G	A	A	A	B	A	A	B	B	A	A	A	A	A	B	H	A	B	B	A	H	B	B	B	A	B	B	A	A	A	A	A	B	B	A	A	A	A	A	A	A	A	B	B	A	A
Chr2.150	2	31622105	G	T	A	B	B	A	A	B	B	B	H	B	B	A	A	N	H	A	B	B	B	H	H	B	B	A	B	B	A	A	B	B	B	H	B	A	A	A	A	B	B	A	A	A	B	A	B
Chr2.151	2	32114825	T	C	A	B	B	A	A	B	B	B	H	B	B	A	A	B	H	A	B	B	H	H	H	B	B	A	B	B	A	A	H	B	B	H	B	N	A	A	A	B	B	A	A	A	B	A	B
Chr2.152	2	32393229	A	G	A	A	A	A	A	A	B	B	A	A	A	A	A	B	H	A	B	B	A	H	H	B	B	A	B	B	A	A	A	A	A	H	B	A	N	A	A	A	H	A	A	A	A	A	A
Chr2.153	2	32428081	A	G	A	A	A	A	H	A	B	B	A	A	A	A	A	B	H	A	B	B	A	H	H	B	B	A	B	B	A	A	A	A	A	H	B	A	A	A	A	A	A	A	A	A	A	A	A
Chr2.154	2	33139116	A	C	A	A	A	A	A	A	B	B	A	A	A	A	A	B	H	H	B	B	A	B	B	B	B	A	B	B	A	A	A	A	A	A	B	A	A	A	A	A	A	A	A	A	A	B	A
Chr2.155	2	33213779	A	G	A	A	A	A	A	A	B	B	A	A	A	A	A	B	H	H	B	B	A	B	B	B	B	A	B	B	A	A	A	A	A	H	B	N	A	A	A	A	A	H	A	A	A	B	A
Chr2.156	2	33360722	T	C	A	A	A	A	A	A	B	B	A	A	A	A	A	B	H	H	N	B	A	B	B	B	B	A	B	N	A	A	A	N	A	B	B	A	A	A	A	A	A	A	A	A	A	B	A
Chr2.157	2	33379355	A	G	A	A	A	A	A	A	B	B	A	A	A	A	A	B	H	H	B	H	A	B	B	B	B	A	B	B	A	A	A	A	A	H	B	A	N	A	A	A	A	A	A	A	A	B	A
Chr2.158	2	33715321	G	C	A	A	A	A	A	A	B	B	A	A	A	A	A	B	H	B	B	B	A	B	B	B	B	A	B	B	A	A	N	A	H	H	B	A	N	A	A	A	A	A	A	A	B	B	A
Chr2.159	2	33878778	T	C	B	B	B	A	A	B	B	B	H	H	B	H	B	B	H	H	B	B	H	B	B	B	B	B	B	B	B	A	B	B	B	H	B	A	A	A	A	A	A	A	A	A	A	B	B
Chr2.160	2	34029044	T	G	B	B	B	A	A	B	B	B	H	H	B	H	B	B	H	H	B	H	H	B	B	B	B	B	B	B	B	A	B	B	B	H	B	A	N	A	A	A	A	A	A	A	A	B	B
Chr2.161	2	34471005	A	C	A	A	A	A	A	A	H	H	A	A	A	A	A	B	H	B	B	B	A	B	B	B	B	A	B	B	A	A	A	A	A	H	B	A	A	A	A	A	A	A	A	A	A	B	A
Chr2.162	2	34625331	G	A	A	A	A	A	A	A	H	H	A	A	A	A	A	B	H	B	B	B	A	B	B	B	B	A	B	B	A	A	A	A	A	H	B	A	A	A	A	A	A	A	A	A	B	B	H
Chr2.163	2	34781750	T	C	A	A	A	A	A	A	H	H	A	A	A	A	A	B	H	B	B	B	A	B	B	B	B	A	B	B	A	A	A	A	A	H	B	A	A	A	B	A	A	A	A	A	A	B	A
Chr2.164	2	34796357	A	C	A	A	A	A	A	A	H	H	A	A	A	A	A	B	H	B	B	B	A	B	B	B	B	A	B	B	A	A	A	A	A	H	B	A	A	A	B	A	A	A	A	A	B	B	H
Chr2.165	2	34889062	T	C	N	N	A	A	A	A	N	H	A	N	N	A	A	B	A	N	B	B	N	B	B	B	N	A	N	B	A	A	N	A	A	N	B	N	N	A	B	A	A	A	A	A	A	B	A
Chr2.166	2	34919100	C	G	N	A	A	A	A	A	N	B	A	A	A	A	N	B	H	B	B	B	A	B	B	B	B	A	B	B	N	N	N	A	A	H	B	N	N	A	B	A	A	A	A	A	A	B	A
Chr2.167	2	35035412	C	G	A	A	A	N	N	A	H	B	A	A	A	A	N	N	H	N	N	N	N	B	B	B	B	A	N	N	A	A	A	A	A	B	N	A	N	A	B	A	B	A	N	A	A	B	A
Chr2.168	2	35043148	T	C	A	A	A	A	A	A	H	H	A	A	A	A	A	N	H	B	B	N	A	B	B	B	N	A	B	B	A	A	A	A	A	H	N	A	N	A	B	A	B	A	A	A	A	B	A
Chr2.169	2	35058505	A	C	A	A	A	A	A	A	H	H	A	A	A	A	A	B	H	B	B	B	A	B	B	B	B	A	B	B	A	A	A	A	A	H	B	A	A	A	B	A	B	A	A	A	A	B	A
Chr2.170	2	35196520	G	A	H	A	H	A	A	B	H	H	H	H	B	H	B	B	H	B	B	B	B	B	B	H	A	B	B	B	B	H	N	B	H	B	B	H	A	A	B	A	B	H	B	B	B	B	H
Chr2.171	2	35208891	T	A	A	A	A	A	A	A	B	H	A	A	A	A	A	B	H	B	B	B	A	B	B	H	A	A	B	B	A	A	N	A	A	H	B	A	A	A	B	A	A	A	A	A	A	B	A
Chr2.172	2	35714125	C	A	A	A	A	A	A	A	H	H	A	A	A	A	A	B	B	B	B	B	A	B	B	H	A	A	B	B	A	A	H	A	A	H	A	A	A	A	B	A	B	A	A	A	B	B	A
Chr2.173	2	35729626	C	A	A	A	A	A	A	A	H	A	A	A	A	A	A	B	B	B	B	B	A	B	B	H	A	A	B	B	A	A	A	A	A	B	A	A	A	A	B	A	B	A	A	B	B	B	A
Chr3.1	3	219976	A	T	B	B	B	A	A	B	A	A	A	B	B	B	B	H	H	B	A	H	B	B	H	B	B	H	B	B	H	H	H	B	B	A	B	A	A	A	A	B	B	B	B	A	A	H	A
Chr3.2	3	225564	C	A	B	B	B	A	A	B	N	A	A	B	B	B	B	N	B	B	N	N	N	B	H	B	N	H	B	B	H	B	N	B	N	A	N	A	A	N	H	B	B	B	N	A	A	H	A
Chr3.3	3	249595	G	A	B	B	B	A	A	B	A	A	A	B	B	B	B	H	A	A	A	A	B	B	H	B	B	H	B	B	H	H	H	B	B	A	A	A	A	H	H	B	B	B	B	A	A	H	A
Chr3.4	3	367713	A	G	N	B	B	A	A	B	A	A	A	B	B	B	B	N	H	H	A	N	N	B	H	B	N	H	B	B	H	B	A	B	B	A	A	N	N	H	H	B	B	B	B	A	A	H	A
Chr3.5	3	412709	C	T	B	B	B	A	A	B	A	A	A	B	B	B	B	H	H	H	A	A	B	B	H	B	B	H	B	B	H	H	A	B	N	A	H	A	A	H	H	B	B	B	B	A	A	A	A
Chr3.6	3	474960	C	T	B	H	B	A	A	B	A	A	A	B	B	B	B	H	H	H	A	A	B	H	H	H	B	H	A	A	H	H	A	B	B	A	H	A	A	H	H	B	B	B	B	A	H	H	A
Chr3.7	3	567171	G	T	N	N	B	A	A	B	A	A	A	B	N	N	N	N	H	H	A	A	B	B	H	B	B	H	A	A	A	H	A	B	B	A	N	N	A	H	A	B	B	A	A	A	H	H	A
Chr3.8	3	576314	C	G	B	B	B	A	A	B	A	A	A	B	B	B	B	H	H	H	A	A	B	B	H	B	B	H	N	N	H	A	A	B	B	A	B	A	A	H	H	B	B	N	N	A	H	H	A
Chr3.9	3	774584	C	T	B	H	B	A	A	B	A	A	A	B	B	B	B	B	H	H	A	A	B	H	H	B	B	H	A	A	H	H	A	B	B	A	H	A	A	H	H	B	B	A	A	A	H	H	H
Chr3.10	3	877946	T	A	A	A	A	A	A	A	A	A	A	A	A	A	A	B	H	H	A	A	A	H	H	H	B	A	A	A	A	A	A	A	A	A	N	A	A	H	H	A	A	A	A	A	A	H	A
Chr3.11	3	905117	T	G	B	H	B	A	A	B	A	A	A	B	B	B	B	H	H	H	A	A	B	H	H	H	B	H	A	A	H	H	A	B	B	A	H	A	A	H	H	B	B	A	A	A	H	H	A
Chr3.12	3	961335	C	T	A	H	A	A	A	A	B	H	A	B	H	A	A	B	H	B	A	A	H	A	H	B	B	A	B	B	H	B	B	B	B	H	A	B	B	A	H	B	B	B	B	B	A	B	H
Chr3.13	3	1013340	C	T	B	H	B	A	A	B	A	A	A	B	B	A	A	H	H	H	A	A	A	H	H	B	B	H	A	A	H	B	A	B	B	A	H	A	A	H	H	B	B	A	A	A	H	H	A
Chr3.14	3	1042202	G	A	B	A	B	A	A	B	A	A	A	B	B	A	N	B	H	H	A	A	B	H	H	B	B	H	A	A	H	H	A	B	B	A	H	N	A	H	H	B	B	A	A	A	H	H	A
Chr3.15	3	1177403	C	T	B	H	B	A	A	B	A	A	A	B	B	A	A	B	H	B	A	A	B	H	H	B	B	H	A	A	H	B	A	B	B	A	B	A	A	H	A	B	B	A	A	A	A	H	A
Chr3.16	3	1248074	G	A	B	H	B	A	A	B	A	A	A	B	B	A	A	H	H	H	A	A	H	H	H	B	B	H	A	A	H	B	A	H	B	A	H	A	A	H	H	B	B	A	A	A	A	H	A
Chr3.17	3	1864649	C	A	B	B	B	A	N	B	A	A	N	N	B	A	A	N	N	N	N	A	A	B	H	N	B	H	A	A	H	N	A	B	B	A	A	N	A	N	A	N	B	A	A	A	A	H	A
Chr3.18	3	1910471	A	C	B	A	B	A	A	B	A	A	A	B	B	A	A	H	H	A	A	A	H	A	H	B	B	H	A	A	H	B	A	H	N	A	H	A	N	A	A	N	B	A	A	A	A	H	A
Chr3.19	3	3259249	G	A	B	B	B	A	A	B	N	A	A	B	B	A	A	N	B	A	N	A	A	H	H	B	B	A	A	A	H	B	A	A	A	A	A	A	A	B	H	B	B	B	B	A	H	H	H
Chr3.20	3	3265072	T	C	B	A	B	A	H	B	A	A	A	B	B	A	N	N	H	H	A	A	N	H	H	B	B	A	A	A	H	B	N	A	A	N	H	A	A	H	H	B	B	B	B	A	H	H	H
Chr3.21	3	3267518	G	A	B	H	B	A	A	B	A	A	A	B	B	A	A	A	H	H	A	A	H	H	H	B	B	A	A	H	H	B	A	A	A	A	H	A	A	H	H	B	B	B	B	A	H	H	H
Chr3.22	3	3347948	T	C	B	H	B	A	A	B	A	A	A	B	B	A	A	B	H	H	A	A	B	H	H	B	B	A	A	A	H	B	A	A	A	A	H	A	A	H	H	B	B	B	B	A	H	H	H
Chr3.23	3	3449357	G	C	B	H	B	A	A	B	A	A	A	B	B	A	A	N	H	B	A	A	H	H	B	B	B	A	A	A	H	B	A	A	A	A	H	A	N	H	H	B	B	B	B	A	B	H	H
Chr3.24	3	3497274	T	C	B	B	H	N	A	H	B	B	B	H	B	B	B	N	B	B	N	B	A	A	A	N	A	B	B	B	B	B	B	B	H	B	B	N	N	B	B	B	B	H	B	B	B	H	B
Chr3.25	3	3498138	T	C	B	B	H	A	H	H	B	H	B	H	H	B	B	B	B	B	B	B	H	A	A	H	H	B	B	B	B	H	B	H	H	B	B	A	A	B	B	B	B	H	B	B	B	H	B
Chr3.26	3	4122069	G	C	B	H	B	A	A	H	A	A	A	B	B	A	N	H	H	H	A	A	A	H	H	B	B	A	A	A	H	B	A	A	A	H	A	A	A	H	H	B	B	B	B	B	B	H	B
Chr3.27	3	6128975	A	G	A	A	B	A	A	B	A	A	A	B	B	A	A	H	B	H	B	H	H	H	H	B	A	A	A	A	H	N	A	H	A	H	A	A	A	H	H	A	A	B	B	B	A	H	B
Chr3.28	3	6163181	T	A	A	H	B	A	A	B	A	A	A	B	B	A	A	H	H	H	B	B	H	H	H	B	A	A	A	H	H	B	A	H	A	H	A	A	A	H	H	A	A	B	B	B	A	H	B
Chr3.29	3	6793406	A	G	N	H	B	A	A	B	A	A	A	B	B	A	A	H	H	H	B	H	H	H	H	B	A	A	A	A	H	B	A	H	A	B	B	A	A	H	H	A	A	B	B	B	A	H	B
Chr3.30	3	6794533	G	T	H	N	B	A	A	B	A	A	A	B	N	A	N	H	H	H	B	B	B	B	H	B	A	A	A	A	H	H	A	A	A	B	H	A	A	B	H	A	A	B	B	B	A	H	B
Chr3.31	3	6821863	A	G	A	B	B	A	A	B	A	A	A	B	B	N	A	N	N	B	N	B	H	A	H	B	A	A	A	A	H	N	A	H	A	B	N	A	A	A	A	A	A	B	N	B	A	A	B
Chr3.32	3	6874324	G	A	A	H	B	A	A	B	A	A	A	B	B	A	A	B	A	H	B	B	H	H	H	B	A	A	A	A	H	B	A	H	A	B	H	A	A	H	H	A	A	B	B	B	A	H	B
Chr3.33	3	6883693	T	C	A	A	B	A	A	B	A	A	A	B	B	A	A	A	A	H	N	N	H	H	H	B	A	A	A	A	H	B	N	H	A	B	H	N	A	H	H	A	A	B	B	N	A	H	B
Chr3.34	3	6992508	G	A	A	H	B	A	A	B	A	A	A	B	B	A	A	H	A	H	B	B	H	B	H	B	A	A	A	A	H	B	A	H	A	B	H	A	A	H	H	A	A	B	B	N	A	H	B
Chr3.35	3	7067287	C	T	A	H	B	H	A	B	A	A	A	B	B	A	A	H	A	H	B	B	H	B	H	B	A	A	A	A	H	B	A	H	A	B	H	A	A	H	H	A	A	B	B	B	A	H	B
Chr3.36	3	12644392	G	A	A	N	N	N	A	N	A	A	A	B	B	B	H	H	H	H	B	B	H	B	B	B	A	A	A	A	N	H	A	A	A	B	B	A	H	A	A	A	A	B	B	A	A	N	B
Chr3.37	3	12646711	C	T	N	N	A	B	A	A	N	A	N	B	N	H	B	A	A	N	B	N	N	B	H	B	N	A	N	N	H	N	N	A	A	N	N	N	N	N	N	A	A	B	B	A	N	B	B
Chr3.38	3	22221177	T	A	H	B	A	B	H	A	A	A	A	A	A	B	B	A	A	A	B	B	H	H	A	B	B	B	A	H	B	H	N	H	H	A	H	A	A	H	H	A	A	A	A	A	A	A	A
Chr3.39	3	22266482	G	A	H	H	A	B	H	A	A	A	A	A	A	B	B	H	A	A	B	B	H	H	A	B	B	B	A	H	B	B	H	H	H	A	H	A	A	H	H	A	A	A	A	A	A	A	A
Chr3.40	3	22343514	G	C	H	H	A	B	H	A	A	A	A	A	A	B	B	H	A	A	B	B	H	H	A	B	B	B	A	H	B	H	H	A	H	A	H	A	A	H	H	A	A	A	A	A	A	A	A
Chr3.41	3	22354527	A	C	A	N	A	B	H	A	A	A	A	A	A	B	B	A	A	A	B	H	H	H	A	B	B	B	A	A	B	H	B	A	H	A	H	A	A	H	H	A	A	A	A	A	A	A	A
Chr3.42	3	22376086	G	T	H	B	A	B	H	A	A	A	A	A	A	B	B	B	A	A	H	B	B	H	A	B	B	B	A	H	B	H	H	A	H	A	B	A	A	H	H	A	A	A	A	A	A	A	A
Chr3.43	3	25466316	T	C	A	H	A	B	H	A	A	A	B	A	A	H	B	H	A	A	B	B	B	H	B	B	B	B	A	A	B	H	A	H	H	H	H	A	A	B	B	A	A	A	A	A	A	B	N
Chr3.44	3	25469727	A	T	N	A	A	B	N	A	N	A	N	A	A	N	B	A	A	A	N	N	B	H	B	B	B	B	A	A	B	H	A	N	B	A	B	A	N	B	B	A	A	A	N	A	A	B	B
Chr3.45	3	25519055	C	A	N	B	N	B	B	A	A	A	B	N	N	B	B	B	N	A	B	B	B	B	B	B	B	B	N	B	B	H	B	B	B	B	B	N	N	B	B	N	A	N	A	N	N	B	H
Chr3.46	3	25562333	A	G	A	A	A	B	H	A	A	A	B	A	A	H	B	H	A	A	B	B	B	B	B	B	B	B	A	H	B	H	H	H	H	H	H	A	A	B	B	A	A	A	A	A	A	B	H
Chr3.47	3	25995893	G	A	B	B	A	B	H	A	A	A	B	A	A	H	B	H	A	A	B	B	B	B	B	B	N	B	A	B	H	H	H	H	H	H	H	A	A	B	B	A	A	A	A	A	A	B	H
Chr3.48	3	26330949	C	A	B	B	A	B	H	A	A	A	B	A	A	H	B	H	A	A	B	B	B	B	B	B	B	B	A	H	B	H	B	H	H	H	A	A	A	B	B	A	A	A	A	A	A	B	H
Chr3.49	3	30073479	C	T	N	B	A	A	A	A	A	A	A	A	A	B	N	N	A	A	B	N	B	B	A	H	N	B	A	H	B	H	N	B	H	B	A	N	N	B	B	A	B	A	A	B	A	B	B
Chr3.50	3	30099403	C	A	H	N	A	A	A	A	A	A	H	A	A	B	B	N	A	A	B	H	B	N	A	A	B	B	A	H	B	A	N	A	H	B	A	A	A	B	H	H	B	A	A	B	A	B	H
Chr3.51	3	30312000	T	C	H	B	A	H	A	A	A	A	H	A	A	B	B	H	A	A	B	B	B	B	A	H	B	B	A	H	B	H	B	H	H	B	A	A	A	B	H	H	B	A	A	B	A	B	H
Chr3.52	3	30323250	G	T	H	B	A	A	A	A	A	A	H	A	A	B	B	A	A	A	B	H	B	B	A	B	B	B	A	H	B	H	B	H	H	B	A	A	A	B	H	H	B	A	A	B	A	B	B
Chr3.53	3	31359436	C	T	H	B	A	A	A	A	A	H	H	A	B	B	B	H	A	A	B	B	B	B	A	B	B	B	A	H	B	H	B	H	H	B	A	A	N	B	H	H	B	A	A	N	N	B	H
Chr3.54	3	31380514	A	T	H	B	A	A	A	A	A	A	H	A	B	B	B	B	A	N	B	B	B	B	A	B	B	B	A	H	B	B	B	H	H	B	N	A	A	B	H	H	B	A	A	B	B	B	H
Chr3.55	3	31937432	T	C	H	B	A	A	A	A	A	A	H	A	B	B	B	N	A	A	B	A	N	B	A	B	B	B	A	H	B	B	A	H	H	B	A	A	A	H	B	H	B	A	A	B	H	H	H
Chr3.56	3	31956475	T	G	H	B	A	A	A	A	A	A	H	A	B	B	B	H	A	A	B	B	B	B	A	B	B	B	A	H	B	H	A	H	H	B	A	A	A	H	H	H	B	A	A	B	A	H	H
Chr3.57	3	31973122	G	T	H	B	A	A	A	A	A	A	H	A	B	B	B	H	A	A	B	B	B	B	A	B	B	B	A	H	B	H	A	H	H	B	A	A	A	H	H	H	B	A	A	B	H	H	H
Chr3.58	3	31978781	A	G	A	B	A	A	A	A	A	A	H	A	B	B	B	B	A	A	B	B	H	B	A	B	B	B	A	H	B	H	A	H	H	B	A	A	A	H	H	H	B	A	A	B	B	H	H
Chr3.59	3	32569541	G	A	H	N	A	H	A	A	H	B	H	A	B	B	B	B	A	A	B	B	B	B	A	B	B	B	B	H	B	H	A	H	A	B	A	A	A	H	H	A	A	A	A	B	A	A	B
Chr3.60	3	32582367	G	A	H	A	A	A	A	A	H	B	H	A	B	B	N	N	A	A	B	B	B	B	A	B	B	H	B	H	B	B	A	H	A	B	A	A	A	H	H	A	A	A	A	B	A	A	B
Chr3.61	3	32597307	C	T	H	A	A	A	A	A	A	B	H	A	B	B	B	H	A	A	B	B	B	B	A	B	B	B	B	H	B	H	N	H	A	B	A	A	A	H	H	A	A	A	A	B	A	A	B
Chr3.62	3	32598137	T	C	N	N	A	A	A	A	A	B	B	A	B	B	B	B	A	N	B	B	B	B	A	B	N	B	A	A	B	A	N	H	A	B	A	N	N	H	B	A	A	A	A	B	A	A	B
Chr3.63	3	32598340	A	G	H	A	A	A	A	A	H	B	H	A	B	B	B	H	A	A	B	B	B	B	A	B	B	B	H	H	B	H	A	H	A	B	A	A	A	H	B	A	A	A	A	B	A	A	B
Chr3.64	3	32609001	T	G	A	N	A	A	A	A	B	B	B	N	B	B	N	B	A	A	B	H	B	B	A	B	N	B	H	N	B	A	N	N	A	B	A	A	A	B	H	A	A	A	A	B	A	A	B
Chr3.65	3	32617828	A	C	B	A	A	A	A	A	H	B	H	H	B	B	B	B	A	A	B	B	B	B	A	B	B	B	H	H	B	H	A	H	A	B	A	N	A	H	H	A	A	A	A	B	A	A	B
Chr3.66	3	32645160	C	T	B	A	A	A	A	A	H	B	H	A	B	B	B	B	A	A	B	B	B	B	A	B	B	B	B	B	B	A	A	B	A	B	N	A	A	H	H	A	A	A	A	B	A	A	B
Chr3.67	3	32916620	T	C	A	A	A	N	A	A	N	B	A	A	H	N	N	B	B	A	H	B	N	N	A	N	N	B	N	H	B	N	A	A	A	B	A	N	N	H	A	A	A	A	N	B	B	A	N
Chr3.68	3	32923466	A	T	H	A	A	A	A	A	H	B	H	A	B	B	B	B	B	A	B	B	B	B	A	B	B	B	H	B	B	H	A	H	A	B	A	A	A	H	B	A	A	A	A	B	A	A	B
Chr3.69	3	32969077	C	A	H	A	A	A	A	A	H	B	H	A	B	B	B	N	B	A	B	B	B	B	A	B	B	B	H	H	B	H	A	H	A	B	A	A	A	H	H	A	A	A	A	B	A	A	B
Chr3.70	3	32969143	G	A	H	A	A	A	A	A	A	B	H	A	B	B	B	N	H	A	B	B	B	B	A	B	B	B	H	H	B	B	A	H	A	B	A	A	A	H	H	A	A	A	A	B	A	A	H
Chr3.71	3	33010608	T	C	H	N	A	A	A	A	H	B	B	A	B	B	B	B	H	A	N	B	N	B	A	B	B	B	H	H	B	A	A	H	A	B	A	N	A	A	H	A	A	A	A	B	A	A	B
Chr3.72	3	33016944	G	A	N	A	A	A	A	A	B	N	N	A	B	B	N	N	N	A	B	B	B	B	A	B	N	B	B	B	B	B	N	A	A	N	A	N	A	H	H	A	A	A	N	B	A	A	B
Chr3.73	3	33130808	A	G	H	A	A	A	A	A	H	B	H	A	B	B	B	H	H	A	B	B	B	B	A	B	B	B	H	H	B	H	A	H	A	B	H	A	A	H	H	A	A	A	A	B	H	H	B
Chr3.74	3	33135820	G	A	A	A	A	A	A	A	A	B	N	A	B	B	N	N	B	A	N	N	B	B	A	B	B	B	H	B	B	N	N	A	A	B	H	A	N	H	H	A	A	A	A	B	A	A	B
Chr3.75	3	33172521	A	T	B	A	A	A	N	A	B	B	A	A	B	N	B	N	N	A	N	N	B	N	A	B	B	B	N	A	B	N	A	A	A	B	B	N	A	A	H	A	N	A	N	B	A	A	B
Chr3.76	3	33212417	C	A	N	A	A	N	A	A	N	B	B	N	B	B	N	A	A	N	B	B	N	N	A	B	B	B	N	N	B	N	A	N	A	B	H	N	N	B	B	A	A	A	A	B	A	A	N
Chr3.77	3	33244955	G	T	H	A	A	A	A	A	H	B	H	A	B	B	B	H	H	A	B	H	B	B	A	H	B	B	H	B	B	H	A	H	A	B	H	A	A	H	H	A	A	A	A	B	A	A	B
Chr3.78	3	33264587	G	A	N	N	A	A	N	A	N	B	H	A	B	B	B	H	A	A	B	B	N	N	A	B	B	B	H	H	B	A	A	N	N	B	H	N	A	B	H	A	A	N	N	B	A	A	B
Chr3.79	3	33279836	A	G	A	A	A	A	A	A	A	B	N	A	B	B	N	N	N	N	N	N	B	B	A	B	N	B	A	A	B	B	A	N	A	N	N	N	A	B	H	A	A	A	N	B	A	A	B
Chr3.80	3	33321786	C	A	H	A	A	A	A	A	A	B	H	A	B	B	B	H	H	A	B	B	B	B	A	B	B	B	H	H	B	H	A	H	A	B	H	A	A	H	H	A	A	A	A	B	A	A	B
Chr3.81	3	33349370	T	C	H	A	A	A	A	A	H	B	H	A	B	B	N	B	A	A	B	B	N	B	A	B	B	B	H	H	B	H	A	H	A	B	B	A	A	H	H	A	A	A	A	B	A	A	B
Chr3.82	3	33381101	G	C	H	A	A	A	A	A	H	B	H	H	B	B	B	H	H	A	B	B	B	B	A	B	B	B	H	H	B	H	A	H	A	B	H	A	A	H	H	A	A	A	A	B	A	A	B
Chr3.83	3	33440693	A	G	H	A	A	A	A	A	H	B	H	A	B	B	B	H	H	A	B	H	B	B	A	B	B	B	H	H	B	H	A	H	A	B	H	A	A	H	H	A	A	A	A	B	A	A	B
Chr3.84	3	33465041	G	A	H	A	A	A	A	A	H	B	H	A	B	B	B	B	A	A	B	B	B	B	A	B	N	B	H	H	B	B	A	H	A	B	A	A	A	H	H	A	A	A	A	B	A	A	B
Chr3.85	3	33502940	T	C	N	N	A	A	A	A	H	N	B	H	N	B	N	N	H	N	B	B	B	B	A	B	N	B	B	A	B	N	N	H	A	N	B	A	A	A	H	A	A	N	A	B	A	A	B
Chr3.86	3	33650071	A	T	H	A	A	A	A	A	A	B	H	A	B	B	N	H	H	A	B	A	B	B	A	B	B	B	H	A	B	H	N	H	A	B	H	A	A	H	H	A	A	A	A	B	A	A	B
Chr3.87	3	33661269	C	A	H	A	A	A	A	A	H	B	H	A	B	B	B	H	H	A	B	B	B	B	A	B	B	H	H	A	B	H	A	H	A	B	H	A	A	H	H	A	A	A	A	B	A	A	B
Chr3.88	3	33661335	G	A	B	A	A	A	A	A	N	B	N	A	B	B	B	B	H	A	B	B	B	B	A	B	B	B	H	A	B	B	A	H	A	N	B	A	A	A	B	A	A	A	A	B	B	A	B
Chr3.89	3	33661661	T	C	B	A	A	A	A	A	B	B	H	A	B	B	B	B	H	A	B	B	B	B	A	B	B	B	H	A	B	H	N	H	A	B	H	N	A	H	H	A	A	A	A	B	H	A	B
Chr3.90	3	33679741	T	C	B	N	A	A	N	A	B	B	B	A	B	B	B	N	H	A	B	B	N	B	A	B	N	B	B	A	B	H	N	H	A	B	N	N	N	H	H	A	A	A	A	B	A	A	B
Chr3.91	3	33679749	T	C	H	A	A	A	A	A	B	B	H	A	B	B	B	N	A	N	B	B	B	H	A	B	B	B	H	A	B	H	A	H	A	B	B	A	A	H	H	A	A	A	A	B	A	A	B
Chr3.92	3	33679772	T	C	H	A	A	A	A	A	H	B	H	A	B	B	B	B	H	A	B	B	B	B	A	B	B	B	H	A	B	B	A	B	A	B	H	A	A	H	H	A	A	A	A	B	A	A	B
Chr3.93	3	33837636	T	C	H	H	A	A	A	A	H	B	H	A	B	B	B	B	H	A	B	B	A	B	A	B	B	B	A	A	B	H	A	H	A	B	B	A	A	H	H	A	A	A	A	B	A	A	B
Chr3.94	3	33852740	C	T	H	H	A	A	A	A	H	B	H	A	B	B	B	H	H	A	B	B	A	B	A	B	B	B	H	A	B	H	A	H	H	B	H	A	A	H	H	A	A	A	A	B	A	A	B
Chr3.95	3	33898405	G	A	B	B	A	N	A	A	B	B	B	A	B	B	B	N	H	A	B	B	A	B	A	B	B	B	H	N	B	H	A	B	N	B	H	N	N	H	H	N	A	A	A	B	A	A	B
Chr3.96	3	33912165	A	G	H	B	A	A	A	A	H	B	H	A	B	B	B	H	H	A	B	B	H	B	A	B	B	B	H	A	B	H	A	H	A	B	H	A	A	H	H	A	A	A	A	B	H	A	B
Chr3.97	3	33924814	A	G	H	B	A	A	A	A	H	B	H	A	B	B	B	B	B	A	B	B	A	B	A	B	B	B	H	A	B	H	A	H	A	B	H	A	A	H	H	A	A	A	A	B	A	A	B
Chr3.98	3	33988631	T	C	A	H	A	N	A	A	H	N	B	N	B	B	N	N	N	N	B	N	N	B	A	B	N	B	B	A	B	A	A	A	A	B	N	N	A	N	H	A	A	A	A	B	A	A	H
Chr3.99	3	34011761	C	T	H	H	A	A	A	A	A	B	H	H	B	B	B	B	H	A	B	B	H	B	A	B	B	B	H	A	B	H	A	H	A	B	H	N	A	H	H	A	A	A	A	B	A	A	B
Chr3.100	3	34011827	A	G	H	N	A	A	A	A	H	B	B	A	B	B	B	B	B	A	B	B	A	B	A	B	B	B	H	A	B	A	A	N	A	B	A	A	A	B	H	A	A	A	A	B	A	A	B
Chr3.101	3	34125106	A	G	N	H	A	A	A	A	N	B	N	B	B	B	N	N	N	A	B	N	N	B	A	B	B	B	B	A	B	B	N	H	N	B	N	N	N	B	B	A	A	A	A	B	A	A	B
Chr3.102	3	34130067	T	A	H	H	A	A	A	A	H	B	H	B	B	B	B	H	H	A	B	B	A	B	A	B	B	B	H	A	B	B	A	H	A	B	H	A	A	H	H	A	A	A	A	B	H	A	B
Chr3.103	3	34183962	G	A	H	A	A	A	A	A	H	B	H	B	B	B	B	B	H	A	B	B	A	B	A	B	B	B	H	A	B	B	A	H	A	H	A	A	A	H	H	A	A	A	A	B	A	A	B
Chr3.104	3	34194438	C	A	N	A	A	A	A	A	H	N	B	B	B	B	N	B	H	N	N	B	A	B	A	B	B	B	A	A	B	N	N	H	A	B	H	A	N	H	H	A	A	A	A	B	A	A	B
Chr3.105	3	34233971	C	A	H	H	A	A	A	A	H	H	H	B	B	B	B	A	H	A	B	B	A	B	A	B	B	B	B	A	B	B	A	H	A	B	H	A	A	H	H	A	A	A	A	H	A	A	B
Chr3.106	3	34236533	G	A	N	N	A	A	A	A	A	B	B	B	B	B	B	B	A	N	N	N	A	B	A	B	B	B	H	A	B	B	A	H	A	N	H	A	N	N	H	A	A	A	A	B	A	A	B
Chr3.107	3	34270667	G	A	H	N	A	A	A	A	A	H	H	B	B	B	B	H	H	A	N	B	A	B	A	B	B	B	A	A	B	B	A	H	A	B	H	A	N	H	H	A	A	A	A	B	A	A	B
Chr3.108	3	34270733	A	C	N	N	A	A	N	A	A	B	H	N	B	B	N	N	N	A	N	N	N	B	A	N	N	B	H	N	B	N	N	H	A	B	N	N	A	B	H	N	A	A	A	B	A	A	B
Chr3.109	3	34332595	G	A	A	H	A	A	A	A	N	H	H	B	B	N	B	B	H	A	N	B	A	B	A	B	B	B	B	A	B	N	A	H	A	B	H	A	A	A	H	A	A	A	A	B	A	A	B
Chr3.110	3	34336120	T	C	H	H	A	A	A	A	N	B	H	B	B	B	B	B	H	A	B	B	A	B	A	B	B	B	H	A	B	B	A	B	A	B	B	A	A	H	H	A	A	A	A	B	H	A	B
Chr3.111	3	34336186	C	T	H	N	A	A	A	A	H	H	A	B	B	B	B	N	B	A	B	B	A	B	A	B	B	B	H	A	B	B	A	H	A	B	N	N	N	H	B	A	A	A	A	B	A	A	B
Chr3.112	3	34361679	G	A	H	H	A	A	A	A	H	H	H	B	B	B	B	B	H	A	B	B	A	B	A	B	B	B	H	A	B	B	A	H	A	B	H	A	A	H	H	A	A	A	A	B	A	A	B
Chr3.113	3	34381359	A	G	B	H	A	A	A	A	H	H	H	B	B	B	B	H	H	A	B	B	N	B	A	B	B	B	H	A	B	B	A	H	A	B	H	A	A	H	H	A	A	A	A	B	A	A	B
Chr3.114	3	34415755	C	T	N	H	A	A	A	A	A	A	B	B	B	B	N	N	A	A	B	N	N	B	A	B	B	B	H	A	B	N	N	H	A	B	N	N	A	H	H	A	A	A	A	B	A	A	B
Chr3.115	3	34431142	G	A	H	H	A	A	A	A	H	H	B	B	B	B	N	B	H	A	B	N	A	B	A	B	B	B	H	A	B	B	N	H	A	B	H	A	A	H	H	A	A	A	A	B	A	A	B
Chr3.116	3	34509400	G	A	H	B	A	N	A	A	A	B	A	N	N	B	B	A	B	N	N	B	A	B	A	N	B	B	N	A	B	N	N	B	A	B	N	A	N	N	H	A	A	A	A	B	A	A	B
Chr3.117	3	34533231	A	C	N	A	A	A	A	A	N	B	H	N	N	B	N	B	A	A	B	N	N	B	A	N	N	B	A	A	B	N	N	N	A	B	B	N	A	N	B	A	A	A	A	N	A	A	B
Chr3.118	3	34658279	A	C	N	A	A	N	A	A	A	H	N	B	B	B	B	B	H	A	N	B	A	N	A	B	B	B	H	A	B	B	A	H	A	B	H	A	A	H	H	A	A	A	A	B	A	A	H
Chr3.119	3	34667427	A	T	B	H	A	A	A	A	H	H	H	B	B	B	N	B	H	A	B	B	A	B	A	B	B	B	A	A	B	H	A	H	A	B	H	A	A	H	H	A	A	A	A	B	A	A	H
Chr3.120	3	34684718	T	A	A	H	A	A	A	A	H	B	H	B	B	B	B	H	A	A	B	B	A	B	A	B	B	B	H	A	B	B	A	B	A	B	H	A	A	A	H	A	A	A	A	B	A	A	H
Chr3.121	3	34764176	G	C	H	H	A	A	A	A	A	A	H	B	B	B	H	H	H	A	B	B	A	B	A	B	B	B	H	A	B	B	A	H	A	B	H	A	A	H	H	A	A	A	A	B	A	A	H
Chr3.122	3	34773909	C	A	H	H	A	A	A	A	A	A	H	B	B	B	B	B	H	A	B	B	A	B	A	B	B	B	H	A	B	B	A	H	A	B	H	A	A	H	H	A	A	A	A	B	H	A	H
Chr3.123	3	34786838	G	C	H	H	A	N	A	A	A	A	H	B	B	B	B	B	A	A	B	B	A	B	A	B	B	B	H	A	B	B	A	H	A	B	B	A	N	H	H	A	A	A	A	B	A	A	H
Chr3.124	3	34787094	T	C	H	H	A	A	A	A	A	A	H	B	B	B	B	N	H	A	B	B	A	B	H	B	B	B	A	A	B	B	A	H	A	B	H	N	A	H	H	A	A	A	A	B	H	A	H
Chr3.125	3	34794011	T	C	H	H	A	A	A	A	A	A	H	B	B	B	B	H	H	A	B	H	A	B	A	B	B	B	H	A	B	B	A	H	A	B	H	A	A	H	H	A	A	A	A	B	A	A	H
Chr3.126	3	34801500	A	C	N	B	N	A	A	A	N	N	B	B	B	B	B	B	H	A	B	B	H	B	A	B	B	B	N	N	B	B	A	B	A	B	A	A	A	B	H	A	A	A	A	B	A	A	H
Chr3.127	3	34818700	G	A	H	B	A	A	A	A	A	A	H	B	B	B	B	H	B	A	H	B	A	B	A	B	B	B	H	A	B	B	A	H	A	B	H	N	A	H	H	A	A	A	A	B	A	A	H
Chr3.128	3	35108969	G	A	H	H	A	H	A	A	A	A	H	H	B	B	B	H	H	H	B	B	A	B	A	B	B	B	H	A	B	B	A	H	A	B	H	A	A	H	H	A	A	A	A	B	A	A	H
Chr3.129	3	35146511	C	T	A	H	A	H	A	A	A	N	N	B	B	B	B	N	N	A	N	N	N	B	A	B	N	B	B	A	B	B	N	H	A	B	A	N	N	H	H	A	A	A	A	B	B	A	H
Chr3.130	3	35445145	T	C	H	A	H	H	A	B	A	A	H	B	B	B	B	H	H	H	B	B	A	B	A	B	B	B	H	A	B	H	A	H	A	B	H	A	A	A	A	H	H	A	A	B	B	A	H
Chr3.131	3	35478039	A	C	H	A	H	H	A	B	A	A	H	B	B	B	N	B	H	A	B	B	A	B	A	B	N	B	H	A	B	B	A	H	A	B	H	A	A	N	A	H	H	A	A	B	B	A	H
Chr3.132	3	35479990	C	G	H	H	A	H	A	B	A	A	H	B	B	B	B	H	A	N	N	B	A	B	A	B	B	B	H	A	B	B	A	H	A	B	B	A	A	A	A	A	A	A	A	B	A	A	H
Chr3.133	3	35663282	G	A	A	B	B	H	H	B	B	B	H	A	A	A	A	N	A	A	B	H	A	B	B	A	A	A	B	B	A	N	A	H	A	H	B	A	A	H	H	A	A	B	A	A	A	B	A
Chr3.134	3	35762611	A	G	H	H	H	H	A	H	A	A	H	H	B	B	B	H	H	H	B	B	A	B	H	B	B	B	B	A	B	B	A	H	H	H	H	N	A	A	A	A	A	A	A	A	A	H	H
Chr3.135	3	35794531	C	T	B	H	H	H	A	B	A	A	H	B	B	B	B	A	H	H	B	B	N	B	H	B	B	B	H	A	B	B	A	H	H	H	H	A	A	A	A	A	A	A	A	A	A	H	H
Chr3.136	3	36064833	G	C	N	H	H	N	A	B	A	A	B	B	B	B	B	B	B	H	B	B	B	B	H	B	N	B	H	A	B	B	N	H	B	B	N	A	A	A	A	H	H	A	A	B	B	H	H
Chr3.137	3	36140348	T	A	B	H	H	H	A	B	A	A	B	B	B	B	B	H	H	H	B	B	B	B	H	B	B	B	B	A	B	B	A	H	H	H	B	A	A	A	A	A	A	A	A	A	A	H	H
Chr3.138	3	36173525	A	G	B	B	H	B	A	B	A	A	B	B	B	B	B	N	A	H	B	B	N	B	H	B	B	B	H	A	B	B	A	N	H	B	B	A	A	A	A	H	H	A	N	B	B	H	H
Chr3.139	3	36266823	C	T	H	H	H	H	A	B	A	A	B	B	B	B	B	H	H	H	B	B	H	B	H	B	B	B	H	A	B	B	A	H	H	B	B	A	A	A	A	A	A	A	A	B	A	H	H
Chr3.140	3	36326301	C	T	H	H	H	H	A	H	A	A	B	B	B	B	B	N	H	H	B	N	H	B	H	B	B	B	H	A	B	B	A	H	H	B	B	A	A	A	A	H	H	A	A	B	B	H	H
Chr4.1	4	243203	T	C	A	A	A	B	B	H	B	B	H	B	H	A	A	H	H	H	A	A	A	H	H	B	B	A	B	B	H	B	B	B	B	H	A	H	H	A	H	B	B	B	B	B	N	B	H
Chr4.2	4	310603	A	G	A	A	A	H	B	H	B	B	H	H	H	N	A	A	H	A	N	N	A	H	H	B	B	A	B	B	H	B	B	B	B	H	A	B	H	A	A	B	B	B	B	B	N	B	A
Chr4.3	4	439305	A	G	N	N	A	N	B	A	N	B	B	B	H	A	A	B	A	H	A	A	A	N	H	B	B	A	B	N	H	B	B	B	B	H	A	N	B	A	H	B	B	B	B	B	A	B	H
Chr4.4	4	514124	A	G	A	A	A	B	B	H	B	B	H	B	H	A	A	H	B	H	N	N	A	H	H	B	B	A	B	N	H	B	B	B	B	H	A	B	B	A	H	B	B	B	B	B	A	B	H
Chr4.5	4	518110	G	C	A	A	A	H	B	H	B	B	H	H	H	A	A	A	H	H	A	A	A	H	H	B	B	A	B	B	H	B	B	B	B	H	A	B	B	A	H	B	B	B	B	B	A	B	H
Chr4.6	4	571128	G	A	A	A	A	B	B	H	B	B	N	H	H	A	A	H	H	H	A	A	A	H	H	B	B	A	B	B	H	B	B	B	B	H	A	N	B	A	H	B	B	B	B	B	A	B	H
Chr4.7	4	865401	T	C	A	A	A	B	B	H	B	B	H	H	A	A	A	A	H	B	A	A	H	B	H	B	B	A	B	B	H	B	B	B	B	H	A	B	B	A	H	B	B	B	B	B	A	B	H
Chr4.8	4	1076042	T	G	A	N	A	B	B	H	H	H	H	H	H	A	A	H	H	H	A	A	H	H	H	B	B	A	B	B	H	B	B	B	B	H	A	B	B	A	H	B	B	B	B	B	B	B	H
Chr4.9	4	1743685	G	A	A	H	A	B	B	H	H	H	H	H	A	A	A	A	H	H	A	A	H	H	H	H	B	A	B	B	H	B	B	B	B	H	A	N	N	H	H	B	B	B	B	B	A	B	H
Chr4.10	4	1756344	C	A	A	H	A	B	B	H	H	H	H	H	H	A	A	H	H	H	A	A	H	H	H	B	B	A	B	B	H	B	B	B	B	H	A	B	B	A	H	B	B	B	B	B	A	B	H
Chr4.11	4	1914818	A	T	A	H	A	B	B	H	H	A	H	H	H	A	N	N	H	H	A	A	H	H	H	B	B	A	B	B	H	B	B	B	B	H	A	N	B	A	H	B	H	B	B	B	A	B	H
Chr4.12	4	2031729	T	A	A	H	A	A	A	H	H	H	H	H	H	A	A	H	H	H	A	A	H	H	H	B	B	A	B	B	H	B	N	B	B	H	A	B	B	A	H	B	B	B	B	B	B	B	A
Chr4.13	4	2457592	G	A	N	B	A	A	A	A	N	A	A	A	H	A	N	N	H	B	A	N	N	B	H	B	B	A	B	N	H	N	N	N	B	A	N	N	B	A	B	B	B	B	B	A	A	B	H
Chr4.14	4	2477831	C	T	A	H	A	A	A	H	A	H	A	H	H	A	A	H	H	H	A	A	H	H	H	B	B	A	B	B	H	B	B	B	B	A	A	B	B	A	H	B	B	B	B	A	A	B	H
Chr4.15	4	2482131	G	A	A	A	A	A	A	H	H	H	A	H	H	A	A	N	A	A	A	A	N	H	H	B	B	A	B	B	H	B	N	B	B	A	A	B	N	A	H	B	B	B	B	A	H	B	H
Chr4.16	4	2782159	C	T	A	H	A	A	A	A	H	H	A	H	H	A	A	A	H	H	A	A	H	H	H	B	B	A	B	B	H	B	B	H	B	A	A	B	B	A	H	B	B	B	B	A	N	B	H
Chr4.17	4	2809823	T	C	N	H	A	A	A	A	N	A	A	A	A	A	A	A	A	B	A	A	A	H	H	B	B	A	N	B	H	N	B	B	B	A	A	B	B	A	H	B	B	B	B	A	B	B	H
Chr4.18	4	2824598	T	G	A	H	A	N	A	A	H	A	A	H	H	A	A	A	B	B	A	A	H	H	H	B	B	A	B	B	H	B	B	B	B	A	A	B	N	A	H	B	B	B	B	A	B	B	B
Chr4.19	4	3568485	T	A	A	B	A	A	A	A	H	H	A	H	H	A	A	H	H	H	A	A	H	H	H	B	B	A	B	B	H	B	B	B	B	A	A	B	B	A	H	B	B	B	B	A	B	B	H
Chr4.20	4	4169785	C	T	A	H	A	A	A	A	H	H	A	H	H	A	A	N	H	H	A	A	H	H	H	B	B	A	B	B	H	B	B	B	B	A	A	B	B	A	H	B	B	B	B	A	A	B	B
Chr4.21	4	4268229	A	G	N	N	A	A	A	A	A	A	A	H	N	A	A	N	A	H	A	A	A	A	H	N	B	A	N	N	A	N	N	B	N	H	A	N	B	A	H	N	B	N	N	B	N	B	A
Chr4.22	4	4399327	C	T	A	A	A	A	A	A	A	H	A	A	A	A	A	A	A	H	A	A	A	A	H	B	B	A	B	B	A	A	A	A	A	H	A	A	A	A	H	A	A	A	A	B	B	B	A
Chr4.23	4	4406607	T	C	A	A	A	A	A	A	H	H	A	A	A	A	A	H	H	H	A	H	A	A	H	B	B	A	B	B	A	A	A	A	A	H	A	A	A	A	H	A	A	A	A	B	B	B	A
Chr4.24	4	4418061	T	C	A	N	A	A	N	A	A	A	N	A	A	A	A	A	A	A	N	A	A	A	H	B	B	A	B	B	A	A	N	A	A	B	A	N	A	N	H	A	A	A	A	B	B	B	A
Chr4.25	4	4473027	C	G	A	H	A	A	H	A	A	A	A	H	H	A	A	A	H	H	A	A	H	A	H	B	B	A	B	B	H	B	B	B	B	H	A	B	B	A	H	B	B	B	B	B	A	B	H
Chr4.26	4	4637721	C	G	A	H	A	A	A	A	H	H	A	H	H	A	A	H	H	A	A	A	H	A	H	B	B	A	B	B	H	B	B	B	B	H	A	B	B	A	H	B	B	B	B	B	A	B	H
Chr4.27	4	5296390	T	C	H	H	A	A	A	A	H	H	A	H	H	A	A	B	H	H	A	A	H	H	H	B	B	A	B	B	H	B	B	B	B	H	A	B	B	A	H	B	B	B	B	B	A	B	H
Chr4.28	4	6056880	T	C	A	N	A	H	A	A	H	H	A	H	H	A	A	B	H	H	A	A	A	A	H	B	N	A	B	B	H	N	B	B	B	H	N	B	B	A	H	B	B	B	B	B	B	B	H
Chr4.29	4	6070548	C	A	A	A	A	A	A	A	H	H	A	A	A	A	A	B	H	H	A	A	A	A	H	B	B	A	B	B	A	A	A	A	A	H	A	A	A	A	H	A	A	A	A	B	N	B	A
Chr4.30	4	6228039	G	A	A	H	A	A	A	A	A	A	A	B	H	A	A	B	A	B	A	A	A	A	H	B	B	A	B	B	H	B	B	B	B	A	A	N	B	A	H	B	B	B	B	B	B	B	A
Chr4.31	4	6255403	G	C	A	H	A	A	A	A	H	H	A	H	H	A	A	B	H	H	A	A	H	A	H	B	B	A	B	B	H	B	B	H	B	H	A	B	B	A	H	B	B	B	B	B	A	B	H
Chr4.32	4	6256035	C	T	A	H	A	A	A	A	H	H	A	H	H	A	A	B	H	H	A	A	H	A	H	B	B	A	B	B	H	B	B	B	B	H	A	B	B	A	H	B	B	B	B	B	B	B	H
Chr4.33	4	6481939	C	A	A	A	A	A	A	A	H	H	A	A	A	A	A	B	H	H	A	A	A	A	H	B	B	A	B	B	A	A	A	A	A	H	A	A	A	A	H	A	A	A	A	B	A	B	A
Chr4.34	4	6889264	G	A	N	N	A	N	N	A	H	H	A	A	A	N	N	B	B	B	N	N	A	A	B	B	B	A	B	B	A	N	N	N	A	B	N	N	A	A	H	A	A	A	N	B	B	B	A
Chr4.35	4	6906892	G	A	A	A	A	A	A	A	H	H	A	A	A	A	A	B	H	H	A	A	A	A	H	B	B	A	B	B	A	A	A	A	A	H	A	A	A	A	H	A	A	A	A	B	A	B	A
Chr4.36	4	6939045	G	C	A	A	A	A	A	A	H	H	A	A	A	A	A	B	H	H	A	A	A	A	H	B	B	A	B	B	A	A	A	A	A	H	A	A	N	A	H	A	A	A	A	B	B	B	A
Chr4.37	4	6939097	A	C	A	H	A	A	A	A	B	H	A	H	H	B	A	N	A	A	A	A	N	A	H	B	B	A	B	B	H	B	B	B	B	H	A	N	B	A	H	B	B	B	B	B	N	B	H
Chr4.38	4	6968010	A	G	A	A	A	A	A	A	H	H	A	A	A	A	A	B	H	H	A	A	A	A	H	B	B	A	B	B	A	N	A	A	A	H	A	A	A	A	H	A	A	A	A	H	B	B	A
Chr4.39	4	10030291	C	T	N	N	A	A	A	A	A	A	A	A	B	N	A	N	N	B	A	A	N	A	H	N	N	A	B	N	H	B	A	B	B	B	B	B	N	A	A	B	N	B	B	B	B	B	A
Chr4.40	4	11746986	A	T	H	H	A	H	A	A	A	A	H	B	B	B	B	H	H	H	B	B	H	B	A	B	B	B	H	A	B	B	A	H	A	B	H	A	A	A	A	A	A	A	A	B	A	A	H
Chr4.41	4	13251149	C	T	A	A	A	A	A	A	A	A	A	A	A	A	A	B	N	A	N	A	A	A	H	B	N	A	B	B	A	A	A	N	A	B	A	A	A	A	A	A	A	A	A	B	A	B	A
Chr4.42	4	13403374	G	A	A	A	A	A	A	A	A	A	A	A	A	A	A	N	H	A	A	A	A	A	H	B	N	A	B	B	A	A	A	A	A	A	A	A	A	A	H	A	A	A	A	B	A	B	A
Chr4.43	4	13446695	A	G	A	A	A	A	A	A	H	A	A	A	A	A	A	N	N	A	A	A	A	A	H	B	B	A	B	B	A	A	A	A	A	H	N	N	N	A	H	A	A	A	N	B	A	B	A
Chr4.44	4	13470139	T	C	N	N	A	A	N	A	N	H	N	H	N	B	A	N	A	N	N	A	N	A	H	B	N	A	N	B	H	N	N	B	B	B	N	B	B	A	A	B	B	B	B	B	B	B	B
Chr4.45	4	13670452	C	T	A	N	A	A	A	A	H	A	A	A	A	A	N	B	H	A	A	A	N	A	H	B	N	A	B	B	A	N	A	N	A	H	A	A	N	A	H	A	A	A	A	B	A	B	A
Chr4.46	4	13909638	T	C	N	N	A	A	A	A	B	A	A	A	N	N	A	N	N	A	A	A	N	A	H	B	B	A	B	B	A	A	A	A	A	N	A	N	N	A	H	A	A	A	A	B	A	B	A
Chr4.47	4	14138401	C	T	A	A	A	A	A	A	B	A	A	A	A	N	A	B	H	A	A	N	A	A	H	B	B	A	B	B	A	N	N	N	N	H	A	N	N	A	H	N	N	N	N	B	A	B	A
Chr4.48	4	14155169	T	C	N	N	A	N	A	A	B	H	A	B	N	B	N	B	B	A	A	A	A	A	H	B	B	A	B	B	B	N	N	B	B	N	A	B	B	A	H	B	B	B	B	B	B	B	B
Chr4.49	4	14296009	G	A	A	A	A	A	H	A	H	H	A	A	A	A	A	N	H	A	H	A	A	A	H	B	B	A	B	B	A	A	A	A	A	H	A	A	A	A	H	A	A	A	A	B	A	B	A
Chr4.50	4	14650453	G	T	A	N	A	A	H	A	B	H	A	H	H	B	A	B	A	A	A	A	B	A	H	B	B	A	B	B	H	B	H	B	B	H	N	B	B	A	H	B	B	B	B	B	H	B	H
Chr4.51	4	15414665	C	G	N	N	A	A	H	A	N	A	A	N	N	N	N	N	N	N	N	N	N	A	H	B	N	A	N	N	A	N	N	N	N	H	N	N	N	A	H	N	N	N	N	B	B	B	A
Chr4.52	4	15454956	G	A	N	B	H	A	H	H	N	B	B	A	H	B	N	B	B	B	N	N	N	A	A	A	B	B	B	B	B	B	B	B	H	N	B	N	N	B	B	B	B	H	B	B	B	H	B
Chr4.53	4	15942797	A	G	A	A	H	A	H	A	H	H	A	A	A	N	A	B	B	A	A	A	N	A	H	B	B	A	B	B	A	N	A	N	N	H	A	N	N	A	H	N	N	N	N	B	N	B	A
Chr4.54	4	15957628	T	C	A	A	A	A	H	A	H	H	A	A	A	N	A	B	H	A	A	A	A	A	H	B	B	A	B	B	A	N	A	N	N	H	A	N	N	A	H	B	N	B	N	B	N	B	A
Chr4.55	4	15957694	A	G	N	N	A	N	H	A	B	H	A	B	B	B	A	B	B	N	A	N	N	A	B	B	B	A	B	B	H	B	B	B	B	H	A	B	B	A	H	B	B	B	B	B	B	B	B
Chr4.56	4	15975560	T	A	H	H	A	A	H	A	H	H	A	H	H	B	A	B	H	A	A	A	H	A	H	B	B	A	B	B	H	B	H	B	B	H	A	B	B	A	H	B	B	B	B	B	B	B	H
Chr4.57	4	16012775	G	A	A	A	A	A	H	A	H	A	A	A	A	A	A	B	H	A	A	A	A	A	H	B	B	A	B	B	A	A	A	A	A	H	A	A	A	A	H	A	A	A	A	B	A	B	A
Chr4.58	4	16023294	A	G	A	A	A	A	H	A	H	A	A	A	A	A	A	B	H	A	A	A	A	A	H	B	B	A	B	B	A	A	A	A	A	H	A	A	A	A	H	A	A	A	A	B	A	B	A
Chr4.59	4	16023360	C	T	A	A	A	A	H	A	H	H	A	A	A	A	A	B	H	A	A	A	A	A	H	B	B	A	B	B	A	A	A	A	A	H	A	A	A	A	H	A	A	A	A	B	H	B	A
Chr4.60	4	16070031	C	T	A	A	A	A	H	A	H	A	A	A	A	A	A	N	A	A	A	A	A	A	H	B	B	A	B	B	A	A	A	A	A	B	A	N	A	A	H	A	A	A	A	B	A	B	A
Chr4.61	4	16103357	A	G	A	N	A	A	A	A	A	A	N	A	A	A	A	N	A	A	A	A	A	A	H	B	N	A	B	N	A	N	A	N	A	H	A	A	A	A	A	A	A	A	N	B	A	B	A
Chr4.62	4	16103405	A	G	A	A	A	A	H	A	H	A	A	A	A	A	N	N	H	A	A	A	A	A	H	B	B	A	B	B	A	A	A	A	A	H	A	N	A	A	H	A	A	A	A	B	N	B	A
Chr4.63	4	16164602	G	A	N	A	A	A	B	A	B	H	A	A	A	A	A	N	N	A	A	A	A	A	H	B	N	A	B	B	A	A	A	A	A	H	N	A	A	A	H	A	A	A	A	B	A	B	A
Chr4.64	4	16235833	C	T	A	A	A	A	H	A	H	A	A	A	A	A	N	B	H	A	A	A	A	H	H	B	B	A	B	B	A	A	A	A	A	H	A	A	A	A	H	A	A	A	A	B	A	B	A
Chr4.65	4	16284680	G	C	A	N	A	A	H	A	B	A	A	A	A	A	A	B	H	A	A	A	A	A	H	B	B	A	B	B	A	A	A	A	A	H	A	A	A	A	H	A	A	A	A	B	H	B	A
Chr4.66	4	16362371	G	A	A	A	A	A	H	A	B	H	A	A	A	A	A	B	H	A	A	N	A	A	H	B	B	A	B	B	A	A	A	A	A	H	A	N	A	A	H	A	A	A	A	B	B	B	A
Chr4.67	4	16520317	C	T	N	A	A	A	H	A	N	A	A	A	A	A	A	N	A	A	A	A	A	A	H	B	B	A	B	B	A	A	A	A	A	H	A	A	A	A	H	A	A	A	A	B	A	B	A
Chr4.68	4	16573446	C	T	A	N	A	A	A	A	H	H	A	A	A	A	A	N	H	A	A	A	A	A	H	B	B	A	B	B	A	A	A	A	A	H	A	N	N	A	H	A	A	A	A	B	B	B	A
Chr4.69	4	16586214	G	A	A	A	A	A	H	A	H	A	A	A	A	A	A	B	H	A	A	A	A	A	H	B	B	A	B	B	A	A	A	A	A	H	A	A	A	A	H	A	A	A	A	B	H	B	A
Chr4.70	4	16622450	T	C	A	A	A	A	H	A	A	H	A	A	A	A	A	B	H	A	A	A	A	A	H	B	B	A	B	B	A	A	A	A	A	H	A	A	A	A	H	A	A	A	A	B	H	B	A
Chr4.71	4	16671570	T	G	N	A	A	A	H	A	H	H	A	A	A	A	A	B	N	N	N	A	N	A	H	N	B	A	B	B	A	A	A	A	A	A	A	A	A	A	H	A	A	A	A	B	B	B	A
Chr4.72	4	16687477	T	C	A	A	A	A	H	A	H	H	A	A	A	A	A	B	H	A	A	A	A	A	H	B	B	A	B	B	A	A	A	A	A	H	A	A	H	A	H	A	A	A	A	B	B	B	A
Chr4.73	4	16733290	G	A	A	B	A	A	H	A	H	A	A	H	H	B	A	B	A	A	A	A	H	A	H	B	B	A	B	B	H	B	A	B	B	H	A	B	B	A	H	B	B	B	B	B	B	B	H
Chr4.74	4	16758759	T	A	A	H	A	H	H	A	H	H	A	H	H	B	A	B	H	A	A	A	H	A	H	B	B	A	B	B	H	B	H	B	B	H	A	B	B	A	H	B	B	B	B	B	B	B	H
Chr4.75	4	17483542	T	A	A	N	A	B	H	A	A	A	A	A	A	A	N	N	H	A	A	N	A	A	H	B	B	A	N	N	A	A	N	N	A	A	A	N	A	A	H	A	A	A	A	B	A	B	A
Chr4.76	4	17607340	C	G	N	N	A	H	H	A	A	H	A	A	A	A	A	B	A	A	A	A	A	A	H	B	B	A	B	B	A	A	A	A	A	H	A	N	A	B	H	A	A	A	A	B	H	B	A
Chr4.77	4	17622727	T	A	A	A	A	H	H	A	A	H	A	A	A	A	A	B	H	A	A	A	A	A	H	B	B	A	B	B	A	A	A	H	A	H	A	A	A	H	H	A	A	A	A	B	H	B	A
Chr4.78	4	18761462	A	G	N	A	A	H	H	A	N	A	A	A	A	A	N	N	N	N	A	N	N	N	A	B	B	A	N	N	A	N	N	N	N	N	N	A	N	B	B	A	A	A	A	A	B	A	N
Chr4.79	4	18763720	C	T	A	N	A	H	H	A	A	A	A	A	A	N	A	N	H	N	A	A	N	A	A	B	B	A	B	N	A	N	N	A	N	A	A	N	N	B	B	N	N	N	N	A	H	A	A
Chr4.80	4	18763786	C	T	A	A	A	H	H	A	A	H	A	A	A	A	A	B	H	A	A	A	A	A	A	B	B	A	B	B	A	A	A	A	A	A	A	A	A	B	B	A	A	A	A	A	H	A	A
Chr4.81	4	18786714	C	G	A	H	A	H	H	A	A	H	A	A	A	B	A	B	H	A	A	A	H	H	A	B	B	A	B	B	A	B	N	A	B	A	A	B	B	B	B	B	B	B	B	A	H	A	H
Chr4.82	4	18827868	C	T	N	A	A	A	H	A	A	A	A	N	A	N	N	B	B	A	N	N	N	A	A	B	B	A	B	B	A	N	N	A	N	A	A	N	N	B	B	N	N	N	N	A	H	A	A
Chr4.83	4	18900012	A	G	N	A	A	A	A	A	A	A	A	A	A	A	A	B	H	A	A	A	A	A	A	B	N	A	B	B	A	N	A	A	A	A	A	A	A	B	B	A	A	A	A	A	H	A	A
Chr4.84	4	19095800	G	A	A	A	A	H	H	A	A	A	A	A	A	A	A	N	H	A	A	A	A	B	A	B	B	A	B	B	A	A	A	A	A	A	A	A	A	H	B	A	A	A	A	A	A	A	A
Chr4.85	4	19097850	T	C	A	A	A	H	H	A	N	A	A	A	A	A	A	B	H	A	A	A	A	B	A	B	B	A	B	B	A	A	A	A	A	A	A	A	A	B	B	A	A	A	A	A	A	A	A
Chr4.86	4	19626433	A	G	A	A	A	H	A	A	A	H	A	A	A	A	A	B	A	A	A	A	N	B	A	B	B	A	B	B	A	A	A	A	A	A	A	A	A	B	B	A	A	A	A	A	A	A	A
Chr4.87	4	19691816	A	C	A	A	A	H	A	A	A	H	A	A	A	A	A	B	A	A	A	A	A	B	A	B	B	A	B	B	A	H	A	A	A	A	A	A	A	B	B	A	A	A	A	A	A	A	A
Chr4.88	4	19884839	G	A	A	B	A	H	A	A	N	N	A	A	A	B	A	B	A	A	A	A	H	B	A	H	B	A	B	B	A	B	A	A	B	H	A	B	B	B	B	B	B	B	B	B	H	A	H
Chr4.89	4	19936244	C	T	A	A	A	H	A	A	A	A	A	N	A	A	A	B	A	A	A	A	A	B	A	B	B	A	B	B	A	A	A	A	A	A	H	N	A	B	B	A	A	A	A	A	H	A	A
Chr4.90	4	19938904	T	C	A	A	A	B	A	A	A	A	A	A	A	A	N	B	A	A	A	A	A	B	A	B	B	A	B	B	A	A	A	A	A	A	B	N	A	B	B	A	A	A	A	A	H	A	A
Chr4.91	4	19975016	T	A	A	A	A	H	A	A	A	H	A	A	A	A	A	B	A	A	A	A	N	B	A	H	B	A	B	B	A	A	A	A	A	A	H	A	A	B	B	A	A	A	A	A	H	A	A
Chr4.92	4	19986447	C	T	A	A	A	H	A	A	A	A	A	A	A	A	A	B	A	A	A	A	A	B	A	H	B	A	B	B	A	A	A	A	A	N	H	H	N	N	B	A	A	A	A	A	H	A	A
Chr4.93	4	20277349	G	A	A	H	A	H	A	A	A	H	A	A	A	B	A	B	A	A	A	A	H	B	A	H	B	A	B	B	A	B	A	A	B	A	H	B	B	B	B	B	B	B	B	A	B	A	H
Chr4.94	4	20387558	T	C	A	H	A	H	A	A	A	H	A	A	A	B	A	B	A	A	A	A	H	B	A	H	B	A	B	B	A	B	A	A	B	A	H	B	B	B	B	B	B	B	B	A	H	A	H
Chr4.95	4	20415082	T	C	A	H	A	H	A	A	A	H	A	A	A	B	A	B	A	A	A	A	H	B	A	H	B	A	B	B	A	B	A	A	B	A	A	B	B	B	B	B	B	B	B	A	B	A	H
Chr4.96	4	20437501	G	A	A	H	A	A	A	A	A	A	A	A	A	B	A	B	A	A	A	A	H	B	A	H	B	A	B	B	A	N	A	A	B	A	H	N	N	B	B	B	B	B	B	A	A	A	H
Chr4.97	4	20496399	C	A	N	N	A	B	A	A	A	A	A	A	A	A	A	B	A	A	N	N	A	B	A	N	B	A	N	N	A	A	N	A	A	N	H	N	N	B	B	A	A	A	A	A	B	A	A
Chr4.98	4	20514771	T	C	A	A	A	H	A	A	A	H	A	A	A	A	A	B	A	A	A	A	A	B	A	H	B	A	B	B	A	A	A	A	A	A	H	A	A	B	B	A	A	A	A	A	B	A	A
Chr4.99	4	26929178	T	C	H	B	B	H	H	A	B	B	B	B	B	A	A	H	B	B	B	B	B	H	A	A	A	B	B	B	H	B	H	B	H	B	A	B	N	A	A	N	N	H	H	B	B	A	H
Chr4.100	4	27200632	T	C	A	A	A	A	B	A	B	B	A	A	A	A	N	H	A	A	A	A	A	B	A	H	A	A	H	B	A	A	N	A	A	B	B	N	N	B	B	A	A	A	A	B	A	A	A
Chr4.101	4	27221574	C	T	A	A	A	A	B	A	B	H	A	A	A	A	A	N	A	A	H	A	A	B	A	H	H	A	H	B	A	A	A	A	A	B	B	A	A	B	B	A	A	A	A	B	A	A	A
Chr4.102	4	27275795	T	A	A	A	A	A	B	A	B	H	A	A	A	A	A	H	A	A	A	A	A	B	A	H	H	A	H	B	A	A	A	A	A	B	B	A	A	B	B	A	A	A	A	B	A	A	A
Chr4.103	4	27279957	G	A	A	A	A	A	B	A	B	B	A	A	A	A	A	B	A	A	A	A	A	B	A	H	H	A	H	B	A	A	A	A	A	B	B	H	A	B	B	A	A	A	A	B	A	A	H
Chr4.104	4	27280616	C	T	A	A	A	A	B	A	B	H	A	A	A	A	A	A	A	A	A	N	A	B	A	H	A	A	N	N	A	A	A	A	A	B	B	A	A	B	B	A	A	A	N	B	A	A	A
Chr4.105	4	27281179	G	T	A	A	A	A	B	A	B	H	A	A	A	A	A	H	A	A	A	A	A	H	A	H	A	A	B	B	A	A	A	A	A	B	B	A	A	B	B	A	A	A	A	B	A	A	A
Chr4.106	4	27282113	A	G	N	N	A	A	B	A	B	H	A	A	A	A	N	N	A	A	A	A	N	B	A	H	A	A	A	B	A	N	A	A	A	B	B	N	A	B	B	A	A	A	A	B	A	A	A
Chr4.107	4	27316192	T	A	A	A	A	A	B	A	B	H	A	A	A	A	A	B	A	A	A	A	N	B	A	H	H	A	A	B	A	A	A	A	A	B	B	A	A	B	B	A	A	A	A	B	A	A	A
Chr4.108	4	27330428	T	C	N	N	A	A	B	A	B	B	A	A	A	A	A	N	N	A	A	A	N	B	A	H	B	A	A	H	A	A	A	A	A	B	B	N	N	B	B	A	A	A	A	B	A	A	A
Chr4.109	4	27390600	T	A	A	A	A	A	B	A	B	H	A	A	A	A	A	H	A	A	A	A	A	B	A	H	B	A	H	B	A	A	A	A	A	B	B	A	A	B	B	A	A	A	A	B	A	A	A
Chr4.110	4	27432557	A	G	A	A	A	A	B	A	B	B	A	A	A	A	A	A	A	A	A	A	A	B	A	A	A	A	B	B	A	A	A	A	A	B	B	A	N	B	B	A	A	A	A	H	B	A	A
Chr4.111	4	27461724	A	G	A	A	A	A	B	A	B	B	A	A	A	A	A	H	A	A	A	A	A	B	A	H	B	A	H	B	A	A	A	A	A	B	B	A	A	B	B	A	A	A	A	B	B	A	A
Chr4.112	4	27504330	A	G	N	N	A	A	B	A	B	B	A	A	A	A	N	B	A	N	A	A	A	B	A	H	N	A	N	B	A	A	A	A	A	B	B	A	N	B	B	A	A	A	A	B	B	A	A
Chr4.113	4	27510259	T	C	A	A	A	A	B	A	B	B	A	A	A	A	A	H	A	A	A	A	A	B	A	B	B	A	H	B	A	A	A	A	A	B	B	N	H	B	B	A	A	A	A	B	B	A	A
Chr4.114	4	27679687	A	C	N	N	A	B	B	A	B	B	A	N	A	A	A	H	A	A	A	A	A	B	A	H	A	A	B	B	A	N	A	A	N	B	B	N	N	B	B	A	A	A	N	B	B	A	A
Chr4.115	4	27782473	C	T	N	A	A	B	B	A	N	B	A	A	A	A	A	A	A	A	N	N	A	B	A	H	N	A	H	B	A	N	A	A	A	B	B	N	A	B	B	A	A	A	A	B	B	A	A
Chr4.116	4	27846401	T	G	A	A	A	B	B	A	B	N	H	A	A	A	A	N	A	A	A	A	A	B	A	H	B	A	A	B	A	A	A	A	A	B	B	A	A	B	B	A	H	A	A	B	B	A	A
Chr4.117	4	27931992	C	T	N	A	A	N	B	A	B	B	A	A	A	A	A	N	A	A	N	A	A	B	A	H	N	A	H	B	A	A	A	A	A	B	B	N	A	B	B	A	A	A	A	A	B	A	A
Chr4.118	4	28575620	A	C	A	A	A	B	B	A	B	B	A	A	A	A	H	A	A	A	A	A	A	B	A	H	H	A	H	B	A	A	A	A	A	B	B	A	A	B	B	A	H	A	A	B	A	A	A
Chr4.119	4	28832918	A	G	A	A	A	N	B	A	B	B	A	A	A	A	A	H	A	A	A	A	A	B	A	B	B	A	A	B	A	A	A	A	A	B	B	A	N	B	B	A	H	A	A	B	A	A	A
Chr4.120	4	28843389	T	A	A	A	A	B	B	A	B	B	A	A	A	A	A	H	A	A	A	A	A	B	A	B	B	A	H	B	A	A	A	A	A	B	B	A	A	B	B	A	H	A	A	B	A	A	A
Chr4.121	4	28922119	G	A	A	A	A	H	B	A	B	B	A	A	A	A	H	B	A	A	A	A	A	B	A	B	B	A	H	B	A	A	A	A	A	H	B	A	A	B	B	A	A	A	A	A	A	A	A
Chr4.122	4	29209627	A	T	A	A	A	B	B	A	B	B	A	A	A	A	A	H	A	A	A	A	A	B	A	B	B	A	H	B	A	A	A	A	A	H	B	A	A	B	B	A	A	A	A	A	A	A	A
Chr4.123	4	29340056	T	C	A	A	A	B	B	A	B	B	A	A	A	A	A	B	A	A	A	A	A	B	A	N	B	A	H	B	A	A	A	A	A	B	B	A	A	B	B	A	H	A	A	B	B	A	A
Chr4.124	4	29390712	C	G	A	A	A	B	B	A	B	B	A	A	A	A	A	H	A	A	A	A	A	B	A	B	B	A	H	B	A	A	A	A	A	B	B	A	A	B	B	A	H	A	A	B	A	A	A
Chr4.125	4	29439268	T	C	A	A	A	B	B	A	B	B	A	A	A	A	A	H	A	A	A	A	A	B	A	B	N	A	A	B	A	A	A	A	A	B	B	A	A	B	B	A	H	A	A	B	B	A	A
Chr4.126	4	29609620	T	C	A	A	A	B	B	A	B	B	A	A	A	A	A	B	A	A	N	A	A	B	A	B	B	A	H	B	A	A	N	A	A	B	B	N	N	B	B	A	H	A	A	B	A	A	A
Chr4.127	4	29616981	C	G	A	A	A	B	B	A	B	B	A	A	A	A	A	B	A	A	A	A	N	H	A	B	B	A	A	B	A	A	A	A	A	H	B	A	A	B	B	A	A	A	A	A	A	A	A
Chr4.128	4	29764019	C	A	A	A	A	N	B	A	B	B	A	A	A	A	A	H	A	A	A	A	A	B	A	B	B	A	H	B	A	A	A	A	A	H	B	A	A	N	B	A	A	A	A	A	A	A	A
Chr4.129	4	29764026	C	A	A	A	A	H	B	A	B	B	A	A	A	A	A	N	A	A	A	A	A	B	A	B	B	A	H	B	A	A	N	A	A	H	B	A	N	B	B	A	A	A	A	A	A	A	A
Chr4.130	4	29811310	T	A	A	A	A	B	B	A	B	B	A	A	A	A	A	A	A	A	A	A	A	B	A	B	B	A	H	B	A	N	A	A	A	H	B	A	A	B	B	A	A	A	A	A	A	A	A
Chr4.131	4	29867917	T	A	A	A	A	B	B	A	B	B	A	A	A	A	A	B	A	A	A	A	A	B	A	B	B	A	A	B	A	A	A	A	A	B	B	A	A	B	B	A	H	A	A	B	A	A	A
Chr4.132	4	29968454	G	C	A	N	A	B	B	A	B	A	A	N	A	A	N	B	A	A	A	A	A	B	A	B	B	A	H	B	A	A	N	A	A	A	N	A	A	N	B	A	A	A	A	A	A	A	A
Chr4.133	4	30000691	T	A	A	A	A	B	B	A	B	H	A	A	A	A	A	H	A	A	A	A	A	B	A	B	B	A	H	B	A	A	A	A	A	H	B	A	A	B	B	A	A	A	A	A	A	A	A
Chr4.134	4	30001736	A	G	A	N	A	B	B	A	B	H	A	A	A	A	A	B	A	A	A	A	A	B	A	B	B	A	H	B	A	A	A	A	A	B	B	A	A	B	B	A	B	A	A	B	A	A	A
Chr4.135	4	30198823	T	C	A	A	A	B	B	A	B	B	A	A	A	A	A	B	A	A	A	A	A	B	A	B	B	A	A	B	A	A	A	A	A	H	B	A	A	B	B	A	A	A	A	A	A	A	A
Chr4.136	4	30200786	T	G	A	A	A	B	B	A	B	H	A	A	A	A	A	H	A	A	A	A	A	B	A	B	B	A	H	B	A	A	A	A	A	H	B	A	N	B	B	A	A	A	A	A	A	A	A
Chr4.137	4	30213885	G	C	A	A	A	H	B	A	B	H	A	A	A	A	A	H	A	A	A	A	A	B	A	B	B	A	H	B	A	A	A	A	A	H	B	A	A	B	B	A	A	A	A	A	A	A	A
Chr4.138	4	30313979	T	C	A	A	A	B	B	A	B	H	A	A	A	A	A	B	A	A	A	A	N	B	A	B	B	A	A	B	A	A	A	A	A	H	B	A	A	B	B	A	A	A	A	A	A	A	A
Chr4.139	4	30687941	G	A	H	A	A	A	B	A	B	H	A	A	A	H	N	N	A	A	A	A	A	B	A	B	B	B	A	B	B	B	A	A	A	H	B	A	A	A	H	A	A	B	H	A	B	A	H
Chr4.140	4	30714851	C	T	N	A	N	N	A	A	N	A	A	A	A	A	A	B	H	B	B	B	A	B	H	B	B	A	N	N	A	A	A	A	A	A	B	N	A	A	B	N	B	A	N	A	A	B	N
Chr4.141	4	30790143	T	C	H	A	A	A	B	A	B	H	A	A	A	H	H	A	A	A	A	A	A	B	A	B	B	B	A	B	B	B	A	A	A	H	B	A	A	A	H	A	A	B	H	A	B	A	H
Chr4.142	4	30793277	T	G	H	A	A	A	B	A	B	H	A	A	A	H	H	A	A	A	A	A	A	B	A	B	B	B	A	B	B	B	A	A	A	H	B	A	A	A	H	A	A	B	H	A	B	A	A
Chr4.143	4	31112500	T	C	A	A	A	N	B	A	N	B	A	A	A	H	H	A	A	N	N	A	A	B	A	B	B	B	A	A	B	N	A	A	A	H	N	N	A	N	H	A	N	A	A	A	A	A	H
Chr4.144	4	31187260	C	T	H	A	A	A	B	A	B	H	H	A	A	H	H	A	A	A	A	A	A	B	A	B	B	B	A	H	B	B	A	A	A	H	B	A	A	A	H	A	A	A	A	A	A	A	H
Chr4.145	4	31188654	T	C	H	A	A	A	B	A	B	B	A	A	A	H	B	A	A	A	A	A	A	B	A	B	B	B	A	H	B	B	A	A	A	H	B	A	A	A	H	A	A	A	A	A	A	A	H
Chr4.146	4	31190343	G	A	H	A	A	A	B	A	B	H	A	A	A	H	H	A	A	A	A	A	A	B	A	B	B	B	A	H	B	B	A	A	A	H	B	A	A	A	H	A	A	A	A	A	A	A	B
Chr4.147	4	31192324	C	T	H	A	A	A	B	A	B	H	A	A	A	H	H	A	A	A	A	A	A	B	A	B	B	B	A	H	B	B	A	A	A	H	B	A	A	A	H	A	A	A	A	A	A	A	H
Chr4.148	4	31251238	C	T	H	A	A	A	B	A	B	B	A	A	A	H	H	A	A	A	A	A	A	B	A	H	H	B	A	A	B	B	A	A	A	H	B	A	A	A	A	A	A	A	A	A	B	A	H
Chr4.149	4	31276871	G	A	N	A	A	A	B	A	N	B	A	A	A	H	A	N	A	A	A	A	B	B	A	B	A	B	A	H	B	B	A	A	A	H	B	N	A	A	A	A	A	A	A	A	B	A	H
Chr4.150	4	31391749	A	C	H	A	A	A	B	A	B	B	A	A	A	H	H	A	A	A	A	A	H	B	A	H	A	B	A	H	B	B	A	A	A	H	B	A	A	A	H	A	A	A	A	A	B	A	H
Chr4.151	4	31395072	G	A	B	A	A	N	B	A	B	H	A	A	A	H	B	N	A	A	A	A	A	B	A	H	N	B	A	H	B	B	A	A	A	H	B	A	A	A	H	A	A	A	A	A	B	N	B
Chr4.152	4	31401484	C	T	H	A	A	A	B	A	B	H	A	A	A	H	H	A	A	A	A	A	A	B	A	H	H	B	A	H	B	B	A	A	A	H	B	A	A	A	A	A	A	A	A	A	B	A	H
Chr4.153	4	31439249	A	G	B	A	A	A	B	A	B	B	A	A	A	A	A	A	A	A	A	A	A	B	A	H	H	H	A	H	B	B	A	A	A	B	B	A	A	A	H	A	A	A	A	A	B	A	H
Chr4.154	4	31452232	T	C	N	N	A	A	B	A	B	H	N	A	A	H	N	N	A	A	A	A	B	B	A	H	N	B	A	B	B	B	N	A	A	H	B	N	N	A	H	A	A	A	A	A	B	A	H
Chr4.155	4	31454627	C	T	A	A	A	A	B	A	B	B	A	A	A	H	B	A	A	A	A	A	B	B	A	H	A	B	A	A	B	B	A	A	A	H	B	N	N	A	H	A	A	A	A	A	B	A	H
Chr4.156	4	31493747	A	G	H	A	A	A	B	A	B	H	A	A	A	H	A	N	A	A	A	A	H	B	A	H	H	B	A	H	B	N	A	A	A	H	B	A	N	A	H	A	A	A	A	A	B	A	H
Chr4.157	4	31495329	G	A	H	A	A	A	B	A	B	H	A	A	A	H	N	A	A	A	A	A	N	B	A	H	N	B	A	H	B	B	A	A	A	H	B	A	A	A	H	A	H	A	A	A	B	A	H
Chr4.158	4	31671732	C	T	A	A	A	A	B	A	N	B	A	A	H	H	B	A	A	A	N	A	A	N	A	H	H	B	A	H	B	B	N	A	A	H	B	A	A	A	A	A	A	A	A	A	B	A	B
Chr4.159	4	31694603	T	C	N	A	A	A	B	A	B	N	A	N	N	A	N	N	N	N	N	A	B	B	A	H	N	B	A	H	B	B	A	N	A	B	B	N	B	H	H	B	B	A	A	B	B	A	B
Chr4.160	4	32134941	A	G	H	A	A	A	B	A	B	H	A	A	A	B	H	A	A	A	A	A	H	B	A	B	B	B	A	H	B	H	A	A	A	B	B	A	A	B	H	A	A	A	A	B	B	A	H
Chr4.161	4	32144665	G	C	H	A	A	A	B	A	B	H	A	A	A	H	H	A	A	A	A	A	H	B	A	H	H	B	A	H	B	B	A	A	A	B	N	A	A	H	H	A	A	A	A	B	B	A	H
Chr4.162	4	32160338	T	G	H	A	A	A	B	A	B	H	A	A	A	H	H	A	A	A	A	A	H	B	A	H	H	B	A	H	B	B	A	A	A	B	B	N	A	H	H	A	A	A	A	B	B	A	H
Chr4.163	4	32175379	A	G	H	A	A	A	B	A	B	B	A	A	A	H	H	A	A	A	A	A	B	B	A	H	H	B	A	A	B	B	A	A	A	B	B	A	A	H	H	A	A	A	A	B	B	A	H
Chr4.164	4	32191061	G	A	H	A	A	A	B	A	B	H	A	A	A	H	H	A	A	A	A	A	H	B	A	H	H	B	A	H	B	B	A	A	A	B	B	A	A	H	H	A	A	A	A	B	B	A	H
Chr4.165	4	32237259	G	A	B	A	A	A	B	A	B	H	A	A	A	H	B	N	A	A	A	A	H	B	A	H	H	B	A	H	B	B	A	H	A	B	B	A	A	H	H	A	A	A	A	B	B	A	H
Chr4.166	4	32253623	C	A	B	A	N	A	B	A	N	N	A	A	N	B	N	N	A	A	A	N	B	B	A	H	B	B	N	H	B	B	A	A	N	B	B	A	N	B	H	A	A	A	N	B	B	A	A
Chr4.167	4	32279983	A	C	A	A	A	A	B	A	N	H	A	A	A	N	H	A	A	A	A	A	H	B	A	B	B	B	A	H	B	N	A	A	A	B	B	A	A	H	H	A	A	A	A	B	B	A	H
Chr4.168	4	32285998	C	A	N	N	A	A	H	A	B	B	A	A	A	H	B	N	N	A	N	N	A	B	A	H	A	B	A	N	B	B	A	A	A	H	B	N	A	H	A	A	A	A	A	A	B	A	H
Chr4.169	4	32346783	C	A	H	A	A	A	B	A	B	H	A	A	A	H	H	A	A	A	A	A	H	B	A	H	H	B	A	N	B	B	A	A	A	H	B	A	A	H	H	A	A	A	A	A	B	A	H
Chr4.170	4	33518629	G	A	H	N	A	A	B	A	B	B	A	H	A	H	A	A	A	N	A	A	A	B	A	H	A	H	A	H	B	B	H	A	A	H	B	A	A	H	H	A	A	A	B	A	A	A	B
Chr4.171	4	34266919	T	C	A	A	A	A	B	A	N	B	A	H	A	H	H	A	A	A	A	A	A	B	A	H	A	B	A	H	B	B	B	A	A	H	B	A	A	A	H	B	H	A	H	A	A	A	B
Chr4.172	4	34282241	G	A	H	A	A	A	B	A	B	H	A	H	A	H	H	A	A	A	A	A	A	B	A	H	A	B	A	H	B	B	B	A	A	H	B	A	A	H	H	B	H	A	H	A	A	A	B
Chr4.173	4	34296457	C	A	A	A	A	A	B	A	B	H	H	H	A	H	N	A	A	A	A	A	A	B	A	H	A	B	A	B	B	B	B	A	A	A	B	A	A	H	H	B	H	A	H	A	A	A	B
Chr4.174	4	34308408	G	T	H	A	A	A	B	A	B	H	A	H	A	H	H	A	A	A	A	H	A	B	A	H	A	B	A	H	B	B	B	A	A	H	B	A	A	H	H	B	H	A	H	A	A	A	B
Chr4.175	4	34323756	C	T	B	A	A	A	B	A	B	H	A	H	A	H	B	A	A	A	A	A	A	B	A	H	A	B	A	H	B	B	B	A	A	H	N	A	A	H	H	B	H	A	H	A	H	A	B
Chr4.176	4	34334540	C	T	H	A	A	A	B	A	B	H	A	H	A	H	H	A	A	A	A	A	A	B	A	H	A	B	A	H	B	B	B	A	A	H	B	A	N	H	H	B	H	A	H	A	A	A	B
Chr5.1	5	183179	T	C	N	A	A	B	B	A	A	A	A	A	A	A	A	A	H	A	H	H	A	H	H	B	A	A	A	A	A	A	A	A	A	B	B	N	A	B	B	H	H	A	A	B	B	H	A
Chr5.2	5	286196	A	C	A	N	A	B	B	N	A	A	N	A	A	A	N	A	B	A	H	N	N	A	H	B	A	A	A	A	N	A	A	N	N	N	B	N	N	B	B	H	H	A	N	B	B	B	A
Chr5.3	5	646425	C	T	A	A	A	B	B	A	A	A	A	A	A	A	A	A	A	A	B	B	A	B	N	B	A	A	A	A	A	A	A	A	A	B	B	A	A	B	H	H	H	A	A	B	A	N	A
Chr5.4	5	660127	A	G	A	A	A	B	B	A	A	A	A	A	A	A	A	A	H	A	B	B	A	H	H	B	A	A	A	A	A	A	A	A	A	B	B	A	A	H	H	H	H	A	A	B	A	H	A
Chr5.5	5	692967	G	C	A	A	A	B	B	A	A	A	A	A	A	A	N	A	H	A	B	B	A	H	H	B	A	A	A	A	A	A	A	A	A	B	B	A	A	H	H	H	H	A	A	B	B	H	A
Chr5.6	5	703563	C	T	A	A	A	H	B	A	A	A	A	A	A	A	A	A	H	A	B	B	A	H	H	B	A	A	A	A	A	A	A	H	A	B	B	A	A	H	H	H	H	A	A	B	B	H	A
Chr5.7	5	708306	A	G	A	A	A	B	B	A	A	A	A	A	A	A	A	A	A	A	B	B	H	H	H	H	A	A	A	A	A	A	A	A	A	B	B	A	A	H	H	H	H	A	A	B	B	H	A
Chr5.8	5	708863	G	C	A	A	A	B	B	A	A	A	A	A	A	A	A	A	A	A	B	B	A	H	A	B	A	A	A	A	A	A	A	A	A	B	B	A	A	H	H	H	H	A	A	B	B	H	A
Chr5.9	5	741434	G	T	N	N	A	B	B	A	N	N	N	A	N	A	A	N	N	N	B	N	N	H	B	B	A	A	A	A	A	A	A	H	A	B	B	N	N	B	H	N	H	N	A	B	B	H	A
Chr5.10	5	744395	C	T	A	A	A	B	B	A	A	A	A	A	A	A	A	A	H	A	B	H	A	H	H	B	A	A	A	A	A	A	A	A	A	B	B	A	N	H	H	H	H	A	A	B	B	H	A
Chr5.11	5	762402	G	T	A	A	A	B	B	A	A	A	A	A	A	A	N	A	H	A	B	B	A	H	H	B	A	A	A	A	A	A	A	A	A	B	B	A	A	H	H	H	H	A	A	B	B	H	A
Chr5.12	5	1020820	C	T	A	A	A	B	B	A	A	A	A	A	A	A	A	N	H	H	B	B	A	H	H	B	A	A	A	A	A	A	A	A	A	B	B	A	A	H	H	H	H	A	A	B	B	H	A
Chr5.13	5	1152208	T	C	A	A	A	B	B	A	A	A	A	A	A	A	A	A	H	H	B	B	A	H	H	H	H	A	A	A	A	A	A	A	A	B	B	A	A	B	H	H	H	A	A	B	B	H	A
Chr5.14	5	1185823	C	G	B	N	A	B	B	A	A	A	N	A	A	A	A	N	H	A	B	B	N	H	H	A	A	H	A	A	A	A	N	B	B	B	N	N	N	B	B	H	H	H	A	B	B	H	B
Chr5.15	5	1359396	G	T	H	H	A	B	B	A	A	A	B	A	A	A	A	A	H	H	B	B	H	H	H	H	H	H	A	A	A	A	B	B	B	H	B	B	B	B	H	A	A	B	B	A	A	H	B
Chr5.16	5	1406946	T	A	H	H	A	B	B	A	A	A	B	A	A	A	A	A	H	H	B	B	H	H	H	H	H	H	A	A	A	A	B	B	B	H	B	B	B	B	H	A	A	B	B	A	A	H	B
Chr5.17	5	1471486	C	T	A	N	A	B	B	A	A	A	A	A	A	A	A	N	H	H	B	B	H	H	H	H	H	A	A	A	A	A	A	A	A	B	N	A	A	B	H	H	H	A	A	B	A	H	A
Chr5.18	5	1899112	A	G	H	N	A	B	B	A	A	A	N	A	A	A	A	A	H	H	B	B	H	H	H	A	B	H	A	A	H	A	B	B	B	B	A	B	N	B	H	H	H	B	B	B	A	B	B
Chr5.19	5	1917549	G	T	A	A	A	B	B	A	A	A	B	A	A	A	A	A	H	H	B	B	H	H	B	A	B	B	A	A	B	A	B	B	B	B	N	N	B	B	H	H	H	B	N	B	A	B	B
Chr5.20	5	1962218	G	A	N	H	A	N	B	A	A	A	B	A	N	A	N	A	N	H	N	B	A	N	H	N	B	B	A	A	H	A	B	B	B	B	N	N	N	B	H	B	H	B	N	B	A	B	B
Chr5.21	5	1964533	A	C	N	H	A	B	B	A	A	A	B	A	A	A	A	A	A	H	B	B	B	H	H	A	B	H	A	A	H	A	B	B	B	N	B	B	B	B	H	H	H	B	B	B	A	B	B
Chr5.22	5	2103404	C	T	A	H	A	H	A	A	A	A	B	A	A	A	A	N	N	H	B	B	N	H	H	A	N	H	A	A	H	A	B	B	B	B	H	N	B	B	B	H	H	B	B	B	A	B	B
Chr5.23	5	2107624	C	A	H	H	A	H	A	A	A	A	B	A	A	A	A	N	H	H	B	B	H	H	H	A	B	H	A	A	H	A	B	B	B	B	H	B	B	B	B	H	H	B	B	B	A	B	B
Chr5.24	5	2326570	G	C	A	H	A	H	A	A	N	A	A	A	A	A	A	A	N	H	B	N	H	H	H	A	B	H	A	A	H	A	B	B	B	B	A	B	B	B	B	H	H	B	B	B	A	B	B
Chr5.25	5	3548761	A	G	N	A	A	H	H	A	B	H	A	A	A	A	A	N	A	A	N	B	A	A	H	A	B	A	A	A	A	A	A	A	N	N	B	A	N	A	H	A	N	A	A	A	B	B	A
Chr5.26	5	3619528	A	G	A	A	A	H	H	A	B	H	A	A	A	A	A	A	H	H	B	B	A	A	H	A	B	A	A	A	A	A	A	A	A	A	H	A	A	A	H	H	B	A	A	A	B	B	A
Chr5.27	5	3628711	T	C	A	A	A	H	H	A	B	H	A	A	A	A	A	A	H	H	B	B	A	A	H	A	B	A	A	A	A	A	A	A	A	A	H	A	A	A	H	H	B	A	A	A	B	B	A
Chr5.28	5	3856853	G	A	A	A	A	H	H	A	B	H	A	A	A	A	A	A	H	H	B	B	A	A	H	A	B	A	A	A	A	A	A	A	A	A	H	N	A	A	H	H	B	A	A	A	A	B	A
Chr5.29	5	3992679	T	C	A	N	A	H	H	A	B	H	A	A	A	A	A	N	H	B	B	B	A	A	H	A	N	A	A	A	A	A	N	A	A	A	A	N	A	A	H	H	B	A	A	A	B	B	A
Chr5.30	5	4075172	C	G	A	A	A	H	H	A	B	H	A	A	A	A	A	A	H	H	B	B	A	A	H	A	B	A	A	A	A	A	A	A	A	A	H	A	A	A	H	H	B	A	A	A	N	B	A
Chr5.31	5	4076015	C	G	A	N	A	H	H	A	B	H	A	N	A	N	A	A	B	H	N	B	A	A	H	A	B	A	A	A	A	A	A	A	N	A	H	A	A	A	H	H	B	A	A	N	N	B	A
Chr5.32	5	4099332	A	T	A	A	A	H	H	A	B	H	A	A	A	A	A	A	H	H	B	B	A	A	H	A	B	A	A	A	A	A	A	A	A	A	H	A	A	A	H	H	B	A	A	A	N	B	A
Chr5.33	5	4128382	A	G	A	A	A	H	H	A	B	H	A	A	A	A	A	A	H	H	B	B	A	H	H	A	B	A	A	A	A	A	A	A	A	A	H	A	A	A	H	H	B	A	A	A	N	B	A
Chr5.34	5	4782348	T	G	A	A	A	H	H	A	B	H	A	A	A	A	A	A	A	H	B	B	H	A	H	A	B	A	A	A	A	A	A	A	A	A	B	A	A	A	H	A	N	A	A	A	N	B	A
Chr5.35	5	5383668	T	G	A	N	A	A	H	A	B	H	N	A	A	A	N	A	N	A	B	N	A	A	H	A	B	A	N	A	A	A	A	A	A	A	H	A	N	A	H	H	B	A	A	A	B	B	A
Chr5.36	5	5394249	G	A	A	A	A	H	H	A	B	H	A	A	A	A	A	A	A	H	B	B	H	A	H	A	B	A	A	A	A	A	A	A	A	A	H	A	A	A	H	H	B	A	A	A	N	B	A
Chr5.37	5	5429535	A	G	A	A	A	B	N	A	B	A	A	N	A	A	A	A	A	H	B	B	A	N	H	A	B	A	A	N	A	A	A	A	N	A	A	A	A	N	H	H	B	A	A	A	A	B	A
Chr5.38	5	5473076	A	G	A	A	A	A	H	A	B	B	A	A	A	A	A	A	N	B	B	B	A	A	H	A	B	A	A	A	A	A	A	A	A	A	H	N	A	A	H	H	B	A	A	A	N	B	N
Chr5.39	5	5473286	G	A	A	A	A	H	H	A	B	H	A	A	A	A	A	A	A	H	B	B	A	A	H	A	B	A	A	A	A	A	A	A	A	A	H	A	A	A	H	H	B	A	A	A	A	B	A
Chr5.40	5	5734841	T	C	A	A	A	H	H	A	B	H	A	A	A	A	A	A	A	H	B	B	A	A	H	A	B	A	A	A	A	A	A	A	A	A	H	A	A	A	H	A	N	A	A	A	A	B	A
Chr5.41	5	5764583	A	G	A	A	A	H	H	A	B	H	A	A	A	A	A	A	A	H	B	B	A	A	H	A	B	A	A	A	A	A	A	A	A	A	H	A	A	A	H	H	B	A	A	A	A	B	A
Chr5.42	5	6140639	A	G	A	A	A	H	H	A	B	B	A	A	A	A	A	A	B	B	B	B	A	N	A	A	B	A	A	A	A	N	A	A	A	N	A	N	N	A	H	A	A	A	A	A	B	B	A
Chr5.43	5	6211196	T	G	A	A	A	H	H	A	B	H	H	A	A	A	A	A	B	B	B	B	H	A	A	A	B	A	A	A	A	A	A	A	A	A	H	A	A	A	H	A	A	A	A	A	B	B	A
Chr5.44	5	6254091	T	C	A	A	A	H	H	A	B	H	A	A	A	A	A	A	B	B	B	H	A	A	A	A	B	A	A	A	A	A	A	A	A	A	A	A	A	A	H	A	A	A	A	A	N	B	A
Chr5.45	5	6259230	C	A	N	A	A	N	H	A	N	B	N	N	A	A	N	N	B	B	B	B	N	A	A	A	N	N	N	N	A	A	A	A	A	N	B	N	N	A	H	A	A	A	N	A	N	B	N
Chr5.46	5	6353393	C	T	A	A	A	H	H	A	B	H	A	A	A	A	A	A	B	B	B	B	A	A	A	A	B	A	A	A	A	A	A	A	A	A	H	A	A	A	H	A	A	A	A	A	A	B	A
Chr5.47	5	6360890	A	C	A	A	A	H	H	A	B	H	A	A	A	A	A	A	B	B	B	B	A	A	A	A	B	A	A	A	A	A	A	A	A	A	H	A	A	A	H	A	A	A	A	A	N	B	A
Chr5.48	5	6369946	A	T	A	A	A	B	H	A	B	A	A	A	A	A	N	A	B	B	B	B	A	A	A	A	B	A	A	A	A	A	A	A	A	A	H	A	A	A	H	A	A	A	A	A	N	B	A
Chr5.49	5	6637486	C	G	A	A	A	H	H	A	B	H	A	A	A	A	A	A	B	B	B	N	N	A	A	A	B	H	A	A	H	N	N	N	B	H	A	A	N	A	H	B	H	B	B	B	N	B	H
Chr5.50	5	6660165	A	G	A	A	A	N	N	A	N	B	N	A	N	A	A	A	B	N	B	B	N	A	A	N	B	A	N	A	A	A	N	N	A	A	B	A	A	A	H	A	A	N	A	A	A	B	A
Chr5.51	5	6684839	T	A	A	N	A	H	B	A	N	H	N	A	N	A	A	N	N	N	N	N	N	A	A	A	B	A	A	N	A	A	A	A	A	N	B	N	N	A	H	A	A	A	A	A	A	B	A
Chr5.52	5	6691241	A	G	N	A	A	H	H	A	B	B	A	A	N	A	A	A	B	B	N	B	H	N	A	A	B	A	A	A	A	A	N	A	A	N	A	N	A	A	H	A	A	A	A	A	N	B	A
Chr5.53	5	7854237	A	G	N	N	A	H	A	A	B	N	A	B	A	A	B	A	B	B	B	B	B	A	A	A	B	H	B	A	H	H	A	B	B	A	H	A	A	A	H	B	H	B	B	A	H	H	H
Chr5.54	5	8041333	A	G	A	B	B	H	H	B	B	B	H	A	A	A	A	A	A	A	B	H	A	B	B	A	A	A	B	B	A	A	A	H	A	H	B	A	N	H	H	A	A	B	N	A	N	B	A
Chr5.55	5	8122615	T	C	N	A	A	H	H	A	B	H	A	B	A	A	B	A	B	B	B	B	N	A	A	A	B	H	H	A	H	B	A	B	B	A	B	A	A	A	H	B	H	B	B	A	N	H	H
Chr5.56	5	8137794	G	A	A	A	A	H	H	A	B	B	A	N	A	A	N	N	B	B	B	B	A	A	A	A	B	A	H	A	A	A	A	N	B	A	H	A	A	A	H	N	A	N	N	A	N	H	A
Chr5.57	5	8141921	T	G	A	A	A	A	A	A	N	A	A	B	A	A	B	A	N	N	N	N	N	A	A	A	N	H	A	A	H	H	A	B	B	A	A	N	A	A	A	B	H	B	B	A	N	A	B
Chr5.58	5	8278658	C	T	N	N	A	N	N	A	N	B	A	A	A	N	A	A	B	B	N	N	A	A	A	N	B	A	B	N	A	A	A	A	A	A	H	N	A	A	H	A	A	A	A	A	B	H	A
Chr5.59	5	8769976	A	G	A	A	A	B	A	A	B	B	A	A	A	N	N	A	B	B	N	N	A	A	A	A	B	A	B	A	A	A	N	N	A	A	N	N	N	N	A	N	N	A	N	A	A	H	N
Chr5.60	5	9313941	A	G	A	N	A	H	A	A	B	H	N	A	A	A	N	N	B	B	B	B	N	A	A	A	N	A	H	N	A	A	A	A	A	A	A	A	N	A	A	A	A	A	A	A	N	H	A
Chr5.61	5	9316509	A	G	A	N	A	H	H	A	B	A	A	A	A	A	N	N	N	B	B	N	N	A	A	N	N	A	N	A	A	A	N	A	A	H	N	A	A	N	B	N	A	A	A	B	N	B	A
Chr5.62	5	9328193	T	A	A	A	A	H	H	A	B	H	A	A	A	A	A	A	B	B	B	H	H	A	A	A	B	A	B	A	A	A	A	A	A	H	H	A	A	A	H	A	A	A	A	B	B	H	A
Chr5.63	5	9336393	T	C	N	N	A	N	A	A	N	N	N	A	A	N	A	N	A	N	N	N	N	A	H	B	N	A	N	N	A	N	N	N	N	A	N	B	N	A	A	B	B	B	B	B	N	B	H
Chr5.64	5	14660001	G	T	A	A	A	H	H	A	B	H	A	B	A	A	B	A	B	B	B	B	H	A	A	A	B	H	H	A	H	H	A	B	B	H	H	N	A	A	H	B	H	B	B	B	A	H	B
Chr5.65	5	14743984	T	C	A	A	A	A	A	A	N	N	A	B	A	A	N	A	N	N	B	B	N	A	A	A	B	H	N	A	H	N	A	B	B	H	B	A	N	A	A	B	H	B	B	N	N	A	N
Chr5.66	5	14785078	C	A	A	A	A	H	H	A	B	H	A	B	A	A	B	A	B	B	B	B	B	A	A	A	B	H	H	A	H	B	A	B	B	H	B	N	A	A	H	B	H	B	B	B	B	H	B
Chr5.67	5	14853731	C	G	A	A	A	H	H	A	B	H	A	B	A	A	B	A	B	B	B	B	A	A	A	A	B	H	H	A	H	H	A	B	B	B	N	A	A	A	H	B	H	B	B	B	N	H	B
Chr5.68	5	14853797	T	G	A	A	A	H	H	A	B	H	A	B	A	A	B	A	B	B	B	B	H	A	A	A	B	H	H	A	H	H	A	B	B	H	H	A	A	A	H	B	H	B	B	B	N	H	B
Chr5.69	5	15045260	A	G	A	A	A	A	N	A	N	A	A	B	A	A	B	A	N	N	N	N	N	A	A	A	N	H	N	A	H	N	A	B	B	H	N	A	N	A	A	B	H	B	B	B	N	A	B
Chr5.70	5	15152818	A	T	A	A	A	N	A	A	N	N	A	B	A	A	N	N	N	N	N	N	N	A	A	A	N	H	A	A	H	N	A	B	B	B	A	N	N	A	A	B	H	B	B	B	N	N	B
Chr5.71	5	15160225	C	T	A	A	A	H	H	A	B	H	A	B	A	A	B	A	B	B	B	B	H	A	A	A	B	H	H	A	H	H	A	B	B	H	H	A	A	A	H	B	H	B	B	B	N	H	B
Chr5.72	5	15276053	C	A	A	A	A	A	A	A	N	A	N	B	A	A	B	A	N	N	N	N	H	A	A	A	N	A	A	A	H	A	A	B	B	B	A	A	A	A	A	B	B	N	N	B	N	A	B
Chr5.73	5	15660726	G	A	A	A	A	A	A	A	N	A	A	B	A	A	B	A	N	N	N	N	H	A	A	A	N	H	A	A	H	H	A	B	B	H	A	A	A	A	A	B	H	B	B	B	N	A	B
Chr5.74	5	16329311	A	T	N	A	A	N	A	A	B	B	N	B	A	A	N	N	B	B	B	B	N	A	A	A	B	H	A	A	H	A	A	B	B	B	B	N	N	A	H	B	H	N	N	B	N	H	B
Chr5.75	5	16674540	G	A	A	A	A	H	H	A	B	H	A	A	A	A	A	A	B	B	B	B	A	A	A	A	B	A	A	A	A	A	A	A	A	A	H	A	A	A	H	A	A	A	A	N	A	H	A
Chr5.76	5	16691886	G	A	N	N	A	A	H	A	B	B	A	B	A	A	B	A	B	B	N	B	H	A	A	A	B	H	A	A	H	H	A	B	B	H	H	A	A	A	H	B	H	B	B	B	B	H	B
Chr5.77	5	17585376	T	A	N	N	A	H	B	A	B	N	A	A	A	A	A	A	B	B	N	N	A	A	A	A	B	A	N	N	A	N	N	A	A	A	N	N	A	A	B	A	A	N	N	A	B	H	A
Chr5.78	5	17639212	A	T	A	A	A	H	H	A	B	H	A	A	A	A	A	A	B	B	B	B	A	A	A	A	B	H	A	A	A	A	A	A	A	A	H	A	A	A	H	A	A	A	A	A	B	H	A
Chr5.79	5	17718502	T	C	A	A	A	A	H	A	N	H	A	A	A	A	N	A	N	N	B	N	A	A	A	A	B	A	A	N	A	A	A	A	A	A	H	A	N	A	H	A	A	A	A	A	B	H	N
Chr5.80	5	17951166	G	A	A	A	A	A	A	A	B	H	A	A	A	A	A	A	B	B	H	B	A	A	N	A	B	A	A	A	N	A	A	A	A	A	H	A	H	A	H	A	A	A	A	A	N	A	A
Chr5.81	5	18004477	T	C	A	A	A	B	H	A	B	H	A	A	A	A	A	A	B	B	B	B	A	A	A	A	B	A	A	A	A	A	A	A	A	A	H	A	A	A	H	A	A	A	A	A	B	H	A
Chr5.82	5	18314309	T	C	A	A	A	B	N	A	N	B	A	B	A	A	N	N	H	B	B	B	B	A	A	A	B	H	A	A	H	N	N	B	B	H	A	N	A	A	H	B	H	B	B	B	A	H	H
Chr5.83	5	18314375	C	T	A	A	A	H	H	A	B	B	H	B	A	A	H	A	B	B	B	B	H	A	A	A	B	H	A	A	H	H	A	B	B	H	B	A	A	A	H	B	H	B	B	B	A	H	H
Chr5.84	5	18321742	G	A	N	A	A	A	H	A	B	H	A	B	A	A	N	A	N	B	B	B	H	A	A	A	B	H	A	A	H	B	A	B	B	H	B	A	A	A	H	B	H	B	B	B	B	H	B
Chr5.85	5	18345051	C	T	A	A	A	H	H	A	B	H	A	A	A	A	N	A	B	B	B	B	A	A	A	A	B	A	A	A	A	A	A	N	N	A	H	A	A	A	H	N	A	N	N	A	N	H	A
Chr5.86	5	18429233	C	T	A	A	A	H	H	A	B	H	A	B	A	A	B	A	H	B	B	B	H	A	A	A	B	H	A	A	H	H	A	B	B	H	H	A	A	A	H	B	H	B	B	B	B	H	H
Chr5.87	5	18484334	A	C	N	A	A	H	A	A	B	B	A	A	A	A	A	A	N	B	B	B	A	A	A	A	B	A	A	A	A	A	A	A	A	A	H	A	A	A	H	A	A	A	A	N	N	H	A
Chr5.88	5	18628440	C	T	A	A	A	H	H	A	B	H	A	B	A	A	B	A	B	B	B	B	N	A	A	A	B	H	A	A	H	H	A	B	B	H	H	A	A	A	H	B	H	B	B	B	B	H	H
Chr5.89	5	18701861	A	G	A	A	H	H	H	A	B	B	A	B	A	A	B	A	B	B	B	B	B	A	A	A	B	H	A	A	H	B	A	B	B	H	H	N	A	A	H	B	H	B	B	B	B	H	H
Chr5.90	5	18960064	C	T	A	A	A	H	H	A	B	H	A	B	A	N	N	A	B	B	B	B	H	B	A	A	N	N	A	N	H	N	N	B	N	H	N	A	A	A	H	B	H	N	N	B	N	H	B
Chr5.91	5	18981927	C	G	A	A	A	H	H	A	B	B	A	B	A	A	B	N	B	B	B	B	B	A	A	A	B	H	A	A	H	A	A	B	B	H	B	A	A	A	H	B	H	B	B	B	A	H	H
Chr5.92	5	18988586	A	T	A	N	A	B	H	A	B	B	A	B	A	A	B	A	B	B	B	B	N	A	A	A	B	H	A	A	H	H	A	N	B	B	H	A	A	A	H	B	H	B	B	B	N	H	H
Chr5.93	5	19062611	A	G	N	A	A	H	H	H	B	H	A	B	A	A	B	N	B	B	B	B	B	A	A	A	B	H	A	A	H	H	A	H	B	A	H	B	A	A	H	B	H	B	B	A	A	H	H
Chr5.94	5	19139174	C	T	A	A	A	H	H	H	B	H	H	B	A	A	B	A	B	B	B	B	H	A	A	A	B	H	A	A	H	H	A	B	B	A	H	H	A	A	H	B	H	B	B	A	A	H	H
Chr5.95	5	19449053	A	C	A	A	A	N	A	H	B	A	A	B	H	A	N	N	B	N	B	B	N	A	A	B	B	A	A	A	H	N	A	N	B	H	N	A	N	N	A	B	H	B	B	B	N	H	H
Chr5.96	5	19487227	T	A	A	A	A	H	H	A	B	H	A	A	A	A	A	A	B	B	B	B	A	A	A	B	B	A	A	A	A	A	A	A	A	A	H	A	N	A	A	A	A	A	A	A	N	H	A
Chr5.97	5	19504679	A	T	A	A	A	H	H	A	B	H	A	A	A	A	A	A	B	B	B	B	A	A	A	B	B	A	A	A	A	A	N	A	A	A	H	A	A	A	A	A	A	A	A	A	A	H	A
Chr5.98	5	19504955	T	C	A	A	A	H	H	A	B	H	A	A	A	A	A	A	B	B	B	B	A	A	A	B	B	A	A	A	A	A	A	A	A	A	B	A	H	A	A	A	A	A	A	A	B	H	A
Chr5.99	5	19658257	C	A	A	A	A	A	H	A	B	H	A	A	A	A	A	A	B	B	B	B	A	A	A	B	B	A	A	H	A	A	A	A	A	A	H	A	A	A	A	A	A	A	A	A	B	H	A
Chr5.100	5	19742018	C	A	A	A	A	H	H	A	B	H	A	A	A	A	A	A	B	B	B	B	A	A	A	B	B	A	A	A	A	A	A	A	A	A	B	A	A	A	A	A	A	A	A	A	A	H	A
Chr5.101	5	19759894	T	A	A	A	A	H	H	A	B	H	A	A	A	A	A	A	B	B	B	B	H	A	A	B	B	A	A	A	A	A	A	A	A	A	B	A	A	A	A	A	A	A	A	N	A	H	A
Chr5.102	5	19804893	C	G	A	A	A	B	H	A	B	H	A	A	A	A	A	A	B	B	B	B	A	A	A	B	B	A	A	A	A	A	A	H	A	H	H	A	A	A	A	A	A	A	A	B	A	H	A
Chr5.103	5	21309921	T	C	N	A	A	A	B	A	A	N	N	A	A	A	N	A	N	B	N	A	A	A	B	B	B	N	A	N	A	N	A	A	A	A	A	N	A	A	A	A	A	A	A	A	H	B	A
Chr5.104	5	21345456	T	A	N	A	A	N	A	A	A	H	A	A	N	A	N	A	N	N	N	B	N	A	B	N	B	A	A	A	A	A	N	A	A	B	N	N	A	N	A	N	A	A	N	A	B	B	A
Chr5.105	5	21391958	G	A	A	A	A	A	H	A	H	H	A	A	A	A	A	A	B	B	A	A	A	A	B	B	N	A	A	A	A	A	A	A	A	H	H	N	N	A	A	A	A	A	A	A	H	B	A
Chr5.106	5	21404609	C	A	A	A	A	A	H	A	H	H	A	A	A	A	A	A	B	B	A	A	A	A	B	B	B	A	A	A	A	A	A	A	A	H	H	A	A	A	A	A	A	A	A	A	H	B	A
Chr5.107	5	21407525	G	A	A	A	A	A	H	A	H	H	A	A	A	A	A	N	B	B	A	A	A	A	B	B	H	A	A	A	A	A	A	A	A	H	H	A	A	A	A	A	A	A	A	A	H	B	A
Chr5.108	5	21407532	G	A	A	A	A	A	H	A	H	H	A	A	A	A	A	A	B	B	A	A	A	A	B	B	B	A	A	A	A	A	A	A	A	H	H	A	A	A	A	A	A	A	A	A	H	B	A
Chr5.109	5	21407591	C	T	A	A	A	A	H	A	H	H	A	A	A	A	A	A	B	B	A	H	A	A	B	B	B	A	A	A	A	A	A	A	A	H	H	A	A	A	A	A	A	A	A	A	H	B	A
Chr5.110	5	21472812	T	C	A	N	A	A	H	A	H	A	A	A	N	A	A	N	N	N	A	N	N	A	B	N	B	A	N	N	A	N	N	A	N	N	N	N	N	A	A	A	A	A	A	A	H	B	A
Chr5.111	5	21521253	C	T	A	A	A	B	B	A	A	A	H	A	A	H	A	H	A	A	B	H	A	H	B	A	A	A	A	H	A	A	H	A	A	H	A	A	A	H	H	A	A	B	A	B	B	H	A
Chr5.112	5	21552250	G	T	A	A	A	A	H	A	N	N	A	A	A	A	A	A	N	B	A	B	A	A	B	N	B	A	A	N	A	A	N	A	A	N	H	A	A	N	A	A	A	A	A	A	H	B	A
Chr5.113	5	21640617	G	A	A	A	A	A	H	A	H	H	A	A	A	A	A	A	B	B	A	A	A	A	B	B	B	A	A	A	A	A	A	A	A	H	H	A	A	A	A	A	A	A	A	A	H	B	A
Chr5.114	5	21930870	C	T	A	B	A	A	H	H	A	H	H	B	B	B	B	A	B	B	A	A	B	A	B	B	B	B	A	A	B	H	A	B	B	B	H	A	A	A	A	B	B	B	B	B	H	B	H
Chr5.115	5	22000653	A	C	N	B	A	A	H	B	H	H	H	B	B	B	B	A	B	B	A	A	B	A	B	B	B	B	A	A	B	H	A	B	B	B	H	A	A	A	A	B	B	B	B	B	H	B	H
Chr5.116	5	22006037	T	C	A	B	A	A	H	H	H	H	H	B	B	B	B	A	B	B	A	H	B	A	B	B	B	B	A	A	B	H	A	B	B	B	H	A	A	A	A	B	B	B	B	B	H	B	H
Chr5.117	5	22072821	G	A	N	B	A	A	H	H	H	A	H	N	B	B	B	N	B	B	A	A	B	A	B	B	N	B	A	A	B	N	N	B	B	B	N	N	A	A	A	B	B	B	B	B	H	B	B
Chr5.118	5	22294543	C	G	A	B	A	A	H	H	H	H	B	B	B	B	B	A	B	B	A	A	B	H	B	B	B	B	A	A	B	H	A	B	B	B	H	A	A	A	A	B	B	B	B	B	H	N	A
Chr5.119	5	22620860	C	T	A	B	A	A	H	H	H	H	H	B	B	B	B	A	B	B	A	A	B	H	B	B	B	B	A	A	B	B	H	B	B	B	H	A	A	A	A	B	B	B	B	B	H	B	H
Chr5.120	5	22658285	C	G	A	B	A	A	H	H	H	H	H	B	B	B	B	A	B	B	A	A	H	B	B	B	B	B	A	A	B	B	A	B	B	B	H	A	A	A	A	B	B	H	B	B	H	B	H
Chr5.121	5	22684459	G	A	A	B	A	A	A	H	B	A	H	B	B	B	B	A	B	B	A	A	N	B	B	B	B	B	A	A	B	B	A	B	B	B	N	N	N	A	A	B	B	H	B	B	H	B	H
Chr5.122	5	22792239	A	G	A	B	A	A	H	H	H	H	H	B	B	B	B	A	B	N	A	A	B	B	B	B	B	B	A	A	B	H	N	H	B	B	H	N	A	A	A	B	B	H	B	B	H	B	H
Chr5.123	5	23120733	C	A	A	H	A	A	B	H	H	A	H	B	B	B	B	A	B	B	H	A	B	B	B	B	B	B	A	H	B	H	A	B	B	B	H	A	A	A	A	B	B	H	B	B	H	B	H
Chr5.124	5	23298431	T	C	A	B	A	A	A	H	H	A	H	B	B	B	B	N	B	B	A	A	B	B	B	B	B	B	A	A	B	A	A	B	B	B	N	A	N	A	A	B	B	H	B	B	H	B	H
Chr5.125	5	23903143	T	C	A	B	A	H	B	A	H	H	H	B	B	B	B	A	B	B	A	A	B	B	B	B	A	B	A	A	B	H	A	B	B	H	B	A	A	A	A	A	A	H	B	A	A	B	H
Chr5.126	5	23927397	T	C	A	N	A	A	H	A	H	B	A	B	B	B	B	A	B	B	A	A	N	B	B	N	A	B	A	A	B	H	N	B	B	H	B	A	A	A	A	A	A	H	B	A	A	B	H
Chr5.127	5	23927783	A	T	N	B	N	H	B	A	A	A	H	B	B	B	B	A	B	B	N	A	B	B	B	N	A	B	A	A	B	H	A	B	B	H	B	A	A	A	A	A	A	H	B	A	A	B	H
Chr5.128	5	23979474	A	G	A	B	A	H	H	A	H	H	H	B	B	B	B	A	B	B	A	A	B	B	B	B	A	B	A	A	B	H	A	B	B	H	B	A	A	A	A	A	A	H	B	A	A	B	H
Chr5.129	5	24146879	A	T	A	B	A	N	B	A	B	A	H	B	B	N	B	N	B	B	N	N	B	B	B	B	A	B	A	A	B	N	A	B	B	H	B	N	A	A	A	A	A	H	B	A	H	B	H
Chr5.130	5	24156974	C	A	A	B	A	B	H	A	H	A	B	B	B	B	B	A	B	B	A	A	B	B	B	B	A	B	A	A	B	H	A	B	B	H	B	A	A	A	A	A	A	H	B	A	H	B	B
Chr5.131	5	24172196	A	G	A	B	A	H	H	A	H	A	H	B	B	B	B	A	B	B	A	H	B	B	B	B	N	B	A	A	B	H	A	B	B	B	B	A	A	A	A	B	B	H	B	B	H	B	H
Chr5.132	5	24203640	G	A	A	B	A	H	H	A	H	A	H	B	B	B	B	A	B	B	A	A	B	B	B	H	H	B	A	A	B	H	A	B	B	B	B	A	A	A	A	N	N	H	B	N	A	B	H
Chr5.133	5	24328412	C	T	N	B	A	H	H	A	A	A	H	B	B	B	B	N	B	B	A	A	B	B	B	B	H	B	A	A	B	B	A	B	B	B	N	A	N	A	A	B	B	H	B	B	H	B	H
Chr5.134	5	24346474	T	C	A	N	A	N	H	N	H	A	H	B	B	B	B	A	B	B	A	H	H	B	B	B	H	B	A	A	N	B	A	B	B	B	B	A	A	A	A	B	B	H	B	B	H	B	H
Chr5.135	5	24346507	T	C	N	B	A	H	H	A	N	A	B	B	N	B	B	A	B	N	A	N	N	B	B	B	N	B	A	A	B	A	N	B	B	B	N	A	A	A	A	B	B	H	N	B	H	B	H
Chr5.136	5	24467705	T	C	A	H	A	H	H	A	H	A	H	H	B	B	B	A	B	B	A	A	B	H	B	B	B	B	A	A	B	H	A	B	B	B	B	A	A	A	A	B	B	H	B	B	H	B	A
Chr5.137	5	24550510	T	C	A	B	A	N	H	A	H	A	H	B	B	B	B	A	B	B	A	H	B	B	B	B	H	B	A	A	B	H	A	B	B	B	B	A	A	A	A	B	B	H	B	B	H	B	H
Chr5.138	5	24556451	G	A	B	B	A	H	H	A	H	A	H	B	N	B	B	N	B	B	N	A	B	B	B	H	N	B	A	A	B	N	A	B	B	B	N	A	A	A	A	B	B	H	B	B	H	B	H
Chr5.139	5	24566744	A	G	A	B	A	H	A	A	H	A	B	N	B	B	B	A	B	B	A	A	B	B	B	B	H	B	A	A	B	H	A	B	B	B	B	A	A	A	A	B	B	H	B	B	H	B	H
Chr5.140	5	24638599	A	C	A	B	A	H	H	A	H	A	H	B	B	B	N	N	B	B	H	A	B	B	B	B	H	B	A	A	B	B	A	B	B	B	B	A	A	A	A	B	B	H	B	B	H	B	H
Chr5.141	5	24649275	T	C	A	B	A	H	H	A	H	A	A	B	B	B	B	A	B	N	A	A	B	B	B	B	A	B	A	A	B	H	N	B	B	B	B	A	N	A	A	B	B	H	B	B	H	B	H
Chr5.142	5	24776260	A	G	A	B	A	H	H	A	H	H	H	B	B	B	B	A	B	B	A	A	B	B	B	B	H	B	A	A	B	H	A	B	B	B	B	A	A	A	A	B	B	H	B	B	H	B	H
Chr5.143	5	24833630	C	A	A	B	A	H	H	A	H	H	H	B	B	B	B	A	B	B	A	A	B	B	B	B	H	B	A	A	B	H	A	B	B	B	B	A	A	A	A	B	B	H	B	B	H	B	H
Chr5.144	5	24848508	A	G	A	B	A	N	N	A	B	A	N	B	B	B	B	A	B	B	A	A	B	B	B	B	A	B	A	A	B	H	A	B	B	B	B	N	N	N	A	B	B	B	B	B	B	B	H
Chr5.145	5	25842776	G	A	N	N	A	A	B	A	H	H	A	B	N	A	N	A	B	B	A	N	B	B	B	B	H	B	A	A	B	N	A	B	H	A	B	N	A	B	H	B	B	A	A	A	A	B	A
Chr5.146	5	25846535	G	A	A	B	A	H	A	A	A	H	A	B	B	A	N	N	B	N	A	A	N	B	B	B	A	B	A	N	B	A	A	H	H	A	N	N	N	H	H	B	B	A	N	A	A	B	A
Chr5.147	5	25847078	A	T	A	B	H	H	H	A	H	H	A	B	B	A	A	B	B	B	A	A	B	B	B	B	A	B	A	A	B	A	A	H	B	A	B	N	A	H	H	B	B	A	A	A	A	B	A
Chr5.148	5	25847789	G	A	A	B	A	H	H	A	H	H	A	B	B	A	A	B	B	N	A	H	B	B	B	B	H	B	A	A	B	A	A	H	H	A	B	A	A	H	H	B	B	A	A	A	A	B	A
Chr5.149	5	27390512	T	C	H	B	A	B	B	A	H	H	B	B	B	B	B	B	B	B	A	A	B	B	B	A	A	B	B	B	B	A	H	H	H	H	B	A	A	B	H	B	B	H	H	B	H	B	A
Chr5.150	5	27618539	G	A	H	B	A	B	H	A	H	H	B	B	B	B	B	H	B	B	A	A	B	B	B	A	A	B	B	B	B	A	B	H	H	H	B	H	H	B	B	A	H	B	H	B	A	B	H
Chr5.151	5	27637736	C	T	N	N	A	B	B	A	A	A	B	B	B	N	B	N	N	N	A	A	B	B	B	A	N	B	N	B	B	A	B	B	H	H	B	N	N	N	N	A	B	B	N	B	A	B	N
Chr5.152	5	27661255	T	G	H	B	A	B	B	A	A	H	B	B	B	B	N	N	B	B	A	A	B	H	B	A	A	B	B	B	B	A	B	H	H	A	N	B	H	N	B	A	H	B	H	A	A	B	H
Chr5.153	5	27973370	T	C	A	B	A	B	B	A	H	B	B	B	B	B	B	B	B	B	A	A	B	B	B	A	A	B	B	B	B	A	B	H	H	A	B	B	B	B	B	A	H	B	H	A	A	B	H
Chr5.154	5	27973399	T	C	A	B	A	B	B	A	H	H	B	B	B	B	B	N	N	B	A	A	B	B	B	H	N	B	B	B	B	A	B	H	H	A	B	A	H	B	B	A	H	B	B	A	A	B	N
Chr5.155	5	28012003	C	T	A	N	A	H	B	A	N	B	B	B	N	B	B	A	N	B	A	A	B	B	B	A	N	B	B	B	B	N	B	B	H	A	B	N	N	B	B	A	H	B	A	A	A	B	A
Chr5.156	5	28036296	A	G	H	B	A	B	B	A	H	H	B	B	B	B	B	H	B	B	A	A	B	B	B	A	A	B	B	B	B	A	B	H	H	A	B	A	N	B	B	A	H	B	H	A	A	B	H
Chr5.157	5	28130730	T	A	N	B	A	B	B	A	H	H	N	B	B	A	H	B	B	B	A	A	B	B	B	A	N	B	B	B	B	A	B	H	N	H	B	A	A	B	B	B	B	A	A	B	B	B	H
Chr5.158	5	28565756	A	G	A	B	A	B	B	A	H	B	B	B	B	B	B	H	B	B	A	A	B	B	B	A	H	B	B	B	B	A	B	H	A	H	B	H	H	N	B	B	B	B	H	B	B	B	H
Chr6.1	6	2200117	T	A	A	A	A	H	B	A	B	B	A	A	A	A	N	B	B	B	B	B	A	B	B	B	B	A	B	B	A	A	A	A	A	H	B	A	A	B	B	A	A	A	A	A	H	B	A
Chr6.2	6	2209271	A	G	A	A	A	B	B	A	B	B	A	A	A	A	A	B	B	B	B	B	A	B	B	B	B	A	B	B	A	A	A	A	A	H	B	A	H	B	B	A	A	A	A	A	B	B	A
Chr6.3	6	2249475	A	G	A	A	A	B	B	A	B	B	A	A	A	A	A	B	B	B	B	B	A	B	B	B	B	A	B	B	A	A	A	A	A	H	B	A	A	B	B	A	A	A	A	A	H	B	A
Chr6.4	6	2264576	T	C	A	A	A	B	B	A	B	B	A	A	A	A	A	N	B	B	B	B	A	B	B	B	B	A	B	B	A	A	A	A	A	H	B	A	N	B	B	A	A	A	A	A	B	B	A
Chr6.5	6	2264649	G	T	A	A	A	B	H	A	B	H	A	A	A	A	A	N	B	B	B	B	A	B	B	B	N	A	N	B	A	A	A	A	A	H	B	N	A	B	B	A	A	A	A	A	B	B	A
Chr6.6	6	2267032	T	C	A	N	A	B	B	A	B	B	A	A	A	A	N	B	B	N	B	B	N	B	B	B	B	A	B	B	A	A	N	A	A	H	B	N	N	B	B	A	A	A	A	A	B	B	A
Chr6.7	6	2267098	T	C	A	A	A	H	B	A	N	B	A	A	A	A	N	B	B	B	B	N	N	B	B	B	B	A	N	B	A	N	A	A	A	H	N	A	N	B	B	A	A	A	A	H	B	B	A
Chr6.8	6	2275903	T	A	N	A	A	B	B	A	B	B	A	A	A	A	A	B	B	N	B	B	A	B	B	B	B	A	B	B	A	A	A	A	A	H	B	A	A	B	B	A	A	A	A	A	B	B	A
Chr6.9	6	2302585	C	T	A	N	A	B	B	A	B	B	A	A	A	A	A	N	B	B	B	B	A	B	B	B	B	A	B	B	A	A	A	A	A	H	B	A	N	B	B	A	H	A	A	A	A	B	A
Chr6.10	6	2326088	G	A	A	A	A	B	B	A	B	B	A	A	A	A	A	B	B	B	B	B	A	B	B	B	B	A	B	B	A	A	A	A	A	H	B	A	A	B	B	A	A	A	A	A	A	B	A
Chr6.11	6	2401037	T	C	A	A	A	B	B	A	B	B	A	A	A	A	A	N	B	B	B	B	A	B	B	B	B	A	B	B	A	A	A	A	A	H	N	A	A	B	B	A	A	A	A	A	A	B	A
Chr6.12	6	2419860	C	A	A	A	A	B	B	A	B	N	N	A	N	A	A	N	B	N	B	N	A	B	B	B	N	A	B	B	A	N	A	A	N	A	B	N	A	B	B	A	A	A	A	A	A	B	A
Chr6.13	6	2512783	C	T	A	A	A	B	B	A	B	B	A	A	A	A	A	N	B	B	B	B	A	B	B	B	N	A	B	B	A	N	A	A	A	H	B	N	A	B	B	A	A	A	A	A	A	B	A
Chr6.14	6	2528984	T	A	A	A	A	B	B	A	B	B	A	A	A	A	A	B	B	B	B	B	A	B	B	B	B	A	B	B	A	A	A	A	A	H	B	A	A	B	B	A	A	A	A	A	N	B	A
Chr6.15	6	4426766	A	G	A	N	H	B	H	B	B	N	N	B	N	H	N	A	N	N	A	N	N	H	A	B	N	A	N	N	A	N	N	H	A	A	N	N	N	H	H	H	B	A	N	N	B	A	N
Chr6.16	6	5953294	G	A	B	B	A	B	B	A	B	B	B	B	B	B	B	A	A	A	B	B	A	B	B	B	B	H	H	H	A	B	B	A	H	B	B	B	B	B	B	A	A	B	A	B	A	B	B
Chr6.17	6	6012273	A	G	N	B	A	B	B	A	B	B	B	B	N	B	B	A	A	A	B	N	A	A	B	B	N	H	N	H	A	B	N	A	H	B	B	B	B	B	B	A	A	B	A	B	A	B	B
Chr6.18	6	6043452	T	G	B	B	A	B	B	A	B	B	B	B	B	B	B	A	A	A	B	B	A	B	B	B	B	H	H	H	A	B	B	H	H	B	B	B	B	B	B	A	A	B	A	B	A	B	B
Chr6.19	6	6044925	A	G	N	B	A	B	B	A	B	B	B	B	B	B	B	A	A	A	B	B	N	B	B	B	B	H	H	H	A	B	B	H	H	B	B	B	B	B	B	A	A	B	A	B	A	B	B
Chr6.20	6	6107767	A	T	B	B	A	B	B	A	B	B	B	B	B	B	B	N	A	A	B	B	A	B	B	B	B	H	H	H	A	B	B	H	H	B	B	N	N	B	B	A	A	B	N	B	A	B	B
Chr6.21	6	6149841	C	T	B	B	A	B	B	A	B	B	B	B	B	B	B	N	A	A	B	B	N	B	B	B	B	H	H	H	A	B	B	A	H	B	B	B	N	B	B	A	A	B	A	B	A	B	B
Chr6.22	6	6156486	A	G	B	B	A	B	B	A	B	B	B	B	B	B	B	A	A	A	B	B	A	H	B	B	B	H	H	H	A	B	B	A	H	B	B	B	B	B	B	A	A	B	A	B	H	B	B
Chr6.23	6	6156552	T	C	B	B	A	B	B	A	N	B	B	B	B	B	B	A	A	A	B	B	A	B	B	H	B	H	H	A	A	B	B	A	A	B	N	N	B	B	B	A	A	B	A	B	A	B	B
Chr6.24	6	6248381	T	C	B	B	A	B	B	A	B	B	B	B	B	B	B	A	A	A	B	H	H	B	B	B	B	H	H	H	A	B	B	A	H	B	B	B	B	B	B	A	A	B	A	B	B	B	B
Chr6.25	6	6283120	C	T	B	B	A	B	B	A	B	B	B	B	B	B	B	A	A	A	B	B	A	B	B	H	B	A	H	H	A	B	B	A	H	B	B	B	B	B	B	A	A	B	A	B	A	B	B
Chr6.26	6	6283164	T	C	B	B	A	N	B	A	N	B	B	B	B	B	B	A	A	A	B	B	H	B	B	B	B	A	A	H	A	B	B	A	H	B	B	N	B	B	B	A	A	B	A	B	N	B	B
Chr6.27	6	6353345	A	G	B	B	A	B	B	A	B	B	B	B	B	B	N	N	H	A	B	B	A	B	B	B	B	A	N	H	A	H	B	A	H	B	B	N	B	B	B	A	A	B	A	B	B	B	B
Chr6.28	6	6409401	A	G	B	N	A	B	N	A	B	B	B	B	B	B	N	A	A	A	B	B	A	B	B	B	B	A	H	H	A	H	B	A	A	B	B	B	B	B	B	A	A	B	A	B	A	B	B
Chr6.29	6	6441946	C	T	B	B	H	B	B	A	B	B	B	B	B	B	B	A	A	A	B	B	A	B	B	B	B	A	H	H	A	H	B	A	H	B	B	B	B	B	B	A	A	B	A	B	A	B	B
Chr6.30	6	6486492	C	T	B	B	A	N	B	A	N	B	B	B	B	N	N	A	A	A	B	B	N	N	B	B	B	A	B	A	A	B	B	A	H	B	B	B	B	B	B	A	A	B	N	B	A	B	B
Chr6.31	6	6523190	T	C	B	B	A	B	B	A	B	N	B	B	B	B	N	A	A	A	B	N	A	B	B	B	B	A	A	H	A	H	N	A	H	B	B	N	N	B	B	A	A	B	A	B	B	B	B
Chr6.32	6	6712500	C	T	N	B	A	B	B	A	N	B	B	N	B	B	N	N	A	A	B	B	A	B	B	N	B	A	B	N	A	B	B	A	A	B	B	N	B	B	B	N	A	B	A	B	N	B	B
Chr6.33	6	6726473	G	T	A	A	A	B	B	A	B	B	A	A	A	A	A	A	A	A	B	B	A	B	B	B	B	A	H	H	A	A	A	A	A	B	B	A	A	B	B	A	A	A	A	B	A	B	A
Chr6.34	6	6726539	T	C	B	A	A	B	B	A	B	B	B	B	B	B	B	A	A	A	B	B	A	B	B	B	B	A	H	H	A	A	B	A	H	B	B	B	B	B	B	A	A	H	A	B	B	B	B
Chr6.35	6	6766767	G	A	B	B	A	B	B	A	B	B	B	B	B	B	B	N	A	A	B	B	H	B	B	B	B	A	H	H	A	A	B	A	H	B	B	B	B	B	B	A	H	B	A	B	B	B	B
Chr6.36	6	6786944	A	G	B	B	A	B	B	A	B	B	N	B	B	B	N	N	A	A	B	B	A	N	B	B	B	A	H	H	A	N	N	A	H	B	N	B	N	B	B	A	A	B	N	B	B	B	B
Chr6.37	6	6845649	A	C	B	B	A	B	B	A	B	B	B	B	B	B	B	A	A	A	B	B	A	B	B	B	B	A	H	H	A	H	B	A	H	B	N	B	B	B	B	A	A	B	A	B	B	B	B
Chr6.38	6	6884240	G	A	B	N	A	B	B	A	B	B	B	B	B	B	B	N	N	A	B	N	A	B	B	B	B	A	A	H	A	H	N	H	H	B	B	B	N	B	B	A	A	B	A	B	B	B	B
Chr6.39	6	6907151	G	C	N	B	A	B	B	A	B	B	B	N	B	B	B	N	N	A	B	B	A	B	B	B	B	A	A	A	A	B	B	H	H	B	B	B	B	B	B	A	A	B	A	B	B	B	B
Chr6.40	6	6922071	A	C	B	B	A	B	B	A	B	B	B	B	B	B	N	A	A	A	B	B	N	B	B	B	B	A	H	H	A	H	B	H	B	B	B	B	H	B	B	A	A	B	A	B	B	B	B
Chr6.41	6	6922776	G	A	A	A	A	B	B	A	B	B	A	A	A	A	A	A	A	A	B	B	A	B	B	B	B	A	H	H	A	A	A	A	A	B	B	A	A	B	B	A	A	A	A	B	A	B	A
Chr6.42	6	6954888	T	A	A	A	A	B	B	A	B	B	A	A	A	A	A	A	A	A	B	B	A	B	B	B	B	A	H	H	A	A	A	A	A	B	B	A	A	B	B	A	A	A	A	B	B	B	A
Chr6.43	6	6955187	C	A	A	A	A	B	H	A	B	B	A	A	A	A	A	A	A	A	B	B	H	B	B	B	B	A	A	H	A	A	A	A	A	B	B	A	A	B	B	A	A	A	A	B	B	B	A
Chr6.44	6	7049761	G	A	A	A	A	B	B	A	B	B	A	A	A	A	A	A	A	A	B	B	A	B	B	B	B	A	H	H	A	A	A	A	A	B	B	A	A	B	B	A	A	A	A	B	A	B	A
Chr6.45	6	7535848	T	A	A	A	A	B	B	A	A	H	A	A	A	A	A	A	A	A	B	N	A	B	H	B	B	A	A	N	A	A	A	A	A	B	B	A	A	B	B	A	A	A	A	B	A	H	A
Chr6.46	6	7558734	T	C	N	N	A	B	B	A	N	N	A	A	A	A	N	A	A	N	B	B	N	B	H	B	B	A	B	N	A	A	N	N	A	B	N	N	N	B	B	A	A	A	N	B	N	H	A
Chr6.47	6	9289606	G	A	A	A	A	B	B	A	A	H	A	A	A	A	A	N	A	N	B	N	A	B	A	B	B	N	A	H	A	A	A	A	A	B	N	A	N	B	B	A	A	A	A	B	A	A	A
Chr6.48	6	9334422	A	G	A	A	A	N	B	A	A	H	A	A	A	A	A	A	A	A	B	B	A	B	A	B	B	A	H	H	A	A	A	A	N	B	B	A	A	B	B	A	A	A	A	B	A	A	A
Chr6.49	6	9375778	A	C	A	A	A	B	B	A	H	H	A	A	A	A	A	A	A	A	B	B	A	B	A	H	B	A	H	H	A	A	A	A	A	B	B	N	A	B	B	A	A	A	A	B	A	A	A
Chr6.50	6	9382823	G	A	N	A	A	B	B	A	H	H	A	A	A	A	A	A	A	A	B	B	N	B	A	B	B	A	A	H	A	A	A	A	A	B	B	A	A	B	B	A	H	A	A	B	H	A	A
Chr6.51	6	9537193	T	C	A	A	A	B	B	A	H	H	A	A	A	A	A	A	A	A	B	B	N	B	A	B	B	A	A	H	A	A	A	A	A	B	B	A	N	B	B	A	A	A	A	B	A	A	A
Chr6.52	6	9576136	G	A	A	A	A	B	B	A	H	H	A	A	A	A	A	A	A	A	B	H	H	B	A	B	B	A	H	H	A	A	A	A	A	B	B	A	A	B	B	A	A	A	A	B	A	A	A
Chr6.53	6	9907550	A	G	A	A	A	B	B	A	H	H	A	A	A	A	A	A	A	A	B	B	A	B	A	B	B	A	H	H	A	A	A	A	A	B	B	A	A	B	B	A	A	A	A	B	A	A	A
Chr6.54	6	10201150	G	T	N	A	A	B	N	A	A	B	A	A	A	N	N	N	N	N	B	B	N	N	A	B	N	A	A	H	A	A	A	N	A	N	B	N	A	B	B	A	A	A	N	N	A	A	A
Chr6.55	6	10411728	G	T	A	A	A	B	B	A	N	H	A	A	N	N	N	N	A	A	N	N	A	B	A	B	B	N	H	B	A	A	N	N	A	B	B	N	N	B	B	A	N	A	A	B	A	A	A
Chr6.56	6	10648712	G	T	N	A	A	B	B	A	A	H	A	A	A	A	A	A	A	A	N	B	A	B	A	N	B	A	A	H	A	A	A	A	A	N	B	N	A	B	B	A	A	A	A	B	A	A	A
Chr6.57	6	10680846	C	G	A	A	A	B	B	A	H	H	A	A	A	A	A	A	N	A	B	N	B	B	A	B	B	A	A	H	A	A	A	A	A	B	B	A	A	B	B	A	A	A	A	B	A	A	A
Chr6.58	6	10696296	A	G	N	A	A	B	N	A	H	A	A	A	A	A	A	A	A	A	N	N	A	B	A	N	B	A	H	N	A	A	A	A	A	N	N	A	A	H	B	A	A	A	A	B	A	A	A
Chr6.59	6	10727294	T	C	A	A	A	B	B	A	H	H	A	A	A	A	A	A	A	A	B	H	A	B	A	B	B	A	H	H	A	A	A	A	A	B	B	A	A	B	B	A	A	A	A	B	A	A	A
Chr6.60	6	10816756	C	T	A	A	A	B	B	A	H	H	A	A	A	A	A	A	A	A	B	N	A	B	N	B	B	A	H	N	A	A	N	A	A	B	N	A	A	B	B	A	A	A	A	B	A	N	A
Chr6.61	6	10907634	T	C	N	A	A	B	B	A	H	B	A	A	A	A	A	A	A	N	B	B	A	B	A	B	B	A	A	B	A	N	A	A	A	B	B	A	A	B	B	A	A	A	A	B	A	A	A
Chr6.62	6	11953289	C	G	A	A	A	A	H	A	A	A	A	A	A	A	A	B	B	B	B	B	A	A	A	H	B	A	H	B	A	A	A	A	A	H	B	A	A	H	H	A	A	A	A	A	N	H	A
Chr6.63	6	17652576	T	G	A	A	A	A	A	A	A	A	A	A	A	A	A	H	H	A	H	H	A	B	A	B	B	A	B	H	A	A	A	A	A	H	A	A	A	B	B	H	H	A	A	A	B	A	A
Chr6.64	6	24361106	G	A	A	B	A	A	A	A	B	B	B	H	A	H	B	A	A	B	B	B	B	B	A	H	A	A	A	A	A	H	H	A	A	H	B	H	A	B	B	A	A	B	B	A	A	A	A
Chr6.65	6	24367836	A	G	A	B	A	A	A	A	B	H	H	H	A	B	B	A	A	B	B	B	B	B	A	H	A	A	A	A	A	H	H	A	A	H	B	A	A	B	B	A	A	B	B	A	A	A	A
Chr6.66	6	24396692	C	T	N	B	A	A	N	A	N	H	H	H	A	N	B	A	A	B	B	N	N	B	A	A	A	A	A	A	A	A	A	A	A	A	B	N	N	N	H	A	A	B	N	A	A	A	A
Chr6.67	6	24436743	C	T	A	B	A	A	A	A	B	A	A	H	A	B	B	A	A	B	B	B	B	B	A	H	A	A	A	A	A	H	B	A	A	H	B	N	A	H	H	A	A	B	B	A	A	A	A
Chr6.68	6	26133308	G	A	A	B	A	A	A	A	A	A	H	H	A	B	B	A	A	B	B	B	B	B	A	H	A	A	H	H	A	H	H	A	A	B	B	A	A	H	H	A	A	A	H	B	H	A	A
Chr6.69	6	26282629	A	G	A	B	A	A	A	A	A	A	B	H	A	B	B	H	A	B	B	B	B	B	A	H	A	A	H	H	A	H	H	A	H	B	B	A	A	H	H	A	A	A	H	B	A	A	A
Chr6.70	6	26301238	A	C	A	B	A	A	A	A	A	A	H	H	A	B	B	H	A	B	B	B	B	B	A	B	A	A	H	H	A	A	H	A	A	B	B	A	A	H	H	A	A	A	H	B	H	A	A
Chr6.71	6	26397460	T	C	A	B	A	A	A	A	A	A	H	H	A	B	B	B	A	B	B	B	B	B	A	H	A	A	H	B	A	H	H	A	A	B	B	A	A	H	H	A	A	A	H	B	A	A	A
Chr6.72	6	26671645	G	A	A	B	B	A	A	H	A	A	A	A	A	A	A	A	A	B	H	B	A	B	A	H	A	A	A	A	A	A	A	A	A	H	B	A	A	H	H	A	A	A	H	A	A	A	A
Chr6.73	6	26686850	C	T	N	B	B	A	A	H	N	A	A	A	A	A	A	N	A	N	H	B	N	B	A	B	A	H	A	N	A	N	A	A	A	H	B	A	N	H	A	A	A	A	H	A	A	A	A
Chr6.74	6	26758472	G	A	A	B	B	A	A	H	A	A	A	A	A	A	A	A	A	B	H	B	A	B	A	H	A	A	H	H	A	A	H	A	A	B	B	A	A	H	H	A	A	A	N	B	A	A	A
Chr6.75	6	26780656	T	A	A	B	B	A	A	H	A	A	A	A	A	A	N	A	A	B	B	B	A	B	A	H	A	A	A	A	A	A	H	A	A	B	B	A	A	H	A	A	A	A	H	B	A	A	A
Chr6.76	6	28683480	C	T	A	B	B	H	A	H	A	A	B	H	H	H	H	H	B	B	A	H	B	B	A	H	B	H	B	H	H	B	A	A	A	H	B	A	A	A	A	B	B	A	A	A	B	A	A
Chr6.77	6	28840129	C	T	A	B	B	H	A	H	A	A	B	H	H	H	H	H	B	B	H	H	H	B	A	H	B	H	H	H	H	B	A	A	A	B	B	A	A	A	A	A	A	A	H	B	B	A	A
Chr6.78	6	28951729	G	A	A	B	B	H	A	H	A	A	B	H	H	H	H	A	B	B	H	H	H	B	A	H	B	H	H	A	H	B	A	A	A	A	B	A	A	A	A	A	A	A	B	A	H	A	A
Chr6.79	6	29020862	T	C	A	N	B	A	A	H	A	A	B	H	A	B	H	H	B	B	B	N	B	B	A	H	N	H	B	H	H	N	A	A	A	B	B	N	A	A	A	A	A	A	B	B	B	A	A
Chr6.80	6	29134775	A	G	A	B	B	H	A	H	A	A	A	H	N	H	N	B	B	B	H	A	B	B	A	H	B	H	A	A	H	B	N	A	A	B	B	N	A	A	A	A	A	A	H	B	B	A	A
Chr6.81	6	29147014	C	T	A	B	B	H	A	H	A	A	A	H	H	H	H	A	B	B	A	B	B	H	A	H	B	H	B	H	H	B	A	A	A	B	B	N	A	A	A	A	A	A	H	B	B	A	A
Chr6.82	6	29771316	A	C	A	B	H	H	A	H	A	B	A	A	A	H	B	N	B	N	B	H	B	B	A	H	B	H	A	H	H	N	B	A	A	B	B	A	A	A	A	B	B	A	A	B	B	A	A
Chr6.83	6	30272035	T	G	A	B	H	H	A	H	A	B	A	B	H	A	H	H	B	B	H	H	B	B	A	H	B	H	B	H	H	B	B	H	H	B	B	A	A	A	A	B	B	A	A	B	H	A	A
Chr6.84	6	30422029	A	T	N	A	A	H	A	A	A	B	A	N	N	A	A	N	B	B	H	H	N	B	A	H	B	A	H	B	A	N	N	B	N	B	B	A	A	A	A	N	N	A	A	B	A	A	A
Chr6.85	6	30450986	C	T	A	A	H	H	A	H	A	B	A	B	H	A	H	H	H	B	H	H	H	B	A	H	B	H	H	H	H	B	B	H	H	B	B	A	A	A	A	B	B	H	A	B	H	A	A
Chr7.1	7	202500	C	T	B	B	H	A	A	A	B	B	A	A	A	B	B	B	H	H	B	H	B	A	B	B	N	B	H	H	B	H	B	B	B	A	A	B	B	B	B	H	H	H	A	B	N	B	H
Chr7.2	7	288976	T	C	A	H	H	A	A	A	N	B	N	A	A	B	B	N	A	A	N	B	N	A	B	B	B	B	H	B	B	N	B	N	B	H	A	B	N	B	B	H	H	H	A	B	A	B	H
Chr7.3	7	305756	T	G	H	H	H	A	A	A	B	H	A	A	A	B	B	H	A	H	H	H	B	A	B	B	B	B	H	H	B	H	B	B	B	H	A	B	B	B	B	H	H	H	A	B	A	B	H
Chr7.4	7	308113	C	G	H	N	H	A	A	A	B	B	A	A	A	B	N	A	H	H	H	N	B	A	B	B	N	B	B	A	B	H	B	B	B	H	A	B	N	B	B	H	H	H	A	B	A	B	H
Chr7.5	7	364791	T	C	H	H	H	A	A	A	B	B	A	A	A	B	B	H	H	H	H	H	B	A	B	B	B	B	H	H	B	B	B	B	B	H	A	B	B	B	B	H	H	H	A	B	A	B	H
Chr7.6	7	376363	A	G	H	B	H	A	A	A	B	B	A	A	A	B	B	B	H	H	H	H	B	A	B	B	B	B	H	H	B	H	B	B	B	H	A	B	B	B	B	H	H	H	A	B	A	B	H
Chr7.7	7	429580	C	T	B	N	H	A	A	A	N	N	N	A	A	B	B	N	H	A	B	A	N	A	B	B	B	B	A	H	B	A	N	B	B	H	A	B	N	B	B	H	H	H	A	B	A	B	A
Chr7.8	7	469265	T	C	H	H	H	A	A	A	B	B	A	A	A	B	B	H	H	H	H	B	B	A	B	H	B	B	H	H	B	H	B	B	B	A	A	B	B	B	B	A	A	H	A	N	A	B	H
Chr7.9	7	510609	G	T	B	H	H	A	A	A	B	B	A	A	A	B	B	B	A	H	A	H	B	A	B	B	B	B	H	H	B	H	B	B	B	A	A	B	N	B	B	A	A	H	A	A	A	B	H
Chr7.10	7	557759	A	T	N	N	H	A	A	A	N	B	A	A	A	B	B	N	H	B	N	N	B	A	B	B	B	B	B	B	B	B	N	B	N	A	N	N	N	B	B	A	H	A	N	N	A	B	B
Chr7.11	7	630874	T	C	B	B	H	A	A	A	B	B	A	A	A	B	B	H	B	H	H	B	B	A	B	B	B	B	H	H	B	H	B	B	B	A	A	B	B	B	B	A	A	H	A	A	A	B	H
Chr7.12	7	687794	T	C	A	A	H	N	A	A	B	B	A	A	A	B	B	B	A	H	H	H	B	A	B	B	B	B	H	H	B	B	B	B	B	B	A	B	B	B	B	H	H	H	A	B	A	B	H
Chr7.13	7	734377	G	C	H	A	H	A	A	A	B	B	A	A	A	B	B	N	H	H	H	B	N	A	B	B	B	B	H	H	B	B	B	B	B	H	A	B	B	B	B	H	H	H	A	B	A	B	H
Chr7.14	7	806561	C	G	A	B	B	A	A	A	B	B	N	A	A	B	B	N	H	B	A	H	B	N	B	B	B	B	N	A	B	N	B	B	B	H	A	B	B	B	B	H	H	H	N	B	A	B	H
Chr7.15	7	811505	T	G	H	H	B	A	A	A	B	B	A	A	A	B	B	H	H	H	H	H	B	A	B	B	B	B	H	H	B	H	B	B	B	H	A	B	B	B	B	H	H	H	A	B	A	B	H
Chr7.16	7	821860	A	T	N	A	H	A	A	A	N	N	A	A	A	N	N	N	A	A	A	H	N	A	B	N	B	B	H	A	B	A	N	A	B	A	A	N	B	B	B	H	A	A	A	B	A	B	A
Chr7.17	7	920982	C	T	B	A	B	A	A	A	B	B	A	A	A	B	B	N	H	B	H	A	B	A	B	B	B	B	H	H	B	N	B	B	B	H	A	B	B	B	B	H	H	H	A	B	A	B	H
Chr7.18	7	926588	G	A	B	H	B	A	A	A	B	B	A	A	A	B	B	B	H	H	H	H	B	A	B	B	B	B	H	H	B	H	B	B	B	H	A	B	B	B	B	H	H	H	A	B	A	B	H
Chr7.19	7	939726	G	C	B	B	B	A	A	A	B	B	A	A	A	B	B	H	H	H	H	H	B	A	B	B	N	B	H	A	B	H	B	B	B	A	A	B	B	B	B	H	H	H	A	N	A	B	H
Chr7.20	7	982280	T	A	B	H	B	A	A	A	B	B	A	N	A	B	B	H	A	B	B	A	B	A	B	B	B	B	N	H	B	H	N	B	B	A	A	B	B	B	B	H	H	H	A	B	A	B	H
Chr7.21	7	1012944	G	A	B	H	B	A	A	A	B	B	A	A	A	B	B	H	H	B	H	H	B	A	B	H	B	B	H	A	B	B	B	B	B	H	A	B	B	B	B	H	H	H	A	B	A	B	H
Chr7.22	7	1049772	T	G	A	A	A	A	A	A	B	B	A	A	A	B	H	B	H	H	H	H	H	H	B	B	B	A	H	H	A	A	B	A	A	A	A	B	B	B	B	A	A	A	A	A	A	B	A
Chr7.23	7	1119975	T	C	A	N	A	A	A	A	B	B	A	A	A	B	B	N	N	B	H	H	N	A	B	B	B	A	B	H	A	N	B	A	A	A	A	B	B	B	B	A	A	A	A	A	A	B	A
Chr7.24	7	1120041	T	C	B	H	B	A	A	A	B	B	A	A	A	B	B	B	H	H	H	H	B	A	B	B	B	B	H	H	B	H	B	B	B	H	A	B	B	B	B	H	H	H	A	B	A	B	H
Chr7.25	7	1151041	T	G	B	H	B	A	A	A	B	B	A	A	N	B	B	B	H	H	B	B	B	A	B	B	B	B	H	B	B	H	B	B	B	H	A	B	B	B	B	H	H	H	A	B	A	B	H
Chr7.26	7	1201431	A	G	B	B	B	A	A	A	B	B	A	A	A	H	B	B	H	H	A	H	B	A	B	B	B	B	H	H	B	H	B	B	B	H	A	B	B	B	B	H	H	H	A	B	A	B	B
Chr7.27	7	1219014	T	G	B	H	B	A	A	A	B	B	A	A	A	B	B	B	B	H	H	H	B	A	B	H	B	B	H	H	B	A	B	B	B	H	A	B	N	B	B	H	H	H	A	B	A	B	H
Chr7.28	7	1247811	G	A	B	H	B	A	A	A	B	B	A	A	A	B	B	B	H	H	H	H	H	A	B	B	B	B	H	H	B	H	B	B	B	H	A	B	B	B	B	H	H	H	A	B	A	B	H
Chr7.29	7	1248278	T	C	B	H	B	A	A	A	B	B	A	A	A	B	N	B	B	H	B	H	B	A	B	B	B	B	B	H	B	N	B	B	B	H	N	N	B	B	B	H	H	H	A	B	A	B	H
Chr7.30	7	1262936	T	G	B	N	B	A	A	A	B	B	N	A	A	B	N	B	H	A	B	B	N	A	B	H	B	B	N	A	B	A	B	B	B	N	A	B	B	B	B	H	H	H	A	B	A	B	H
Chr7.31	7	1296609	T	G	B	N	B	A	A	A	B	B	A	A	A	B	B	B	B	H	H	H	B	A	B	B	B	B	H	B	B	H	B	B	B	H	N	B	B	B	B	H	H	H	A	B	A	B	H
Chr7.32	7	1314402	G	A	B	B	B	A	A	A	B	B	A	A	A	B	N	A	H	A	A	H	N	A	B	H	B	B	A	B	B	B	B	B	B	B	A	B	B	B	B	H	H	H	A	B	A	B	H
Chr7.33	7	1336279	G	T	B	B	B	A	A	N	B	B	N	A	A	B	B	B	B	H	H	N	B	A	B	B	B	B	H	B	B	H	B	B	B	B	N	B	B	B	B	H	H	H	A	B	A	B	H
Chr7.34	7	1451224	G	A	B	B	B	A	A	A	B	B	A	A	A	B	B	B	H	H	H	A	B	A	B	B	B	B	H	H	B	H	B	B	B	H	A	B	B	B	B	H	H	H	A	B	A	B	H
Chr7.35	7	1536391	G	A	B	N	B	A	A	A	N	B	A	A	A	B	B	N	B	N	A	N	N	A	B	B	N	B	N	A	B	N	N	B	B	B	N	N	N	B	B	H	B	H	A	B	B	B	N
Chr7.36	7	1536399	T	G	B	B	B	A	A	A	B	B	A	A	A	B	N	B	H	H	N	B	N	A	B	B	B	B	B	H	B	H	B	B	B	H	A	N	N	B	B	H	H	H	A	B	B	B	H
Chr7.37	7	1601391	A	G	N	B	B	A	A	A	B	N	A	A	A	N	B	B	H	B	H	A	B	A	B	B	B	B	H	A	B	H	B	B	B	B	A	B	B	B	B	H	H	H	A	B	B	B	H
Chr7.38	7	1701670	G	C	B	B	B	A	A	A	B	B	A	A	A	B	N	B	H	A	H	B	N	A	B	B	N	B	B	A	B	H	B	B	B	H	A	B	N	B	B	H	H	H	A	B	B	B	H
Chr7.39	7	1801173	C	T	N	B	B	N	A	A	N	B	A	N	A	N	N	A	N	A	B	B	B	A	B	B	N	B	H	N	B	A	B	B	B	N	A	N	N	B	B	H	H	H	A	B	B	B	H
Chr7.40	7	1834577	A	G	B	B	B	A	A	A	B	B	A	A	A	B	B	B	H	A	H	H	B	A	B	B	B	B	B	H	B	H	B	B	B	H	A	B	B	B	B	H	H	H	A	B	B	B	H
Chr7.41	7	1841399	A	G	B	B	B	A	A	A	B	B	A	A	A	B	B	N	H	H	N	H	B	A	B	B	N	B	B	B	B	H	B	B	B	H	N	B	B	B	B	H	H	H	A	B	B	B	H
Chr7.42	7	1907791	A	G	H	B	B	A	A	A	B	B	A	A	A	B	B	B	H	A	H	N	N	A	B	B	B	B	A	H	B	A	B	B	B	H	A	B	N	B	B	H	H	H	A	B	B	B	A
Chr7.43	7	1991491	G	T	A	A	A	A	A	A	B	B	A	A	A	A	A	H	H	A	H	A	A	H	B	B	B	A	H	H	A	A	B	A	A	A	A	B	B	B	B	A	A	A	A	A	H	B	A
Chr7.44	7	2005083	A	G	N	A	A	A	A	A	B	B	N	A	A	A	A	N	A	B	A	A	A	N	B	B	B	A	H	A	A	A	B	A	A	N	A	N	B	B	B	A	N	A	A	A	H	B	A
Chr7.45	7	2009617	C	T	N	N	A	N	A	A	N	B	N	A	A	A	A	N	B	N	B	A	A	A	B	B	N	A	N	N	A	N	B	B	A	N	A	N	B	B	B	A	N	A	A	A	H	B	A
Chr7.46	7	2010265	C	A	A	A	A	A	A	A	B	H	A	A	A	A	A	B	H	H	H	H	A	A	B	B	B	A	H	H	A	A	B	A	A	A	A	B	B	B	B	A	A	A	A	A	H	B	A
Chr7.47	7	2072078	T	C	H	B	B	H	A	A	B	B	A	A	A	B	B	B	N	H	A	H	B	A	B	B	B	B	H	B	B	H	B	B	B	B	A	B	B	B	B	H	H	H	A	B	B	B	H
Chr7.48	7	2072144	G	A	N	N	B	A	A	A	B	B	A	A	A	B	B	B	H	B	A	N	B	N	B	B	N	B	B	H	B	A	B	B	N	H	A	B	B	B	B	H	H	H	A	B	H	B	H
Chr7.49	7	2131882	C	T	B	N	B	A	A	A	B	B	A	A	A	B	B	N	A	B	A	N	N	A	B	B	B	B	A	B	B	H	B	B	B	H	A	B	N	B	B	H	H	H	N	B	B	B	H
Chr7.50	7	2145274	G	A	N	A	A	A	A	A	B	B	A	A	A	A	A	A	A	B	B	H	A	A	B	N	B	A	A	H	A	N	B	A	A	A	A	B	B	B	B	A	A	A	A	A	H	B	A
Chr7.51	7	2183526	C	T	B	B	B	A	A	A	B	B	A	A	A	B	B	H	H	H	A	B	B	N	B	A	B	B	H	A	B	H	N	B	B	H	A	B	B	B	B	H	H	H	N	B	B	B	H
Chr7.52	7	2194813	A	C	N	B	B	A	A	A	N	B	N	A	A	B	B	B	H	N	B	B	N	A	B	B	B	B	B	N	B	B	B	B	B	H	A	B	B	B	B	H	A	H	A	B	B	B	H
Chr7.53	7	2206186	T	C	B	B	B	A	A	A	B	B	A	A	A	B	B	H	H	H	H	A	B	A	B	B	B	B	B	H	B	N	B	B	B	H	A	B	B	B	B	H	A	H	A	B	B	B	B
Chr7.54	7	2281259	T	C	A	A	A	A	A	A	H	H	A	A	A	N	A	N	H	A	A	A	N	A	H	B	B	A	B	B	A	N	A	N	N	H	A	N	N	A	H	N	N	N	N	B	N	B	A
Chr7.55	7	2344018	T	C	B	B	B	A	A	A	B	B	A	A	H	B	H	N	H	H	H	H	B	A	B	B	B	B	H	H	B	A	N	B	B	B	N	B	B	B	B	H	H	H	A	B	B	B	H
Chr7.56	7	3948199	A	C	N	N	B	A	A	H	N	A	A	A	A	A	N	A	A	N	B	N	N	A	A	A	A	B	A	N	B	A	N	A	A	A	A	A	N	B	B	B	A	A	A	B	B	B	A
Chr7.57	7	18321506	A	G	N	A	A	A	N	A	N	A	N	A	B	H	A	N	A	N	A	A	A	H	A	A	N	A	A	N	A	A	A	A	A	B	N	N	N	A	A	N	A	N	A	B	B	H	A
Chr7.58	7	19229987	T	C	A	A	A	A	A	A	A	A	A	A	B	H	A	A	A	A	A	A	A	B	A	A	A	A	A	A	A	A	B	A	A	H	A	A	A	A	A	B	A	H	A	B	B	H	A
Chr7.59	7	19309684	A	G	A	A	A	A	A	A	A	A	A	A	B	H	A	A	A	A	A	A	A	B	A	A	A	A	A	A	A	A	A	A	A	H	A	A	N	A	A	B	A	H	A	B	B	H	A
Chr7.60	7	19367615	C	A	A	A	A	A	A	A	H	A	A	A	B	H	A	A	A	A	A	A	A	B	A	A	A	A	A	A	A	A	B	A	A	H	A	A	A	A	A	B	A	H	A	B	B	H	A
Chr7.61	7	19853930	T	C	A	A	A	B	B	A	A	A	A	A	B	B	A	A	A	A	A	A	A	H	A	A	A	A	A	A	A	A	N	A	A	H	A	A	A	A	A	B	A	H	A	B	B	H	A
Chr7.62	7	19902008	G	A	A	A	A	B	B	A	A	A	A	A	B	H	A	N	A	A	A	A	A	H	A	A	A	A	A	A	A	A	B	A	A	H	A	A	A	A	A	B	A	H	A	B	B	H	A
Chr7.63	7	19914619	T	C	A	A	A	B	B	A	A	A	A	A	B	H	A	A	A	A	A	A	H	H	A	A	A	A	A	A	A	A	H	A	A	H	A	A	A	A	A	B	A	H	A	B	B	H	A
Chr7.64	7	19946326	A	G	A	A	A	B	B	A	A	A	A	A	B	H	A	A	A	A	A	A	H	H	A	A	A	A	A	A	A	A	A	A	A	H	A	A	A	A	A	B	A	H	A	B	B	H	A
Chr7.65	7	19993106	G	A	A	N	A	B	B	A	A	A	A	A	B	H	A	A	A	A	A	A	A	H	A	A	N	A	A	A	A	A	H	A	A	H	A	A	N	A	A	B	A	H	A	B	B	H	A
Chr7.66	7	20104374	T	C	A	A	A	B	B	A	A	A	A	A	B	H	A	A	A	A	A	A	A	H	A	A	A	A	A	A	A	A	B	A	A	H	A	A	A	A	A	A	A	H	A	B	B	H	A
Chr7.67	7	20154422	C	T	A	A	A	B	B	A	A	A	A	A	B	H	A	A	A	A	A	A	A	H	A	A	A	A	A	A	A	A	H	A	A	H	A	A	A	A	A	B	A	H	A	B	B	H	A
Chr7.68	7	20228878	T	G	A	A	A	B	B	A	A	A	A	A	B	H	A	A	A	A	A	A	A	H	A	A	A	A	A	A	A	A	H	A	A	H	A	A	A	A	A	B	A	H	A	B	B	H	A
Chr7.69	7	21842767	T	C	A	A	A	B	B	A	A	A	H	A	H	H	A	H	A	A	H	H	A	H	B	A	A	H	A	A	A	A	A	A	A	A	A	A	A	A	H	A	A	A	A	A	A	H	A
Chr7.70	7	22041697	T	G	A	A	A	B	B	A	A	A	H	A	H	H	A	H	A	A	H	H	A	H	B	A	A	H	A	A	A	A	A	A	A	A	A	A	A	A	H	A	A	A	A	A	A	H	A
Chr7.71	7	22077434	A	G	A	A	A	B	B	A	A	A	N	A	H	H	H	H	A	A	A	H	A	H	B	A	A	H	A	A	A	A	A	A	A	A	A	A	A	A	H	A	A	A	A	A	A	H	A
Chr7.72	7	22277766	C	T	N	A	A	B	B	A	A	A	A	A	A	B	A	H	A	N	B	B	A	H	B	N	A	H	H	B	A	N	N	A	A	A	A	N	N	A	H	A	A	A	N	A	A	B	A
Chr7.73	7	22330446	G	A	N	A	A	B	B	A	N	A	N	A	A	N	A	N	N	N	B	A	A	H	B	A	N	H	H	A	A	N	A	N	A	A	A	N	A	A	H	A	A	A	A	A	A	H	A
Chr7.74	7	22608637	C	T	A	A	A	B	B	A	A	A	H	A	A	H	A	H	A	A	B	H	A	H	B	A	A	A	H	H	A	A	A	A	A	H	A	H	A	A	H	A	A	B	A	B	B	H	A
Chr7.75	7	22691612	A	C	A	A	A	B	B	A	A	A	H	A	A	H	A	H	A	A	B	A	A	H	B	A	A	A	A	H	A	A	A	H	A	H	A	H	A	A	H	A	A	B	A	B	B	H	A
Chr7.76	7	22857827	A	G	A	A	A	B	B	A	A	A	H	A	A	H	A	H	A	A	H	H	A	H	B	A	A	A	H	H	A	A	B	A	A	H	A	H	A	A	H	A	A	B	A	H	B	H	A
Chr7.77	7	22938715	G	A	A	A	H	H	B	A	A	A	H	A	A	H	A	H	A	A	B	H	A	H	B	A	A	A	H	B	A	A	B	A	A	H	A	H	A	A	H	A	A	B	A	B	B	H	A
Chr7.78	7	22956307	C	T	A	A	H	B	B	A	A	A	H	A	A	H	A	H	A	A	B	H	A	H	B	A	A	A	H	H	A	A	H	A	A	H	A	H	A	A	H	A	A	B	A	B	B	H	A
Chr7.79	7	22957585	C	A	A	A	H	B	B	A	A	A	H	A	A	H	A	H	A	A	B	H	A	H	B	H	A	A	H	H	A	A	A	A	A	H	A	H	A	A	H	A	A	B	A	B	B	H	A
Chr7.80	7	23000699	C	G	A	A	H	B	B	A	A	A	H	A	A	H	A	H	A	A	B	H	A	H	B	A	A	A	H	H	A	A	H	A	A	H	A	H	A	A	H	A	A	B	A	B	B	H	A
Chr7.81	7	23105470	G	A	A	A	H	B	B	A	A	A	H	A	A	H	N	A	A	A	B	A	A	H	B	A	N	A	B	H	A	N	A	A	A	H	N	A	N	A	H	A	A	N	N	B	N	H	A
Chr7.82	7	23147607	C	T	A	A	H	B	B	A	A	A	A	A	A	H	A	N	A	A	B	N	A	H	B	A	A	A	H	N	A	A	H	A	A	H	A	A	A	A	H	A	A	B	A	B	A	H	A
Chr7.83	7	23266698	C	T	A	A	H	B	B	A	A	A	H	A	A	H	A	H	A	A	B	A	A	A	B	A	A	A	H	H	A	A	H	A	A	H	A	H	A	A	H	A	A	B	A	B	A	H	A
Chr7.84	7	23771523	G	A	A	A	A	B	B	A	A	A	H	A	A	H	A	A	A	A	B	H	A	H	B	A	A	A	H	H	A	A	A	A	A	A	A	A	A	A	H	A	A	A	A	A	B	H	A
Chr7.85	7	23772973	G	C	N	A	A	B	B	A	A	A	A	A	A	A	A	A	A	A	B	A	N	H	B	N	A	A	H	N	A	A	A	H	A	A	A	N	A	A	H	A	A	A	A	A	N	H	A
Chr7.86	7	24012428	T	C	N	A	A	B	B	A	A	A	H	A	A	B	A	A	A	A	B	B	A	H	B	A	A	N	H	H	A	A	H	A	A	H	N	H	A	A	H	B	A	B	N	B	N	H	A
Chr7.87	7	24126434	G	A	A	A	H	B	B	A	A	A	H	A	A	B	A	H	A	A	B	H	A	H	B	A	A	A	H	H	A	A	H	A	A	H	A	H	A	A	H	B	A	B	A	B	N	H	A
Chr7.88	7	24216606	G	A	A	N	H	B	B	A	A	A	H	N	A	B	A	H	A	A	B	H	A	H	B	A	A	A	H	H	A	A	A	A	A	H	A	A	A	A	H	B	A	B	A	B	N	H	A
Chr7.89	7	24240814	G	C	A	A	H	B	B	A	A	A	H	A	A	B	A	H	H	A	B	H	H	H	B	A	A	A	H	H	A	A	H	A	A	H	H	H	A	A	H	B	A	B	A	B	B	H	A
Chr7.90	7	24252840	A	G	A	A	H	B	B	A	A	A	H	A	A	B	A	B	A	A	B	H	A	H	B	A	A	A	H	H	A	A	H	A	A	H	A	B	A	A	H	B	A	B	A	B	B	H	A
Chr7.91	7	24263421	C	T	A	A	H	B	B	A	A	N	H	N	A	B	A	N	A	A	N	N	N	H	B	A	N	A	H	H	A	N	N	A	A	A	N	N	A	A	N	B	A	B	N	B	N	H	A
Chr7.92	7	24361032	C	A	A	A	A	B	B	A	A	A	H	A	A	B	N	A	A	A	B	B	N	H	B	A	A	A	H	H	A	A	A	A	A	A	A	A	A	A	H	A	A	A	A	A	N	H	A
Chr7.93	7	24671915	G	C	A	A	A	B	B	A	A	A	N	A	A	B	A	A	A	A	N	H	N	A	B	A	A	A	A	N	A	A	A	A	A	A	A	A	A	A	H	A	A	A	A	A	B	B	A
Chr7.94	7	24948322	A	G	A	A	H	B	H	A	A	A	H	A	A	B	A	H	H	B	H	H	A	H	B	A	A	H	H	H	H	A	H	A	A	H	A	A	A	H	H	B	A	B	A	B	B	B	A
Chr7.95	7	25958229	G	A	N	N	A	B	N	H	A	A	N	A	A	B	A	N	A	B	B	A	A	H	B	A	N	B	B	N	H	A	A	A	H	H	N	A	A	N	H	A	A	A	A	B	A	B	A
Chr7.96	7	25991230	T	C	A	A	A	B	B	A	A	A	A	A	A	B	A	H	H	B	H	H	A	H	B	A	A	B	B	B	H	A	A	A	H	H	A	A	A	H	H	A	A	A	A	B	N	B	A
Chr7.97	7	25998344	C	T	A	A	A	B	B	A	A	A	A	A	A	B	A	H	A	B	A	H	A	B	B	A	A	B	B	B	H	A	A	A	N	B	A	A	A	H	H	A	A	A	A	B	N	B	A
Chr7.98	7	26005567	A	T	A	A	A	B	B	A	A	A	A	A	A	B	A	H	H	B	H	H	A	H	B	A	A	B	B	B	H	A	A	A	H	H	A	A	A	H	H	A	A	A	A	B	N	B	A
Chr7.99	7	26083742	C	T	A	A	A	H	B	A	A	A	A	B	B	B	A	H	H	B	B	H	A	H	B	A	A	B	B	B	H	A	A	H	H	H	A	A	N	H	H	A	A	A	A	H	B	B	A
Chr7.100	7	26263767	A	G	A	A	A	B	B	A	A	A	A	N	B	A	A	A	A	B	A	H	A	N	B	A	N	B	B	B	H	A	N	A	B	H	A	A	N	H	H	A	A	A	A	B	B	B	A
Chr7.101	7	26264463	T	G	A	A	A	B	B	A	A	A	A	B	B	A	A	A	H	B	H	H	A	H	B	A	N	B	B	B	H	A	A	A	H	H	A	A	A	H	H	A	A	A	A	H	N	B	A
Chr7.102	7	26410638	C	G	A	A	A	B	B	A	A	A	A	B	B	A	N	N	H	B	A	B	A	H	B	A	N	B	B	N	H	N	N	H	H	H	A	N	N	H	H	A	B	A	A	B	A	B	A
Chr7.103	7	26445790	A	G	A	A	A	B	B	A	A	A	A	B	B	A	A	A	A	B	H	H	A	H	B	A	A	B	B	B	H	H	A	H	H	H	A	A	A	H	H	A	B	A	A	B	B	B	A
Chr7.104	7	26446457	T	C	A	A	A	B	B	A	A	A	A	B	B	A	A	A	H	B	H	H	A	H	B	A	A	B	B	B	H	A	A	H	H	H	A	A	A	H	H	A	B	A	A	B	B	B	A
Chr7.105	7	26514060	A	C	A	A	A	B	B	A	A	A	A	B	B	A	A	N	H	B	B	N	A	H	B	A	A	B	B	B	H	N	N	H	H	H	N	A	A	H	H	A	B	A	A	B	B	B	A
Chr7.106	7	27023648	T	C	A	A	A	B	B	A	A	A	A	A	A	A	A	A	H	B	H	H	A	H	B	A	A	A	B	B	A	A	A	A	A	H	A	A	A	H	H	A	A	A	A	B	B	B	A
Chr7.107	7	27050985	C	A	A	A	A	B	H	A	A	A	A	A	A	A	A	A	H	B	H	H	H	A	B	A	A	A	B	B	A	A	A	A	A	H	A	A	A	H	H	A	A	A	A	B	A	B	A
Chr7.108	7	27060183	C	G	A	A	A	N	B	A	A	A	A	A	A	A	A	A	A	B	A	A	A	N	B	A	A	A	B	B	A	N	A	A	A	H	N	N	A	N	B	A	A	A	A	B	A	B	A
Chr7.109	7	27142041	G	A	A	A	A	B	B	A	A	A	A	A	A	A	A	A	H	B	H	H	A	H	B	A	A	A	B	B	A	A	A	A	A	H	A	A	A	H	H	A	A	A	A	B	N	B	A
Chr7.110	7	27159072	C	T	H	A	A	A	B	A	B	B	A	A	A	H	A	A	A	A	A	A	A	B	A	B	N	B	A	H	B	B	A	A	A	H	B	N	N	A	H	A	A	B	H	A	B	A	H
Chr7.111	7	27331259	A	G	N	A	A	B	B	A	N	A	A	A	A	A	A	A	A	B	H	H	A	B	B	A	A	A	B	B	A	A	A	A	A	H	A	A	A	A	H	A	A	A	A	B	B	B	A
Chr7.112	7	27476879	C	T	A	N	A	B	B	A	A	A	A	A	A	A	A	A	B	B	H	H	A	H	B	A	A	A	B	B	A	N	N	A	A	H	N	N	A	A	H	A	A	A	A	B	B	B	A
Chr7.113	7	27496077	C	A	N	A	A	B	B	A	N	A	A	A	A	A	A	A	H	B	A	H	A	B	B	A	A	A	B	B	A	A	A	A	A	H	A	A	A	H	H	A	A	A	A	B	N	B	A
Chr7.114	7	27531444	C	T	A	A	A	B	B	A	A	A	A	A	A	A	A	A	H	B	H	H	A	H	B	A	A	A	B	B	A	A	A	A	A	H	A	A	A	H	H	A	A	A	A	B	A	B	A
Chr7.115	7	27534201	T	C	A	A	A	B	B	H	A	A	A	A	A	A	A	A	H	B	H	A	A	H	B	A	A	A	B	B	A	A	A	A	A	H	A	A	A	H	H	A	A	A	A	B	N	B	A
Chr7.116	7	27583697	G	A	N	A	A	B	B	A	A	A	N	A	A	A	A	A	H	B	B	A	A	H	B	A	A	A	B	B	A	A	N	A	A	H	A	N	A	B	H	A	A	A	A	B	N	B	A
Chr7.117	7	27596806	C	A	A	A	A	H	B	A	A	A	A	A	A	A	A	A	A	B	A	A	A	H	B	A	A	A	B	B	A	A	A	A	A	H	A	A	A	H	H	A	A	A	A	B	N	B	A
Chr7.118	7	27959499	T	C	A	A	H	B	B	B	A	A	H	A	A	A	A	H	B	B	H	H	A	H	B	A	H	A	B	B	A	H	B	A	A	H	A	A	A	H	H	A	A	B	B	B	A	B	A
Chr7.119	7	28002784	C	A	A	A	B	B	B	B	A	A	B	A	A	A	A	N	H	B	H	H	A	H	B	A	B	A	B	B	A	A	B	A	A	H	A	A	A	H	H	A	A	B	B	B	N	B	A
Chr7.120	7	28040328	A	C	A	A	H	B	B	B	A	A	H	A	A	A	A	A	H	B	B	H	A	H	B	A	H	A	B	B	A	A	B	A	H	H	A	N	A	H	H	A	A	B	B	B	N	B	A
Chr7.121	7	28050058	T	G	A	A	H	B	B	B	A	A	H	A	H	A	A	H	H	B	A	A	A	H	B	A	H	A	B	B	A	A	B	A	A	H	A	A	A	H	H	A	A	B	B	B	B	B	A
Chr7.122	7	28159138	C	T	A	A	H	B	B	B	A	A	H	A	A	A	A	A	H	B	H	H	H	A	B	A	H	A	B	B	A	A	B	A	A	H	A	A	A	H	H	A	A	B	B	B	N	B	A
Chr7.123	7	28900895	A	T	A	N	H	B	B	B	A	H	A	A	A	A	A	B	H	B	H	H	A	A	B	A	H	A	B	B	A	A	N	H	A	H	A	A	A	H	H	H	H	B	B	B	B	B	A
Chr7.124	7	28918542	C	G	N	A	A	N	B	N	A	N	A	A	A	A	A	H	A	B	B	N	N	A	N	A	N	A	B	B	A	A	B	A	A	N	A	A	A	A	H	H	H	B	N	B	B	B	A
Chr7.125	7	28924473	A	G	A	A	H	B	B	B	A	A	A	A	A	A	N	H	A	B	H	B	H	A	B	A	H	A	B	B	A	A	B	H	A	H	A	A	A	H	H	H	H	B	B	B	A	B	A
Chr8.1	8	68644	T	G	B	B	H	B	B	B	A	A	A	H	A	A	A	A	A	H	B	N	A	B	B	B	B	A	B	B	A	A	B	B	B	H	H	A	H	B	B	A	A	A	H	A	B	B	A
Chr8.2	8	133854	T	C	B	B	H	B	B	B	A	A	A	H	A	A	A	A	A	H	B	A	A	B	B	B	B	A	B	B	A	A	B	B	B	B	H	A	A	B	B	B	A	A	A	B	B	B	A
Chr8.3	8	193746	G	A	B	B	H	B	B	B	A	A	A	H	A	A	A	A	A	H	B	A	A	B	B	B	B	A	B	B	A	A	B	B	B	H	H	A	N	B	B	A	A	A	H	A	H	B	A
Chr8.4	8	201489	A	T	B	B	H	B	H	B	A	A	A	H	A	A	A	A	A	B	B	H	A	B	B	B	B	A	B	B	A	A	B	B	B	H	H	A	A	B	B	A	A	A	H	A	B	B	A
Chr8.5	8	269899	C	T	B	B	H	B	B	B	A	A	A	H	A	A	A	A	A	H	B	A	A	B	B	B	B	A	B	B	A	A	B	B	B	H	H	A	H	B	B	A	A	A	H	A	B	B	A
Chr8.6	8	318623	G	A	B	N	H	B	B	B	A	A	A	A	A	A	A	A	A	B	B	A	A	B	B	B	B	A	B	B	A	A	A	B	N	H	N	N	N	N	B	A	A	A	H	A	B	B	A
Chr8.7	8	544908	T	C	B	N	H	B	B	B	A	A	A	A	A	A	A	B	A	H	B	A	A	B	B	B	B	A	B	B	A	A	N	B	B	B	H	A	A	B	B	A	A	A	H	B	A	B	A
Chr8.8	8	736406	T	A	A	A	H	B	B	B	A	H	A	A	A	A	A	A	H	H	B	A	A	B	B	B	B	A	B	B	A	A	A	A	A	B	H	A	A	B	B	A	A	A	H	B	A	B	H
Chr8.9	8	2426436	G	T	A	A	H	B	B	B	A	N	B	H	B	H	B	A	H	B	A	H	N	B	A	B	B	A	A	A	A	H	N	A	A	H	H	A	H	H	H	H	B	A	A	A	A	A	A
Chr8.10	8	2428512	C	T	N	A	H	B	B	B	A	N	B	B	B	H	H	A	H	B	N	B	B	B	A	B	B	A	A	A	A	N	B	H	A	B	A	N	B	H	H	H	B	A	A	A	A	A	H
Chr8.11	8	2428578	T	G	A	A	H	B	B	B	A	A	B	H	B	H	H	A	H	H	A	B	B	B	A	B	B	A	A	A	A	H	B	A	A	H	B	A	H	H	H	H	B	A	A	A	A	A	H
Chr8.12	8	2442901	G	A	A	A	H	B	B	B	A	A	B	H	B	H	A	N	H	H	A	B	B	H	A	B	N	A	A	A	A	A	B	A	A	B	H	A	A	H	H	H	B	A	A	N	A	A	H
Chr8.13	8	2460449	C	T	A	A	H	B	B	B	A	A	B	H	B	H	H	A	A	H	A	B	B	B	A	B	B	A	A	A	A	H	B	A	A	B	H	A	H	H	H	H	B	A	A	N	A	A	H
Chr8.14	8	2638229	G	A	A	A	H	B	B	B	A	A	B	H	B	H	N	N	H	H	A	B	B	B	A	B	N	A	A	A	A	H	N	A	A	H	H	A	H	H	H	B	B	A	A	A	A	A	H
Chr8.15	8	2774282	A	G	A	A	H	H	B	B	A	A	B	H	B	H	B	A	H	A	A	B	B	B	A	B	N	A	A	A	A	H	B	A	A	B	B	A	H	H	H	H	B	A	A	B	H	A	H
Chr8.16	8	2777869	G	A	A	A	H	B	B	B	A	A	B	H	B	H	N	N	N	A	A	B	B	B	A	B	B	A	N	A	A	N	N	A	A	B	A	N	N	B	H	A	B	A	N	A	A	A	B
Chr8.17	8	2777909	T	C	A	A	H	B	B	B	A	A	B	H	B	H	B	A	H	H	A	B	B	B	A	B	B	H	A	A	A	H	B	A	A	B	H	A	N	H	H	H	B	A	A	B	H	A	H
Chr8.18	8	2811046	C	T	A	A	H	B	B	B	N	A	B	A	B	B	N	N	B	H	A	B	B	B	A	B	B	A	A	A	A	H	B	N	N	H	A	N	B	H	H	B	B	A	N	B	A	A	H
Chr8.19	8	2889522	C	G	A	A	H	B	B	B	A	A	B	H	B	H	H	A	H	H	A	B	B	B	A	B	B	A	A	A	A	H	B	A	A	A	A	A	H	H	H	H	B	A	A	A	H	A	H
Chr8.20	8	3276562	C	T	N	N	H	B	B	B	B	B	B	N	N	H	N	N	N	N	A	B	N	B	A	B	N	A	N	A	A	B	N	N	A	N	A	N	N	A	B	B	B	A	N	N	A	A	H
Chr8.21	8	3295480	A	T	N	A	H	N	N	B	N	B	B	B	B	B	H	A	H	A	A	B	B	B	A	H	B	A	A	N	A	H	B	H	A	N	A	A	A	H	H	H	B	A	A	A	H	A	H
Chr8.22	8	3301001	A	T	H	A	H	B	B	B	H	H	B	H	B	H	H	A	H	H	A	B	H	B	A	B	B	A	A	A	A	H	B	H	H	A	A	A	H	B	H	H	B	A	A	A	A	A	H
Chr8.23	8	3365980	T	C	A	A	H	B	B	B	H	H	B	H	B	H	H	A	H	H	A	B	B	B	A	B	B	A	A	A	A	H	B	H	A	H	A	A	H	H	H	H	B	A	A	H	B	A	H
Chr8.24	8	3445437	G	A	A	A	H	B	B	B	H	H	B	H	B	H	H	A	H	H	A	H	B	B	A	B	B	A	A	A	A	H	B	H	A	A	A	A	A	H	H	H	B	A	A	A	A	A	H
Chr8.25	8	3514077	T	A	A	A	H	B	B	B	H	H	B	H	B	H	H	A	H	H	A	H	B	H	A	B	B	A	A	A	A	H	B	H	A	H	A	A	H	H	H	H	B	A	A	B	B	A	H
Chr8.26	8	3586066	A	C	A	N	N	N	B	B	A	H	B	B	B	N	B	A	B	B	N	A	B	N	A	B	B	A	A	N	A	N	B	B	A	H	N	A	A	H	H	H	B	A	A	B	N	A	H
Chr8.27	8	3702882	G	A	A	A	H	B	B	B	H	H	B	H	B	H	H	A	H	A	A	B	B	B	A	H	B	A	A	A	A	H	B	H	A	A	A	A	H	A	H	H	B	A	A	N	B	A	H
Chr8.28	8	3722982	G	A	N	A	B	B	B	B	N	B	B	H	B	B	H	A	N	A	N	B	B	B	A	B	B	A	A	A	A	H	N	N	A	N	A	A	B	H	H	H	B	A	A	A	H	A	H
Chr8.29	8	3756440	A	G	A	A	H	B	B	B	B	B	B	H	B	A	A	A	H	H	A	B	B	B	A	B	N	A	A	A	A	B	B	B	A	A	A	A	A	H	H	H	B	A	A	N	A	A	H
Chr8.30	8	3769115	T	C	A	N	H	B	N	B	N	B	B	H	N	H	B	N	A	A	A	B	B	H	A	B	N	A	A	N	A	N	B	A	A	N	N	A	A	H	H	H	B	A	A	N	B	A	B
Chr8.31	8	3850102	A	C	A	A	H	B	H	B	H	B	B	H	B	H	H	A	H	H	A	B	B	H	A	B	B	A	A	A	A	H	B	H	H	A	A	A	B	H	H	H	B	A	A	N	B	A	H
Chr8.32	8	3913697	A	G	A	A	H	B	H	B	H	H	B	B	B	A	A	A	H	B	A	B	N	H	A	B	B	A	A	N	A	H	N	H	A	N	A	A	N	H	H	H	B	A	A	N	B	A	H
Chr8.33	8	3918878	A	C	A	A	H	B	H	B	A	B	B	H	B	H	H	A	A	H	A	B	B	H	A	B	B	A	A	A	A	H	B	H	A	H	A	A	N	H	H	H	B	A	A	B	B	A	H
Chr8.34	8	3955383	G	A	N	A	H	N	H	B	H	H	B	A	B	H	B	N	B	B	A	B	B	N	A	N	B	A	N	A	A	H	B	H	A	A	A	A	N	A	N	H	B	A	A	N	A	A	B
Chr8.35	8	3972317	T	C	A	A	H	B	H	B	H	H	B	A	B	H	H	A	H	H	A	B	B	H	A	B	B	A	A	A	A	A	B	H	A	H	A	A	H	H	H	H	B	A	A	B	B	A	H
Chr8.36	8	4062581	G	A	A	A	H	B	H	B	H	H	B	H	B	H	H	A	H	N	A	H	B	H	A	B	N	A	A	A	A	H	N	H	A	A	A	A	H	H	H	H	B	A	A	A	A	A	H
Chr8.37	8	4062647	A	G	A	A	H	B	H	B	H	H	B	H	B	H	H	A	H	H	A	H	B	A	A	B	B	A	A	A	A	H	B	H	A	A	A	A	A	H	H	H	B	A	A	A	B	A	H
Chr8.38	8	4197845	A	G	A	A	H	B	H	B	H	H	B	H	B	B	H	A	H	B	A	B	B	H	A	B	B	A	A	A	A	H	B	H	A	A	A	A	A	H	H	H	B	A	A	A	N	A	H
Chr8.39	8	4300428	A	G	A	A	H	B	H	B	H	B	B	H	B	H	N	N	N	H	N	N	B	H	A	B	N	A	A	A	A	N	N	H	A	A	N	A	B	H	H	H	B	A	A	A	H	A	H
Chr8.40	8	4308976	C	T	A	A	H	B	H	B	A	H	B	A	B	H	H	A	H	H	A	B	B	A	A	B	B	A	A	A	A	H	B	H	A	A	A	A	A	H	H	H	B	A	A	A	A	A	H
Chr8.41	8	4355973	G	A	A	A	B	B	A	B	A	B	N	A	B	N	N	N	N	N	A	N	B	H	A	B	N	A	A	A	A	B	N	B	A	A	N	N	N	H	H	H	B	A	A	A	N	A	B
Chr8.42	8	4356039	T	C	A	A	H	B	H	B	A	H	B	H	B	H	N	A	H	H	A	N	N	H	A	B	B	A	A	A	A	N	B	H	A	A	A	N	H	H	H	H	B	A	A	A	B	A	A
Chr8.43	8	4387416	T	C	A	A	H	B	H	B	H	H	B	H	B	H	B	A	H	H	A	H	B	H	A	B	B	A	A	A	A	H	B	H	A	A	A	A	H	H	H	H	B	A	A	A	H	A	H
Chr8.44	8	4564036	G	A	A	A	H	B	H	B	H	H	H	H	B	H	H	A	H	H	A	B	B	H	A	B	B	A	A	A	A	H	B	H	A	A	A	A	H	H	H	H	H	A	A	A	B	A	H
Chr8.45	8	4590363	T	C	A	A	H	B	H	B	N	H	B	B	B	B	H	A	H	H	A	B	B	H	A	B	B	A	A	A	A	H	B	H	A	A	A	A	H	H	H	H	B	A	A	B	B	A	H
Chr8.46	8	4716302	G	A	A	A	H	B	H	B	H	H	B	B	N	H	H	A	H	H	A	B	N	B	A	B	B	A	A	A	A	H	B	N	A	H	A	N	H	H	H	H	B	A	A	B	B	A	H
Chr8.47	8	4745798	T	A	A	N	H	B	H	B	H	H	B	H	B	H	A	A	H	H	A	B	B	H	A	H	B	A	A	A	A	H	N	H	A	H	A	A	B	H	H	H	B	A	A	B	B	A	H
Chr8.48	8	5143049	T	C	A	A	H	B	H	B	H	H	B	H	B	H	H	A	H	H	A	B	B	H	A	B	B	A	A	A	A	H	B	H	A	A	A	A	H	H	H	H	B	A	A	A	A	A	H
Chr8.49	8	5157478	T	C	A	A	H	N	A	B	N	H	B	H	B	A	B	A	B	A	A	N	N	A	A	B	B	A	A	A	A	A	B	H	A	A	A	A	A	H	H	B	B	A	A	B	B	A	H
Chr8.50	8	5233880	C	G	A	A	H	B	H	B	H	H	B	H	B	H	B	A	B	B	A	B	B	H	A	H	B	A	A	A	A	H	B	H	A	H	A	A	B	H	H	H	B	A	A	B	B	A	H
Chr8.51	8	5238812	T	A	A	A	H	B	H	B	H	H	B	H	B	H	H	A	H	H	A	B	B	H	A	B	B	A	A	A	A	H	B	H	A	A	A	A	A	H	H	H	B	A	A	A	B	A	H
Chr8.52	8	5248806	C	T	A	A	H	B	A	B	N	B	B	N	B	H	N	A	B	H	N	B	B	H	A	B	N	A	A	A	A	N	N	N	A	A	A	N	A	N	H	A	B	A	A	B	B	A	H
Chr8.53	8	5249075	T	C	A	A	H	B	H	B	H	H	B	H	B	A	H	A	A	H	A	B	B	H	A	B	B	A	A	A	A	B	B	A	A	H	A	A	N	H	H	H	B	A	A	B	B	A	H
Chr8.54	8	5332424	G	A	A	A	A	B	H	N	H	B	N	A	N	A	A	A	H	H	A	B	N	B	A	B	B	A	A	A	A	A	N	A	A	A	A	A	A	H	H	A	N	A	A	N	A	A	A
Chr8.55	8	5353783	G	A	A	N	A	N	N	A	N	N	A	A	A	A	N	N	A	A	A	H	A	N	N	B	B	A	A	A	A	A	A	A	N	N	A	A	A	N	B	A	A	A	A	A	A	A	A
Chr8.56	8	5372916	A	C	A	A	H	B	H	B	B	H	B	H	B	H	B	A	H	H	A	B	B	H	A	B	B	A	A	A	A	H	B	H	A	H	A	A	A	H	H	H	B	A	A	B	B	A	H
Chr8.57	8	5436594	C	T	N	A	A	B	H	A	A	H	A	A	A	A	N	A	H	H	A	H	A	H	A	B	B	A	N	A	A	A	N	A	A	A	N	A	N	H	H	A	A	A	A	A	A	A	A
Chr8.58	8	5555517	A	G	A	A	N	B	A	N	A	B	N	A	N	N	A	N	B	B	A	N	B	A	A	B	B	A	A	A	A	A	N	A	A	A	N	A	N	B	B	A	N	A	N	B	N	A	N
Chr8.59	8	5585386	A	G	A	A	A	B	H	N	H	H	N	A	N	A	A	A	H	H	A	B	N	H	A	B	B	A	A	A	A	A	N	A	A	H	A	A	A	H	B	A	N	A	A	B	N	A	A
Chr8.60	8	5654680	A	T	N	A	A	B	H	A	H	H	A	A	A	A	A	A	H	H	A	B	A	H	A	B	B	A	A	A	A	N	A	A	A	B	N	N	A	A	H	A	A	A	A	B	H	A	A
Chr8.61	8	5683750	T	C	A	A	A	B	H	N	H	H	N	A	N	A	A	A	H	H	A	B	N	H	A	B	B	A	A	A	A	A	N	A	A	A	A	A	A	H	H	A	N	A	A	A	A	A	A
Chr8.62	8	5684927	A	G	N	N	H	B	H	B	H	H	B	H	B	A	N	A	N	A	N	B	B	H	A	B	N	A	N	A	A	B	B	B	A	B	N	N	N	H	H	H	B	A	A	B	B	A	H
Chr8.63	8	5709388	G	A	A	A	B	B	H	B	H	H	B	H	B	H	H	A	A	H	A	B	B	B	A	B	B	A	A	A	A	H	B	H	A	A	A	A	H	H	H	H	H	A	A	A	B	A	H
Chr8.64	8	5768770	G	A	A	A	B	B	H	B	H	H	B	H	B	H	H	A	H	H	A	H	B	H	A	B	B	A	A	A	A	H	B	H	A	A	A	A	H	H	H	H	B	A	A	A	B	A	H
Chr8.65	8	5781827	G	C	A	A	A	B	H	A	B	H	H	A	A	A	N	N	B	H	A	B	N	H	A	H	B	A	A	A	A	A	A	A	A	H	A	A	A	H	H	A	A	A	A	B	A	A	A
Chr8.66	8	5815612	G	T	H	A	B	B	H	B	H	H	B	H	B	H	H	A	H	H	A	B	B	H	A	B	B	A	A	A	A	H	B	H	A	A	A	A	B	H	H	H	B	A	A	N	B	A	H
Chr8.67	8	5983236	T	A	A	A	B	B	H	B	H	H	B	H	H	H	H	A	H	H	A	B	B	H	A	B	B	A	A	A	A	H	B	A	A	H	A	A	H	H	H	H	B	A	A	B	B	A	H
Chr8.68	8	6006791	C	T	A	A	B	B	H	B	H	H	B	H	B	H	H	A	H	H	A	B	B	H	A	H	B	A	A	A	A	H	B	A	A	H	A	A	H	H	H	H	B	A	A	B	B	A	H
Chr8.69	8	6035080	A	G	A	A	B	B	B	B	B	B	B	B	B	H	H	A	A	H	A	B	B	B	A	B	B	A	H	A	A	H	B	A	A	H	N	A	N	A	H	H	B	A	A	B	B	A	H
Chr8.70	8	6198394	A	T	A	A	B	B	H	B	H	H	B	H	B	H	H	A	H	H	A	B	B	H	A	B	B	A	A	A	A	H	B	H	A	H	A	A	H	H	H	H	B	A	A	B	B	A	H
Chr8.71	8	6210053	C	T	A	A	B	B	H	B	H	H	B	H	B	H	H	A	H	H	A	H	B	H	A	B	B	A	A	A	A	H	B	A	A	H	A	A	H	H	H	H	B	A	A	B	A	A	H
Chr8.72	8	6230034	T	C	A	A	B	B	H	B	H	H	B	H	B	H	B	A	H	H	N	B	B	H	A	H	B	A	A	A	A	H	B	A	A	H	A	A	A	B	H	H	B	A	A	B	B	A	B
Chr8.73	8	6241461	C	T	A	A	B	H	H	B	H	H	B	H	H	H	N	A	H	H	H	B	B	H	A	B	B	A	A	A	A	H	B	A	A	H	A	A	H	H	H	H	B	A	A	B	B	A	H
Chr8.74	8	6568697	T	G	N	A	A	B	N	A	N	N	N	B	B	A	N	N	N	A	B	N	N	N	B	A	N	A	A	N	A	N	N	B	B	B	N	N	N	B	B	A	H	N	B	B	B	A	N
Chr8.75	8	7155573	C	T	N	A	A	B	B	A	H	N	A	A	A	A	N	A	B	A	A	N	N	A	A	B	N	A	A	A	A	A	N	A	A	A	A	A	N	H	H	N	A	A	A	N	H	A	A
Chr8.76	8	7569059	A	G	A	A	B	B	H	B	B	H	B	H	B	H	A	A	H	H	A	B	B	H	A	B	B	A	A	A	A	H	B	A	A	H	A	N	N	H	H	H	B	A	A	B	B	A	H
Chr8.77	8	7583956	G	C	A	A	A	B	H	A	H	H	A	A	A	A	A	A	H	H	A	H	A	H	A	B	B	A	A	H	A	A	A	A	A	A	A	N	A	H	H	A	A	A	A	A	H	A	A
Chr8.78	8	7607402	C	T	A	A	B	B	A	B	H	H	B	H	B	H	B	A	B	H	A	B	N	H	A	B	N	A	A	A	A	A	B	A	A	A	A	A	N	B	H	H	B	A	A	N	B	A	H
Chr8.79	8	7660552	C	T	A	A	B	B	H	B	H	H	B	H	H	H	H	A	H	A	A	H	B	H	A	B	B	A	A	A	A	H	B	A	A	H	A	A	H	H	H	H	B	A	A	B	H	A	H
Chr8.80	8	7663423	A	G	A	A	A	B	H	A	H	H	A	A	A	A	A	A	H	H	A	H	H	H	A	B	B	A	A	A	A	A	A	A	A	A	A	A	A	H	H	A	A	A	A	A	A	A	A
Chr8.81	8	7673210	A	G	A	A	A	B	H	A	H	H	A	A	A	A	N	A	H	A	A	B	A	H	A	H	B	A	A	A	A	A	A	A	A	A	A	A	A	H	H	A	A	A	A	A	A	A	A
Chr8.82	8	7719379	A	G	A	A	B	B	H	B	H	H	B	H	B	H	B	A	H	H	A	H	B	H	A	B	B	A	A	A	A	H	B	A	A	A	A	A	A	H	H	H	B	A	A	A	H	A	H
Chr8.83	8	8111596	A	T	A	N	B	B	H	B	B	H	B	H	B	H	H	A	H	H	N	B	B	H	A	B	B	A	A	A	A	H	B	A	A	H	A	N	H	H	H	H	B	A	A	B	B	A	H
Chr8.84	8	8128643	G	C	A	A	A	B	H	A	H	H	N	A	N	A	A	N	A	H	A	B	N	H	A	H	B	A	A	A	A	A	A	A	A	A	A	A	A	H	H	A	A	A	A	A	N	A	A
Chr8.85	8	8334442	T	C	N	N	B	N	B	B	A	H	B	H	B	A	N	A	H	A	A	N	B	H	A	B	B	A	A	A	A	B	N	A	A	B	N	N	B	A	A	H	B	A	A	B	B	A	B
Chr8.86	8	8492492	T	C	N	A	B	B	B	B	B	N	N	A	B	A	A	A	H	H	A	N	B	H	A	B	B	A	A	A	A	B	B	A	A	A	A	N	B	A	A	H	B	A	A	B	B	A	A
Chr8.87	8	8644639	T	C	A	A	B	B	H	B	H	H	B	H	B	H	B	A	H	H	A	B	B	H	A	H	B	A	A	A	A	B	B	A	A	H	A	A	H	A	A	H	B	A	A	B	B	A	H
Chr8.88	8	8669162	G	A	A	N	B	B	B	B	A	H	B	B	B	H	N	N	B	H	N	N	N	H	A	B	N	A	A	N	N	N	N	A	A	H	N	N	B	A	A	H	B	A	A	B	B	A	A
Chr8.89	8	8673617	G	A	A	A	A	N	H	A	H	B	A	A	A	A	A	N	B	B	A	N	A	H	A	B	B	A	N	N	A	A	N	N	A	H	N	A	A	N	A	H	H	A	A	B	B	A	A
Chr8.90	8	8704461	T	C	A	A	A	B	H	A	B	H	A	A	A	A	A	A	A	A	A	B	A	H	A	B	B	A	A	A	A	A	A	A	A	A	A	A	N	A	A	A	A	A	A	A	A	A	A
Chr8.91	8	8944630	G	C	A	A	N	B	H	N	H	H	N	A	N	A	A	A	H	H	A	B	N	H	A	B	B	A	A	A	A	N	N	A	A	B	A	N	A	A	A	H	B	A	A	B	N	A	A
Chr8.92	8	8957520	A	G	A	A	B	B	H	B	H	H	B	H	B	B	H	A	H	H	A	B	B	H	A	N	B	A	A	A	A	B	B	A	A	H	A	A	A	A	A	H	B	A	A	B	B	A	H
Chr8.93	8	8968302	T	G	H	A	B	B	H	B	H	H	B	H	B	H	H	A	H	H	A	H	B	H	A	B	B	A	A	A	A	H	B	A	A	A	A	A	H	A	A	A	N	A	A	N	B	A	H
Chr8.94	8	8988582	T	A	A	A	N	B	H	N	H	H	N	A	N	A	A	A	H	H	A	B	N	H	A	B	B	A	A	A	A	N	N	A	A	H	A	A	A	A	A	H	B	A	A	B	B	A	A
Chr8.95	8	9069648	G	A	A	A	A	B	H	A	A	H	A	A	A	A	A	A	H	B	A	B	A	H	A	B	N	A	A	A	A	A	A	A	A	A	A	A	A	A	A	A	A	A	A	A	H	A	A
Chr8.96	8	9071581	C	T	A	A	A	B	H	A	H	H	A	A	A	A	A	A	H	H	A	B	H	H	A	B	B	A	A	A	A	A	A	A	A	A	A	A	A	A	A	A	A	A	A	A	A	A	A
Chr8.97	8	9086114	C	A	A	A	A	B	H	A	H	H	A	A	A	A	A	A	H	H	A	B	A	H	A	B	B	A	A	A	A	A	A	A	A	A	A	A	A	A	A	A	A	A	N	A	A	A	A
Chr8.98	8	9095236	C	A	A	A	A	B	H	A	H	H	A	A	A	A	A	A	A	H	A	B	A	H	A	B	B	A	A	A	A	A	A	A	A	A	A	A	A	A	A	A	A	A	A	A	A	A	A
Chr8.99	8	9291837	C	A	A	A	B	B	B	B	N	A	B	N	B	A	N	A	A	N	A	N	N	N	A	B	B	A	N	A	A	B	B	N	N	A	A	N	B	A	A	H	B	A	A	B	B	A	H
Chr8.100	8	9390145	T	G	A	A	A	B	H	A	H	H	A	A	A	A	A	A	H	H	A	B	A	H	A	B	B	A	A	A	A	A	A	A	A	A	A	A	A	A	A	A	A	A	A	A	A	A	A
Chr8.101	8	9632109	T	C	A	A	B	B	H	B	H	H	B	H	B	H	H	A	H	H	A	B	B	H	A	B	B	A	A	A	A	B	B	A	A	H	A	A	B	A	A	H	B	A	A	B	B	A	H
Chr8.102	8	9643362	C	T	A	A	B	B	H	B	H	H	B	H	B	H	H	A	H	H	A	B	B	H	A	B	B	A	A	A	A	B	B	A	A	H	A	A	H	A	A	H	B	A	A	B	B	A	H
Chr8.103	8	9780055	T	G	A	A	B	B	H	B	H	H	B	H	B	H	H	A	H	H	A	B	B	H	A	B	B	A	A	A	A	B	B	H	A	H	A	A	H	A	A	H	B	A	A	B	B	A	H
Chr8.104	8	9782928	A	G	A	A	B	B	B	B	A	H	B	H	B	H	B	N	H	B	A	N	N	H	A	B	N	A	N	N	A	B	N	A	A	H	N	A	N	N	A	H	B	A	N	B	B	A	H
Chr8.105	8	9986136	C	A	A	A	N	B	H	N	H	H	N	A	N	A	A	A	H	H	A	B	B	H	A	B	B	A	A	A	A	A	N	A	A	A	A	A	A	A	A	A	N	A	A	N	N	A	A
Chr8.106	8	17748434	A	G	B	N	H	A	B	H	N	B	N	H	B	H	N	N	N	B	N	N	N	A	A	B	N	B	B	N	B	N	N	N	A	B	B	N	A	N	B	B	N	H	B	B	B	B	B
Chr8.107	8	18243551	T	C	N	A	A	B	N	A	N	B	A	A	A	A	A	A	H	A	N	B	A	B	A	B	N	A	A	A	A	A	N	A	A	N	A	A	A	A	A	A	A	A	A	A	H	A	A
Chr8.108	8	18579390	G	C	A	A	A	B	H	A	B	B	A	A	A	A	A	A	H	H	A	B	A	H	A	B	B	A	A	A	A	N	A	A	A	A	A	A	A	A	A	A	A	A	A	A	A	A	A
Chr8.109	8	18679101	C	G	A	N	A	B	H	A	B	B	A	A	A	A	A	H	H	H	A	B	H	H	A	B	B	A	A	A	A	A	A	A	A	A	A	A	A	A	A	A	A	A	A	A	B	A	A
Chr8.110	8	18681439	T	A	A	A	A	B	H	A	B	B	A	A	A	A	A	H	H	H	A	H	A	H	A	B	B	A	A	A	A	A	A	A	A	A	A	A	A	A	A	A	A	A	A	A	N	A	A
Chr8.111	8	18759191	G	C	A	A	A	B	H	A	B	B	A	A	A	A	A	B	H	H	A	H	A	H	A	B	B	A	A	A	A	A	N	A	A	A	A	A	A	A	A	A	A	A	A	A	H	A	A
Chr8.112	8	18849716	A	G	A	A	A	N	A	A	B	B	A	N	A	A	A	H	B	H	A	B	A	H	A	B	B	A	A	A	A	N	A	A	A	A	A	A	A	A	A	A	A	A	A	A	B	A	A
Chr8.113	8	18853777	G	C	A	A	A	B	H	A	B	B	A	A	A	A	A	H	H	B	A	B	A	H	A	B	B	A	A	A	A	A	A	A	A	A	A	A	A	A	A	A	A	A	A	A	B	A	A
Chr8.114	8	20063982	T	G	N	A	A	B	A	A	B	B	A	A	N	A	A	N	B	N	A	N	A	H	A	B	N	A	N	A	A	A	N	A	A	A	A	A	A	A	A	A	A	A	N	A	A	A	A
Chr8.115	8	20649445	G	A	A	A	A	B	A	A	B	B	A	A	A	A	A	N	H	A	A	N	A	H	A	B	B	A	A	A	A	A	A	A	A	A	A	A	A	A	A	A	A	A	A	A	A	A	A
Chr8.116	8	20709012	T	G	A	N	A	B	A	A	B	B	A	A	A	A	N	A	H	A	A	B	A	H	A	A	A	A	A	A	A	A	N	A	N	A	A	A	A	A	A	A	A	A	A	A	A	A	A
Chr8.117	8	24135592	T	A	A	A	A	B	A	A	A	B	A	A	A	A	A	A	B	A	B	N	A	H	A	A	A	A	A	B	A	A	N	A	A	H	A	A	A	A	A	B	B	A	A	B	A	A	A
Chr8.118	8	24254010	C	T	A	A	A	B	A	A	A	H	A	A	A	A	A	A	H	A	B	H	A	H	A	A	A	A	H	H	A	A	A	A	A	H	A	A	A	H	A	H	B	A	A	B	A	A	A
Chr8.119	8	24523121	C	T	N	B	A	B	A	A	A	H	A	A	B	H	A	A	A	A	N	B	A	H	A	A	A	B	H	H	B	A	N	A	A	N	A	B	N	A	A	A	B	A	H	B	B	A	B
Chr8.120	8	24689340	G	A	N	B	A	B	A	A	N	B	A	B	A	B	B	A	A	A	N	N	N	B	A	A	N	B	N	N	B	N	N	A	A	H	A	N	N	A	A	A	N	A	A	B	B	A	B
Chr8.121	8	25054517	G	T	N	N	A	B	A	A	A	A	A	A	A	A	N	A	A	A	N	B	N	B	A	A	N	N	H	B	N	N	N	A	A	A	N	N	N	A	A	A	B	A	A	A	N	A	B
Chr8.122	8	25435971	A	G	N	A	A	N	A	A	A	A	A	N	A	N	A	A	N	N	N	B	A	B	A	A	A	A	H	A	A	A	N	N	A	H	H	A	A	A	A	A	A	A	A	B	A	A	A
Chr8.123	8	25454057	C	A	N	N	A	B	N	A	A	A	A	N	B	B	N	N	N	N	B	B	N	H	A	A	N	B	B	N	B	A	N	H	N	B	H	B	A	A	A	A	B	A	N	B	B	A	B
Chr8.124	8	25467530	T	A	A	A	A	B	A	A	A	A	A	A	N	A	A	A	A	A	B	N	A	A	A	A	A	A	H	A	A	A	A	A	A	N	H	A	N	A	A	A	A	A	N	B	A	A	A
Chr8.125	8	25476855	G	A	A	A	A	B	A	A	A	H	A	A	A	A	A	A	H	A	B	B	A	H	A	A	A	A	H	H	A	A	A	A	A	H	H	N	A	H	A	A	A	A	A	B	A	A	A
Chr8.126	8	25487560	C	T	N	N	A	B	A	A	A	H	A	A	A	A	A	A	H	A	B	B	A	H	A	A	A	B	A	A	N	A	N	A	A	H	H	N	A	A	A	A	N	A	N	B	N	A	B
Chr8.127	8	25701529	T	C	N	N	A	N	A	A	A	B	N	A	A	A	A	N	A	A	N	N	A	H	A	A	N	N	N	H	N	A	N	N	A	H	A	N	A	A	A	A	N	A	N	B	N	A	N
Chr8.128	8	26892887	G	A	B	N	A	B	A	A	H	B	A	N	A	A	A	B	B	N	B	N	N	N	B	N	A	B	H	H	B	A	B	B	H	A	N	N	A	A	A	A	B	H	A	A	A	A	B
Chr8.129	8	26986142	A	G	B	B	A	B	A	A	H	B	A	A	A	A	A	H	B	B	B	B	A	H	B	A	A	B	H	H	B	H	B	H	H	A	H	H	N	A	A	A	B	H	H	A	A	A	B
Chr8.130	8	27031451	T	A	B	B	A	B	A	A	H	B	A	A	A	A	N	N	B	B	B	B	A	H	B	A	A	B	H	H	B	A	B	H	H	A	B	B	A	A	A	A	B	H	N	A	A	A	B
Chr8.131	8	27135447	C	T	B	N	A	B	A	A	B	B	A	A	A	A	N	H	B	B	B	B	N	H	B	A	A	B	H	A	B	A	B	H	H	A	H	N	A	A	A	A	B	H	B	A	A	A	H
Chr8.132	8	27165578	G	T	B	B	A	B	A	A	H	B	A	A	A	A	N	A	B	B	B	B	A	H	B	A	A	B	A	H	B	A	B	H	H	A	B	N	N	A	A	A	B	H	B	A	A	A	B
Chr8.133	8	27241845	T	G	B	B	A	B	N	A	B	B	N	A	A	A	N	B	B	B	N	B	N	N	B	A	A	B	B	H	B	A	N	H	H	A	H	H	N	N	A	A	B	H	A	A	A	A	B
Chr8.134	8	27303205	G	A	B	B	A	B	A	A	H	B	A	A	A	A	A	A	N	B	N	B	N	H	B	A	A	H	H	H	B	A	N	H	H	A	A	A	A	A	A	A	B	H	H	A	A	A	B
Chr8.135	8	27352921	T	C	B	B	A	B	A	A	H	B	A	A	A	A	A	H	B	B	B	B	A	H	B	A	A	B	H	H	B	A	B	H	H	A	H	B	A	A	A	A	B	H	H	A	A	A	B
Chr8.136	8	27396219	C	A	B	B	A	H	A	A	H	B	H	A	A	A	A	H	B	B	B	B	A	H	B	A	A	B	H	H	B	A	B	H	H	A	H	H	A	A	A	A	B	H	H	A	A	A	B
Chr8.137	8	27399266	C	A	B	B	A	B	A	A	H	B	H	A	A	A	A	H	B	B	B	A	A	H	B	A	A	B	H	H	B	A	B	H	H	A	A	A	A	A	A	A	B	H	A	A	H	A	B
Chr9.1	9	145420	A	T	B	B	H	A	H	H	B	H	B	H	H	B	B	B	B	B	B	B	H	A	A	H	H	B	B	B	B	H	B	H	H	B	B	N	A	B	B	B	B	H	B	B	B	H	B
Chr9.2	9	246938	A	G	N	N	H	N	A	H	B	B	N	A	A	B	B	B	B	B	B	N	B	A	A	H	A	B	B	B	B	B	B	H	N	A	B	A	A	B	B	A	H	H	B	A	B	A	N
Chr9.3	9	486393	G	A	B	B	H	A	H	H	B	H	B	H	H	B	B	B	B	B	B	H	B	A	A	H	H	B	B	B	B	H	B	H	H	B	B	A	A	B	B	B	B	H	B	B	B	H	B
Chr9.4	9	629374	C	G	B	B	H	A	H	H	B	H	B	H	H	B	B	B	B	B	B	B	H	A	A	H	A	B	B	B	B	H	B	H	H	B	N	A	A	B	B	B	B	H	B	B	B	H	B
Chr9.5	9	678104	A	G	B	B	H	A	H	H	B	H	H	B	A	B	B	B	B	B	B	B	N	A	A	B	H	B	B	B	B	H	B	H	H	B	B	A	A	B	B	B	B	H	B	B	B	H	B
Chr9.6	9	739061	C	T	B	B	B	A	H	H	N	B	B	B	B	B	B	B	B	B	B	B	H	A	A	H	B	B	B	B	B	B	B	B	H	B	B	N	N	B	B	B	B	H	B	B	B	H	B
Chr9.7	9	756298	T	C	B	B	H	A	H	H	B	N	B	H	H	B	B	B	N	B	B	B	N	A	A	H	N	B	B	B	B	H	B	H	H	B	B	A	A	B	B	B	B	H	B	B	B	H	B
Chr9.8	9	888603	A	G	B	B	H	A	H	H	B	H	B	H	H	B	B	B	B	B	B	B	H	A	A	H	A	B	B	B	B	H	B	H	H	B	B	A	A	B	B	B	B	H	B	B	B	H	B
Chr9.9	9	902965	T	C	B	B	H	H	H	H	B	H	B	H	H	B	B	B	B	B	B	B	H	A	A	H	A	B	B	B	B	H	N	H	H	B	B	A	A	B	B	B	B	H	B	B	B	H	B
Chr9.10	9	943905	T	C	B	B	H	A	H	H	N	B	B	B	H	B	B	B	B	B	B	B	A	A	A	H	H	B	N	B	B	B	B	H	H	B	B	A	A	N	B	B	B	H	B	B	B	H	B
Chr9.11	9	945568	C	T	N	B	H	A	H	H	B	B	B	H	B	B	B	B	B	B	B	B	B	A	A	N	N	B	B	B	B	H	B	H	H	B	B	A	A	B	B	B	B	H	B	B	B	H	B
Chr9.12	9	1007777	T	C	B	B	H	A	H	H	B	H	B	A	B	B	B	B	B	B	B	B	B	A	A	H	H	B	B	B	B	H	B	H	H	B	B	A	A	B	B	B	B	H	B	B	B	H	B
Chr9.13	9	1048887	C	T	N	N	H	N	A	H	B	H	N	N	N	B	N	B	B	N	N	B	H	A	A	N	N	B	B	B	N	H	B	A	B	N	B	A	A	B	B	B	B	A	N	N	B	B	B
Chr9.14	9	1068703	G	C	B	B	H	A	H	H	B	H	B	H	H	B	B	B	B	B	B	B	H	A	A	H	A	B	B	B	B	H	B	H	H	B	B	A	A	B	B	B	B	H	B	B	B	H	B
Chr9.15	9	1094671	A	G	B	B	H	A	H	H	B	H	B	H	B	B	B	B	B	B	B	B	A	B	A	A	A	B	B	B	B	H	B	N	H	B	B	A	A	B	B	B	B	H	B	B	B	H	B
Chr9.16	9	1145766	G	A	B	B	H	A	B	H	B	H	B	H	H	B	B	B	B	B	B	B	H	A	A	H	H	B	B	B	B	A	B	H	H	H	B	A	A	B	B	H	H	H	B	A	B	H	B
Chr9.17	9	1158189	C	G	B	B	H	A	A	H	N	B	B	A	B	B	B	B	B	B	N	N	H	A	A	N	H	B	B	B	B	N	N	N	N	N	B	A	A	B	B	B	B	H	B	B	B	H	B
Chr9.18	9	1161595	T	G	B	B	H	A	H	H	B	H	B	H	H	B	N	B	B	B	B	B	H	A	A	H	H	B	B	B	B	H	B	H	H	B	B	N	A	B	B	B	B	H	B	B	B	H	B
Chr9.19	9	1170072	A	G	B	B	H	A	H	H	B	B	B	H	H	B	B	B	B	B	B	B	H	A	A	H	H	B	B	B	B	H	B	H	H	B	B	A	A	B	B	B	B	H	B	B	B	H	B
Chr9.20	9	1189815	A	T	B	B	B	A	B	A	B	B	N	N	H	B	N	B	N	B	N	N	A	A	A	H	A	B	B	B	B	A	B	H	H	N	B	A	A	B	B	N	B	H	N	B	B	H	N
Chr9.21	9	1283612	C	T	B	B	H	A	H	H	B	H	B	A	H	B	N	B	B	B	B	B	H	A	A	H	H	B	B	B	B	H	B	H	H	B	B	A	A	B	B	B	B	H	B	B	B	H	B
Chr9.22	9	1286699	G	A	B	B	H	A	N	H	B	H	B	A	A	B	B	B	B	B	B	B	A	A	A	H	H	B	B	B	B	H	B	N	H	B	B	N	A	B	B	B	B	A	B	B	B	H	B
Chr9.23	9	1352078	A	G	B	B	H	N	H	N	B	H	B	A	H	B	B	B	B	B	B	B	H	N	A	H	H	B	B	B	B	H	B	H	H	B	B	A	A	B	B	B	B	H	B	B	B	H	B
Chr9.24	9	1365773	A	G	B	B	H	N	B	H	N	N	B	A	N	B	B	N	B	B	B	N	N	A	A	H	N	B	B	B	B	N	B	B	A	B	B	N	A	N	B	B	B	H	B	B	B	H	B
Chr9.25	9	1578256	A	T	B	B	H	A	H	H	B	H	B	H	H	B	B	B	B	B	B	B	H	A	A	H	H	B	B	B	B	H	B	H	H	B	B	A	A	B	B	B	B	H	B	B	B	H	B
Chr9.26	9	1797698	T	C	B	B	H	A	H	H	B	H	B	H	H	B	B	B	B	B	B	B	H	A	A	H	B	B	B	B	B	H	B	B	A	B	H	A	A	B	B	B	B	H	B	B	B	H	B
Chr9.27	9	1862465	A	G	B	B	H	A	B	H	B	H	B	H	H	B	B	B	B	B	B	B	H	A	A	H	H	B	B	B	B	H	B	H	H	B	B	A	A	B	B	B	B	H	B	B	B	H	H
Chr9.28	9	1892057	A	G	B	B	H	A	B	B	B	N	B	H	B	B	B	B	B	B	B	B	H	A	A	H	H	B	B	B	B	B	B	H	H	B	B	N	N	B	B	B	B	H	N	B	B	H	B
Chr9.29	9	1894850	A	T	B	B	H	N	A	H	B	B	B	B	H	B	B	N	B	B	B	B	H	A	A	H	N	B	B	B	B	A	N	B	H	B	B	A	N	B	B	B	B	H	B	B	B	H	B
Chr9.30	9	2086412	C	T	N	N	H	A	H	H	N	B	B	H	B	B	N	N	B	B	N	N	N	A	A	H	N	B	N	B	B	N	B	A	H	B	N	N	N	B	N	N	B	H	B	B	B	H	B
Chr9.31	9	2351414	C	G	B	N	H	A	H	H	B	B	B	H	A	B	B	B	B	N	B	B	B	A	A	H	B	B	B	B	B	A	B	H	H	B	B	N	N	B	B	B	B	H	B	B	B	H	B
Chr9.32	9	2471784	G	A	B	B	H	A	B	H	B	H	B	B	A	B	N	B	B	B	B	N	N	A	A	H	A	B	N	B	B	N	N	A	H	B	N	N	N	B	B	B	B	H	B	B	B	H	B
Chr9.33	9	2698435	A	G	N	B	H	A	H	H	N	H	N	A	H	B	B	N	B	B	B	B	A	A	A	H	H	B	B	B	B	B	B	B	N	B	B	A	A	H	B	B	B	H	B	B	B	N	B
Chr9.34	9	2915198	A	G	N	N	A	A	H	A	B	H	N	A	A	N	N	H	B	B	B	B	A	A	A	H	H	N	B	B	N	A	N	H	A	B	B	A	A	B	B	B	B	A	N	B	N	H	N
Chr9.35	9	2923787	G	T	B	B	H	A	H	H	B	B	B	H	B	B	N	B	B	B	B	B	A	A	A	H	N	B	B	B	B	H	B	H	H	B	B	A	A	B	B	B	B	H	B	B	B	H	B
Chr9.36	9	3049993	T	A	B	B	H	A	H	H	B	H	B	H	H	B	B	B	B	B	B	B	H	A	A	H	H	B	B	B	B	H	B	H	H	B	B	A	A	B	B	B	B	H	B	B	B	H	B
Chr9.37	9	3054908	A	G	B	B	H	A	H	H	B	B	B	N	H	B	B	B	B	B	B	N	B	A	A	H	H	B	B	B	B	A	B	H	H	B	B	N	A	B	B	B	B	H	B	B	B	H	B
Chr9.38	9	3152881	A	T	B	B	H	A	H	H	B	H	B	H	H	B	B	B	B	B	B	B	B	A	A	H	H	B	B	B	B	H	B	H	H	B	B	A	N	B	B	B	B	H	B	B	B	H	B
Chr9.39	9	3195616	T	C	B	N	B	A	A	H	N	B	N	B	H	N	N	N	N	N	N	B	N	N	A	H	N	B	B	B	B	B	N	A	N	B	N	N	N	B	B	B	B	H	N	N	B	B	B
Chr9.40	9	3200439	G	T	B	B	H	A	A	H	B	B	B	H	B	B	B	N	B	N	B	N	A	A	A	H	A	B	B	B	B	H	B	H	H	B	N	A	A	B	B	B	N	H	B	B	B	H	B
Chr9.41	9	3344574	T	C	B	B	H	A	H	H	B	B	B	H	H	B	B	B	B	B	B	B	B	A	A	A	H	B	B	B	B	H	N	H	H	B	N	N	A	B	B	B	B	H	B	B	B	H	B
Chr9.42	9	3354888	T	C	N	B	H	A	H	A	B	H	N	H	A	N	N	B	B	B	N	N	B	A	A	H	N	B	B	B	B	N	B	H	H	B	B	N	A	B	B	B	B	H	B	B	B	H	B
Chr9.43	9	3354959	C	T	B	B	A	A	H	H	B	H	N	A	H	N	N	B	B	B	N	B	B	A	A	H	N	B	B	B	B	A	B	H	H	B	B	A	A	B	B	B	B	H	B	B	B	H	B
Chr9.44	9	3370331	G	C	B	B	H	A	H	H	B	B	B	H	H	B	B	B	B	B	B	B	H	A	A	H	H	B	B	B	B	H	B	H	H	B	B	A	A	B	B	B	B	H	B	B	B	H	B
Chr9.45	9	3370744	C	T	B	B	H	A	H	H	B	H	B	H	H	B	B	B	B	B	B	B	H	A	A	H	H	B	B	B	B	H	B	H	H	B	B	A	A	B	B	B	B	H	H	B	B	H	B
Chr9.46	9	3400396	G	C	N	N	H	A	H	H	B	B	B	A	B	B	B	N	N	N	N	B	N	A	A	A	N	B	B	N	B	N	B	N	H	B	B	N	N	B	B	B	B	H	N	N	B	A	B
Chr9.47	9	3493438	G	A	B	B	H	A	H	H	B	B	B	H	H	B	B	B	B	B	B	B	B	A	A	H	H	B	B	B	B	H	B	H	H	B	B	A	A	B	B	B	B	H	B	B	B	H	B
Chr9.48	9	3572570	G	A	B	B	H	A	H	H	B	B	B	H	H	B	B	B	B	B	B	B	H	A	A	H	A	B	B	B	B	H	B	H	H	B	B	A	A	B	B	B	B	H	B	B	B	H	B
Chr9.49	9	3583374	T	C	B	B	H	A	H	H	B	H	B	H	H	B	B	B	B	B	B	B	H	A	A	H	B	B	B	B	B	H	B	H	H	B	B	A	A	B	B	B	B	H	B	B	B	H	B
Chr9.50	9	3660456	T	A	B	B	H	A	H	H	B	B	B	H	H	B	B	N	B	B	B	B	H	A	A	H	H	B	B	B	B	H	B	H	H	B	B	A	A	B	B	B	B	H	B	B	B	H	B
Chr9.51	9	3793293	C	T	B	B	H	A	A	H	B	H	B	H	H	B	B	B	B	B	B	B	B	A	A	H	A	B	B	B	B	H	B	H	H	B	B	A	A	B	B	B	B	H	B	B	B	H	B
Chr9.52	9	4021461	C	T	B	B	H	A	H	H	B	B	B	H	H	B	B	B	B	B	B	B	B	A	A	H	B	B	B	B	B	H	B	H	H	B	B	A	A	B	B	B	B	H	B	B	B	H	B
Chr9.53	9	4255525	A	G	B	B	H	A	H	H	N	H	B	H	A	B	B	N	B	B	B	B	N	A	A	H	A	B	B	B	B	N	B	H	B	B	B	A	N	B	B	B	B	H	B	B	B	H	B
Chr9.54	9	4388675	T	G	B	B	H	H	H	H	B	H	B	H	H	B	B	B	B	B	B	H	H	A	A	H	H	B	B	B	B	H	B	H	H	B	B	A	A	B	B	B	B	H	B	B	B	H	B
Chr9.55	9	4470506	G	C	B	B	H	N	A	H	B	H	B	H	H	B	B	B	B	B	B	B	H	A	A	A	H	B	B	B	B	H	B	H	H	B	N	A	A	B	B	B	B	H	B	B	B	H	B
Chr9.56	9	4597484	C	A	B	N	H	A	A	H	B	H	B	A	H	B	N	N	B	N	B	B	N	A	A	A	A	B	N	N	B	H	B	A	A	N	B	A	A	B	B	B	B	H	B	N	B	H	B
Chr9.57	9	4602339	G	A	B	B	H	A	H	H	B	H	B	H	H	B	B	B	B	B	B	B	B	A	A	H	H	B	B	B	B	H	B	H	H	B	B	A	A	B	B	B	B	H	B	B	B	H	B
Chr9.58	9	4767807	A	T	B	B	H	A	H	H	B	H	B	H	B	B	N	N	N	B	B	B	N	A	A	A	A	B	N	B	B	N	N	A	A	B	N	A	A	B	B	B	B	A	B	B	B	H	N
Chr9.59	9	4941387	T	C	N	B	H	A	A	H	B	B	B	H	N	B	B	B	B	B	B	B	B	A	A	H	A	B	B	B	B	H	B	A	N	B	B	A	N	B	B	B	B	B	B	B	B	H	B
Chr9.60	9	4979452	G	A	B	N	H	A	A	H	B	N	B	H	H	B	N	B	B	B	N	N	A	A	A	H	H	B	B	N	B	N	B	H	H	N	B	A	A	B	B	B	B	H	B	B	B	B	B
Chr9.61	9	5101738	A	C	B	B	H	H	H	H	B	H	B	H	H	B	B	B	B	B	B	B	H	A	A	H	H	B	B	B	B	H	B	H	H	B	B	A	A	B	B	B	B	H	B	B	B	H	B
Chr9.62	9	5103802	C	T	B	N	H	A	H	H	B	B	B	B	H	B	B	B	B	B	N	B	B	A	A	H	A	B	N	B	B	H	B	H	B	B	B	N	N	B	B	B	B	H	B	B	B	H	B
Chr9.63	9	5135224	C	G	B	N	H	A	H	H	B	N	B	H	H	B	B	B	B	B	B	B	H	A	A	H	H	B	B	B	B	A	B	H	H	B	B	A	A	B	B	B	B	H	B	B	B	H	B
Chr9.64	9	5175625	T	G	B	B	H	A	H	H	B	H	B	H	H	B	B	B	B	B	B	B	H	A	A	H	H	B	B	B	B	N	B	H	H	B	B	A	N	B	B	B	B	H	B	B	B	H	B
Chr9.65	9	5178029	G	T	B	B	H	A	H	H	B	B	B	H	H	B	B	B	B	B	B	B	H	A	A	H	H	B	B	B	B	H	B	H	H	B	B	A	A	B	B	B	B	H	B	B	B	H	B
Chr9.66	9	5339286	T	C	B	B	A	A	N	A	B	A	B	A	H	B	B	N	N	B	B	N	H	A	A	H	N	H	B	N	B	A	N	H	H	B	N	N	N	B	B	N	B	H	B	B	B	H	B
Chr9.67	9	5409990	T	G	B	B	H	A	A	H	B	B	B	A	B	B	B	N	N	B	N	B	B	A	A	H	B	B	B	B	B	N	B	A	B	B	B	N	N	B	B	B	B	H	B	B	B	H	B
Chr9.68	9	5413821	G	A	B	B	H	A	H	H	B	H	B	H	H	B	B	B	B	B	B	B	H	A	A	H	H	B	B	B	B	B	B	H	H	B	B	A	A	B	B	B	B	H	B	B	B	H	B
Chr9.69	9	5624450	A	G	B	B	H	A	H	H	B	H	B	H	H	B	B	B	B	B	B	B	B	A	A	H	A	B	B	B	B	H	B	B	H	B	B	A	A	B	B	B	B	H	B	B	B	H	B
Chr9.70	9	5680459	G	A	N	N	A	A	H	A	N	N	N	A	A	N	N	N	B	B	N	N	A	N	A	B	A	B	B	B	B	N	N	A	H	N	B	N	A	N	B	N	B	A	N	B	B	A	B
Chr9.71	9	5782607	T	C	B	B	H	A	H	H	N	H	B	H	A	B	B	B	N	B	B	B	H	H	A	H	A	B	B	B	B	H	B	A	H	B	B	A	A	B	B	B	B	H	B	B	B	H	B
Chr9.72	9	5782673	T	C	B	B	H	A	H	H	B	B	B	H	H	B	B	B	B	B	B	B	H	A	A	H	H	B	B	B	B	H	B	H	A	B	B	A	N	B	B	B	B	H	B	B	B	H	B
Chr9.73	9	5809548	G	C	B	B	H	A	N	H	B	H	B	H	H	B	B	B	B	B	B	B	H	A	A	H	H	B	B	B	B	A	B	H	H	B	B	A	A	B	B	B	B	H	B	B	B	H	B
Chr9.74	9	5842206	T	A	B	B	H	A	H	H	B	B	B	H	H	B	B	B	B	N	N	B	A	H	A	H	N	B	B	B	B	H	B	H	H	B	N	A	A	B	B	B	B	H	B	B	B	H	B
Chr9.75	9	5871446	C	T	B	B	H	A	H	H	B	B	B	H	H	B	B	B	B	B	B	B	H	A	A	H	H	B	B	B	B	H	B	H	H	B	B	A	A	B	B	B	B	H	B	B	B	H	B
Chr9.76	9	5929113	C	A	B	B	H	N	H	H	B	B	B	B	A	B	B	B	B	B	B	N	H	N	A	A	H	B	B	B	B	B	B	A	B	B	B	N	A	B	B	B	B	H	B	B	B	H	B
Chr9.77	9	6027903	G	A	B	B	H	A	H	H	B	H	B	H	H	B	B	B	B	B	B	B	H	A	A	H	H	B	B	B	B	H	B	H	H	B	B	A	A	B	B	B	B	H	B	B	B	H	B
Chr9.78	9	6093969	G	A	B	B	A	A	H	H	B	H	B	H	B	B	B	B	B	B	B	B	H	A	A	A	A	B	B	B	B	A	B	H	H	B	B	A	N	B	B	B	B	H	B	B	B	H	B
Chr9.79	9	6194705	T	C	B	B	A	A	A	H	B	B	B	B	H	B	B	N	B	B	B	B	H	A	A	A	B	B	B	N	B	H	B	H	H	B	B	A	A	B	B	B	B	H	B	B	B	H	B
Chr9.80	9	6750353	C	T	B	B	A	A	H	H	B	A	B	H	A	B	B	B	B	B	B	B	A	A	A	H	H	B	B	B	B	H	B	H	H	B	B	N	A	B	B	B	B	H	B	B	B	H	B
Chr9.81	9	6756914	C	T	N	N	A	A	B	A	N	N	N	N	A	N	N	N	B	N	N	N	N	A	A	H	N	B	N	N	B	A	B	N	B	B	N	N	N	B	B	B	B	H	N	N	N	H	B
Chr9.82	9	6793066	A	C	N	B	A	A	H	H	B	H	B	H	H	B	B	B	B	B	B	B	B	N	A	H	N	B	B	B	B	B	B	A	H	B	B	A	A	B	B	B	B	H	B	B	B	H	B
Chr9.83	9	6879619	C	A	B	B	A	A	H	H	B	H	B	A	H	B	B	B	B	B	B	B	N	A	A	H	A	B	B	B	B	H	N	A	H	B	B	N	N	B	B	B	B	H	B	B	B	H	B
Chr9.84	9	7006897	C	A	N	B	A	A	H	H	A	A	B	B	B	B	N	B	B	B	B	B	A	A	A	H	A	B	B	B	B	A	B	A	H	B	N	A	A	B	B	B	B	H	B	B	B	H	B
Chr9.85	9	7084181	C	A	B	B	A	A	H	H	A	A	B	H	H	B	B	B	B	B	B	B	H	A	A	H	H	B	B	B	B	H	B	A	H	B	B	A	A	B	B	B	B	H	B	B	B	H	B
Chr9.86	9	7140536	C	T	B	B	A	A	H	H	A	A	B	H	H	B	B	B	B	B	N	B	H	A	A	B	H	B	B	B	B	H	B	A	H	B	B	A	A	B	B	B	B	H	B	B	B	H	B
Chr9.87	9	7142916	A	C	B	B	A	A	H	H	A	A	B	B	H	B	B	B	B	B	N	N	A	A	A	B	H	B	B	B	B	H	B	A	H	B	B	A	A	B	B	B	B	B	N	B	B	H	B
Chr9.88	9	7186696	A	G	B	B	A	A	H	H	A	A	B	H	H	B	B	B	B	B	B	H	H	A	A	A	A	B	B	B	B	H	B	A	H	B	B	A	N	B	B	B	H	H	B	B	B	H	B
Chr9.89	9	7851754	C	T	A	A	A	A	H	A	A	A	A	A	A	A	A	B	B	H	B	B	A	A	A	H	H	A	B	B	A	A	A	A	A	H	B	N	A	B	B	A	A	A	A	A	A	H	A
Chr9.90	9	7900583	A	C	A	A	A	A	H	A	A	A	A	A	A	A	A	B	B	B	B	B	A	A	A	H	H	A	B	B	A	A	A	A	A	H	B	A	A	B	B	A	A	A	A	A	A	H	A
Chr9.91	9	8511735	G	A	A	A	A	A	B	A	A	A	A	N	A	A	A	B	B	N	B	B	A	A	A	H	A	A	B	B	A	A	A	H	A	A	B	A	N	B	B	A	A	A	A	A	A	H	A
Chr9.92	9	8534510	A	C	A	A	A	A	H	A	A	A	A	A	A	A	A	B	B	B	B	B	A	A	A	H	H	A	B	B	A	A	A	A	A	A	B	A	A	B	B	A	A	A	A	A	A	H	A
Chr9.93	9	8534907	G	C	A	A	A	A	H	A	A	A	A	A	A	A	A	B	B	B	B	B	A	A	A	H	H	A	B	B	A	A	A	A	A	H	B	A	A	B	B	A	A	A	A	A	A	H	A
Chr9.94	9	8539170	G	A	A	A	A	A	H	A	A	A	A	A	A	A	A	N	B	B	B	B	A	A	A	H	H	A	B	B	A	A	A	A	A	H	H	A	A	B	B	A	A	A	A	A	A	H	A
Chr9.95	9	8711944	C	T	A	A	A	A	H	A	A	A	A	A	A	A	A	B	B	B	B	B	A	A	A	H	H	A	B	B	A	A	A	A	A	H	B	A	N	H	H	A	A	A	A	A	H	H	H
Chr9.96	9	8982340	T	C	A	A	A	A	H	A	A	A	A	A	A	A	A	B	B	B	B	B	A	A	A	H	H	A	B	B	A	A	A	A	A	H	B	A	A	H	H	A	A	A	A	A	H	H	A
Chr9.97	9	10772193	T	C	N	N	A	A	H	A	A	A	A	A	N	N	N	H	B	B	B	B	A	A	A	H	B	A	H	H	A	A	N	A	N	H	B	A	A	H	H	A	A	N	N	A	N	H	N
Chr9.98	9	10774240	T	A	B	B	A	A	H	A	A	A	B	B	B	B	B	B	B	B	B	B	B	N	A	H	B	A	H	H	A	H	B	A	B	B	B	A	A	H	H	H	H	B	B	A	A	H	B
Chr9.99	9	10784521	C	A	B	N	A	A	H	A	A	A	A	A	N	N	N	H	B	B	B	B	A	A	A	H	B	A	H	H	A	A	N	A	H	H	B	A	A	H	H	A	A	N	N	A	A	H	N
Chr9.100	9	10840133	A	G	B	B	A	A	H	A	A	A	H	H	B	B	B	A	B	B	B	B	H	A	A	A	B	A	H	H	A	H	B	A	B	H	B	A	A	H	H	B	H	B	B	A	A	H	B
Chr9.101	9	10849510	T	C	B	B	A	N	A	A	A	A	A	H	B	B	B	A	N	B	B	B	H	A	A	B	B	A	H	H	A	A	B	A	N	H	B	N	A	A	H	H	B	B	N	A	A	H	B
Chr9.102	9	10922886	T	G	B	B	A	A	H	A	A	A	A	H	B	B	B	B	B	B	B	B	A	A	A	A	B	A	H	A	A	H	B	A	B	H	B	A	A	H	H	H	H	B	B	A	N	H	B
Chr9.103	9	11028734	G	T	N	B	A	A	B	A	A	N	B	B	B	N	B	H	B	B	B	B	B	A	A	N	B	A	H	H	A	H	B	A	B	H	N	N	N	H	H	H	B	B	B	A	A	H	B
Chr9.104	9	11031669	G	C	A	A	A	A	B	A	A	A	A	A	A	A	A	B	B	B	B	B	A	A	A	N	N	A	B	B	N	N	N	A	A	N	B	A	A	A	A	A	A	A	A	A	A	H	A
Chr9.105	9	11075949	G	C	N	N	A	A	H	A	A	A	A	A	N	N	N	H	B	B	B	B	N	A	A	H	B	A	B	H	A	A	N	A	N	H	B	A	A	H	H	A	A	N	N	A	N	H	N
Chr9.106	9	11187341	T	C	N	A	A	A	H	A	A	A	A	N	A	A	A	N	B	B	B	B	H	A	A	H	B	A	B	H	A	A	A	A	N	B	B	A	A	B	H	A	A	A	A	A	B	H	A
Chr9.107	9	11241035	A	T	B	B	A	A	H	A	N	A	H	H	B	B	N	B	B	N	B	B	A	A	A	H	N	A	B	H	A	N	B	A	B	H	B	N	N	H	H	H	H	B	B	A	N	H	B
Chr9.108	9	11359604	G	A	N	N	A	A	N	A	A	A	N	A	N	N	N	B	N	B	B	B	A	A	A	H	B	A	N	H	A	N	N	N	N	A	B	A	N	B	H	A	A	N	N	A	N	H	N
Chr9.109	9	11459348	C	A	B	B	A	A	H	A	A	A	A	H	B	B	B	H	B	B	B	B	A	A	A	H	B	A	H	H	A	H	B	A	B	H	B	A	A	H	H	H	H	B	B	A	A	H	B
Chr9.110	9	11782034	G	C	A	A	A	A	B	A	A	A	A	A	N	A	A	H	B	N	B	N	A	A	A	H	B	A	H	N	A	N	A	N	N	A	B	N	A	A	H	A	A	A	N	A	N	H	A
Chr9.111	9	11842211	G	A	N	N	A	A	H	A	A	A	H	A	N	N	N	H	B	B	B	B	A	A	A	H	B	A	H	H	A	H	N	A	N	H	B	A	A	H	H	A	A	N	N	A	N	H	N
Chr9.112	9	12163047	C	T	A	A	A	A	H	A	A	A	A	A	A	A	A	N	B	B	B	B	A	A	A	H	B	A	B	H	A	A	A	A	A	H	B	A	A	H	H	A	A	A	A	A	A	H	A
Chr9.113	9	12344233	T	A	A	N	A	A	H	A	A	N	A	A	A	A	A	H	B	B	N	N	A	A	A	H	B	A	A	H	A	A	A	A	A	B	B	A	A	H	H	A	A	A	A	A	N	H	A
Chr9.114	9	12355647	C	T	A	N	A	A	H	A	A	A	A	A	A	A	A	B	B	B	B	B	A	A	A	H	B	A	H	H	A	A	A	A	A	H	B	A	N	H	H	A	A	A	A	A	N	H	A
Chr9.115	9	12358765	T	C	N	N	A	A	A	A	A	A	A	A	A	A	N	N	B	N	N	B	N	A	A	N	B	A	H	H	A	N	A	A	A	N	B	N	A	A	H	A	A	A	A	A	B	H	A
Chr9.116	9	12666313	A	G	A	A	A	A	H	A	A	A	A	A	A	A	A	N	B	B	B	B	A	A	A	H	B	A	H	B	A	A	A	A	A	H	B	A	A	H	H	A	A	A	A	A	B	H	A
Chr9.117	9	12685810	G	T	A	A	A	A	B	A	N	A	A	A	A	A	A	A	B	B	B	B	A	A	A	B	B	A	B	H	A	A	A	A	A	H	B	N	A	A	H	A	A	A	A	A	A	B	A
Chr9.118	9	12731027	C	G	A	A	A	A	H	A	A	A	A	A	A	A	A	B	B	B	B	B	A	A	A	H	B	A	H	H	A	A	N	A	A	H	B	A	A	H	H	A	A	A	A	A	N	H	A
Chr9.119	9	12776678	C	T	A	A	A	A	A	A	N	N	A	N	N	A	A	A	B	N	N	B	N	N	A	N	N	A	A	A	A	A	N	A	A	B	B	A	A	B	H	A	A	A	N	A	N	H	A
Chr9.120	9	12821176	C	T	A	A	A	A	A	A	A	A	A	A	A	A	A	H	B	B	N	N	A	A	A	H	B	A	A	A	A	A	A	A	A	H	B	A	A	H	H	A	A	A	A	A	A	H	A
Chr9.121	9	12884905	A	G	A	A	A	A	H	A	A	A	A	A	A	A	A	A	B	B	B	B	N	A	A	B	B	A	B	H	A	A	A	A	H	B	B	A	A	H	H	A	H	A	A	A	H	H	A
Chr9.122	9	13863009	C	T	N	A	A	A	H	A	A	A	A	A	A	A	A	H	B	B	B	B	A	A	A	H	B	A	H	H	A	A	A	A	A	H	B	A	N	A	H	A	A	A	A	A	A	H	A
Chr9.123	9	13925237	T	C	A	A	A	A	A	A	N	A	N	A	A	A	N	A	B	N	B	B	A	A	A	B	B	A	B	H	A	N	A	A	A	H	B	N	A	A	H	A	A	A	A	A	A	H	A
Chr9.124	9	13925303	G	A	A	A	A	A	H	A	A	A	A	A	A	A	N	N	B	B	B	N	N	A	A	H	B	A	A	B	A	A	A	A	A	H	N	N	N	A	H	A	A	A	A	A	A	H	A
Chr9.125	9	13946175	A	G	A	A	A	A	H	A	A	A	A	A	A	A	A	H	B	B	B	B	A	A	A	H	B	A	H	H	A	A	A	A	A	H	B	A	A	A	H	A	A	A	A	A	B	H	A
Chr9.126	9	14626980	C	T	N	A	A	A	H	A	A	A	A	A	N	A	N	A	B	B	N	N	A	N	A	A	B	A	A	B	A	A	A	A	A	N	B	A	N	A	H	A	A	A	A	N	N	H	A
Chr9.127	9	14657188	C	T	A	A	A	A	H	A	A	A	A	A	A	A	A	A	B	B	B	B	A	A	A	H	B	A	A	H	A	A	A	A	A	H	B	A	A	A	H	A	A	A	A	A	N	H	A
Chr9.128	9	15081703	C	T	A	N	A	A	A	A	A	A	A	A	A	A	A	A	B	B	B	B	N	A	H	H	B	A	A	A	A	A	A	A	A	H	N	N	A	B	B	A	A	A	A	A	N	H	A
Chr9.129	9	15235176	C	A	A	A	A	A	A	A	A	A	A	N	A	A	A	H	B	B	B	B	A	A	H	A	B	A	A	H	A	A	A	A	A	H	B	A	A	B	B	A	A	A	A	A	A	H	A
Chr9.130	9	15272672	A	G	B	N	B	A	A	B	A	A	B	B	N	N	N	N	N	B	B	B	N	A	H	B	B	A	A	B	A	N	H	A	B	B	N	N	N	B	B	B	B	H	N	B	N	H	N
Chr9.131	9	15454312	A	T	N	N	B	A	A	B	N	A	A	H	B	A	B	N	B	N	B	N	N	N	A	B	B	A	A	A	A	H	N	A	B	B	B	N	N	N	B	B	B	A	N	B	B	A	B
Chr9.132	9	15455326	A	G	B	H	B	A	A	B	A	A	H	H	B	A	B	B	B	B	B	B	N	A	A	B	B	A	A	B	A	B	B	A	B	B	B	A	A	B	B	B	B	A	A	B	N	A	B
Chr9.133	9	15504884	G	T	H	A	B	A	A	B	A	A	H	H	B	A	H	H	B	B	B	B	H	A	A	B	B	A	A	H	A	H	H	A	B	B	B	A	A	B	B	B	B	A	A	B	B	A	B
Chr9.134	9	15504950	G	T	H	H	B	A	A	B	A	A	N	B	B	N	H	H	B	B	B	N	H	N	A	B	B	A	A	H	A	B	A	A	B	B	B	A	A	B	B	B	B	A	A	B	A	A	B
Chr9.135	9	15511126	G	A	H	H	B	A	A	B	A	A	H	H	B	A	B	A	B	B	B	B	H	A	A	B	B	A	A	H	A	H	H	A	B	B	B	A	A	B	B	B	B	A	A	B	N	A	B
Chr9.136	9	15865781	G	A	N	N	A	A	A	A	N	A	A	A	A	A	N	A	B	B	B	B	A	B	A	B	B	A	N	H	A	A	A	A	A	B	B	N	A	N	B	A	A	A	A	A	B	A	A
Chr9.137	9	16154372	C	T	N	N	B	A	N	B	N	N	A	N	N	A	N	B	N	B	N	N	B	B	A	B	B	A	N	N	A	A	N	A	B	N	N	A	A	N	B	B	B	A	A	B	A	A	B
Chr9.138	9	16310454	G	A	A	A	A	A	A	A	A	A	A	A	A	A	A	H	B	B	B	B	H	B	A	B	B	A	H	H	A	A	A	A	A	H	H	A	A	B	B	A	A	A	A	A	B	A	A
Chr9.139	9	16437623	T	C	A	N	A	A	A	A	A	A	A	A	A	A	A	B	H	A	B	B	A	H	A	B	N	A	H	H	A	A	A	H	A	H	H	N	A	B	B	A	A	A	A	A	B	A	A
Chr9.140	9	16446871	G	A	N	A	A	A	A	A	A	A	A	A	A	A	A	N	H	A	B	B	A	B	A	B	B	A	H	A	A	A	A	A	A	H	N	A	A	B	B	H	H	A	A	A	B	A	A
Chr9.141	9	16838461	C	A	A	A	A	A	A	A	A	A	A	A	A	A	A	B	H	A	H	H	A	B	A	B	B	A	H	H	A	A	A	A	A	H	H	A	A	B	B	A	A	A	A	A	B	A	A
Chr9.142	9	16865954	T	A	N	A	A	A	A	A	N	A	A	A	A	A	A	A	H	A	A	A	A	B	A	B	B	A	A	H	A	N	A	A	A	A	B	A	A	B	B	A	A	A	A	A	B	A	A
Chr9.143	9	16866020	T	A	A	N	A	A	A	A	N	N	A	A	A	A	N	A	N	A	H	B	A	B	A	B	B	A	B	B	A	N	A	A	A	B	N	N	A	B	B	A	A	A	A	A	B	A	A
Chr9.144	9	16935453	C	T	A	A	A	A	N	A	A	A	A	A	A	A	N	N	A	N	H	A	B	B	A	B	B	A	A	B	A	A	N	A	A	H	N	N	A	B	B	A	A	A	N	A	B	A	A
Chr9.145	9	16990848	G	T	A	A	A	A	A	A	A	A	A	A	A	A	A	H	H	A	A	H	A	B	A	B	B	A	H	A	A	A	A	A	A	H	H	A	A	B	B	A	A	A	A	A	B	A	A
Chr9.146	9	17131890	A	T	A	A	A	A	A	A	A	A	A	A	A	A	A	B	H	A	H	H	A	B	A	B	B	A	H	H	A	A	A	A	A	H	H	A	A	B	B	A	A	A	A	A	B	A	A
Chr9.147	9	17192982	A	G	A	A	A	A	A	A	A	A	A	A	A	A	A	H	H	A	H	H	A	B	A	B	B	A	H	H	A	A	A	H	A	H	H	A	A	B	B	A	A	A	A	A	B	A	A
Chr9.148	9	17203744	C	A	A	A	A	A	A	A	A	A	A	A	A	A	A	A	B	A	H	H	A	B	A	H	B	A	H	H	A	A	A	A	A	H	H	A	A	B	B	A	A	A	A	A	B	A	A
Chr9.149	9	17267685	T	C	A	A	A	A	A	A	A	A	A	A	A	A	A	N	H	A	N	H	A	B	A	N	B	A	A	H	A	A	A	A	A	B	B	A	A	B	B	A	A	A	A	A	B	A	A
Chr9.150	9	17297667	T	A	N	N	A	A	A	A	A	N	N	A	A	N	A	A	N	N	N	B	A	B	A	B	N	A	B	B	N	N	N	A	A	B	B	N	N	B	B	A	A	A	N	A	B	A	A
Chr9.151	9	17310547	T	A	N	A	A	N	A	A	A	A	A	A	N	A	A	B	H	A	N	N	A	B	A	B	B	A	B	B	A	A	A	A	A	N	B	N	A	B	B	A	A	A	N	A	B	A	A
Chr9.152	9	17346192	A	G	A	A	A	A	A	A	A	A	A	A	A	A	A	B	H	A	H	H	N	B	A	B	B	A	H	H	A	A	A	A	A	H	H	A	A	B	B	A	A	A	A	A	B	A	A
Chr9.153	9	17477667	T	C	A	A	A	A	A	A	A	A	A	A	A	A	A	H	H	A	H	H	A	B	A	H	B	A	H	H	A	A	A	A	A	H	H	A	A	B	B	A	A	A	A	A	B	A	A
Chr9.154	9	17567073	T	C	N	N	A	A	A	A	N	A	A	A	N	A	N	N	N	N	N	N	N	B	A	B	N	A	N	B	A	N	N	N	A	N	N	N	N	B	B	A	A	A	N	A	N	A	N
Chr9.155	9	17640789	C	T	A	A	A	A	A	A	A	A	A	A	A	A	A	H	H	A	B	N	A	B	A	B	B	A	A	B	A	A	A	A	N	A	H	A	A	B	B	A	A	A	A	A	B	A	A
Chr9.156	9	17755896	T	C	A	A	A	A	A	A	N	N	A	A	A	A	A	A	A	A	B	N	A	B	A	B	B	A	A	A	A	A	N	A	A	H	H	N	A	B	H	A	A	A	A	A	B	A	A
Chr9.157	9	17776646	G	A	A	A	A	B	N	A	N	A	A	A	A	A	N	N	N	N	H	H	A	N	A	B	B	A	A	H	A	A	A	A	A	A	A	A	A	B	H	A	A	A	A	A	B	A	A
Chr9.158	9	17792186	C	A	A	A	A	H	A	A	A	A	A	A	A	A	A	B	H	A	A	A	A	B	A	H	B	A	A	H	A	A	A	A	A	H	H	N	A	B	H	A	A	A	A	A	B	A	A
Chr9.159	9	18351265	T	A	A	A	A	A	A	A	A	A	A	A	A	A	A	B	H	A	H	H	A	B	A	B	N	A	A	H	A	A	A	A	A	B	H	A	N	B	B	A	A	A	A	A	A	A	A
Chr9.160	9	18512771	A	G	A	A	A	A	A	A	A	A	A	A	A	A	A	H	B	A	H	B	A	B	A	B	B	A	A	A	A	A	A	A	A	H	H	A	A	B	H	A	A	A	A	A	A	A	A
Chr9.161	9	19432038	A	G	A	A	A	A	A	A	A	A	A	A	A	A	A	N	H	A	H	H	A	H	A	B	B	A	A	H	A	A	A	A	A	H	N	A	N	B	H	A	A	A	A	A	A	A	A
Chr9.162	9	19575660	C	T	A	A	A	A	A	A	A	A	A	A	A	A	A	H	H	A	H	H	A	H	A	B	B	A	A	H	A	A	A	A	A	H	H	A	A	B	H	A	A	A	A	A	A	A	A
Chr9.163	9	19651952	T	C	A	A	A	A	A	N	A	A	A	A	A	A	A	A	A	A	H	A	A	H	A	B	B	A	A	H	A	A	A	A	A	H	A	A	A	B	H	A	A	A	A	A	A	A	A
Chr9.164	9	19655421	A	G	A	A	A	A	A	A	A	A	A	A	A	A	A	A	H	A	H	A	A	B	A	B	B	A	A	H	A	A	A	A	A	H	H	A	A	B	H	A	A	A	A	A	A	A	A
Chr9.165	9	19727920	G	A	N	N	A	N	A	A	N	A	A	A	N	A	A	A	H	A	B	H	A	H	A	B	B	A	A	B	A	A	A	A	A	A	H	N	N	B	H	A	A	A	A	N	A	A	A
Chr9.166	9	19877089	A	G	N	A	A	A	N	A	N	A	N	A	N	A	N	N	H	A	B	H	N	A	A	A	A	A	A	N	A	A	N	A	A	N	A	N	N	B	H	A	A	A	A	A	B	A	A
Chr9.167	9	19877155	G	A	A	A	A	A	A	A	N	A	A	A	N	A	A	A	A	A	H	A	N	H	A	A	A	A	A	A	A	A	A	A	A	H	H	N	A	B	H	A	A	A	A	A	B	A	A
Chr9.168	9	20369578	T	C	A	A	A	A	A	A	A	A	A	A	A	A	A	A	B	A	H	B	A	H	A	A	H	A	A	H	A	A	A	A	A	A	A	A	A	B	H	H	H	A	A	A	B	A	A
Chr9.169	9	20695138	C	A	N	N	N	A	N	N	A	A	A	A	N	A	N	N	B	A	A	A	N	A	A	A	A	A	A	B	A	N	N	A	A	A	A	A	A	B	H	B	B	A	A	A	B	A	A
Chr9.170	9	20713480	C	T	N	N	A	A	A	A	A	A	A	A	A	N	A	H	B	A	A	A	A	H	A	A	B	A	A	H	A	A	N	A	A	A	A	A	A	B	H	H	H	A	A	A	B	A	A
Chr9.171	9	20757278	T	G	A	A	A	A	A	A	A	A	A	A	A	A	N	H	B	A	A	A	A	H	A	A	H	A	A	H	A	A	A	A	A	A	A	A	A	B	H	H	H	A	A	A	B	A	A
Chr9.172	9	20791706	T	C	B	B	B	A	A	B	A	A	A	H	B	A	A	B	B	A	A	N	B	H	A	A	H	A	A	H	H	B	A	A	A	H	A	A	A	B	H	B	B	A	A	A	B	A	A
Chr9.173	9	20912309	C	A	N	H	B	A	A	B	A	A	A	H	B	A	A	H	B	A	A	A	B	H	A	A	H	A	A	H	H	B	H	A	A	A	A	A	A	B	H	B	B	A	A	A	B	A	A
Chr9.174	9	20964876	C	T	N	H	B	A	A	B	A	A	A	H	B	A	A	H	N	A	A	A	B	H	A	A	A	A	A	A	H	N	H	A	A	A	A	N	A	H	H	B	B	A	N	A	H	A	A
Chr9.175	9	20968526	T	C	B	H	B	A	A	B	A	A	A	H	B	A	A	A	B	A	A	A	H	H	A	A	H	A	A	H	H	B	B	A	A	A	A	A	A	B	H	H	H	A	A	A	A	A	A
Chr9.176	9	21224468	G	C	B	H	B	A	A	H	A	A	A	H	B	A	A	B	B	A	A	H	B	H	A	A	H	A	A	H	H	B	H	A	A	A	A	A	A	H	H	H	H	A	A	A	A	H	A
Chr9.177	9	21317058	T	C	B	H	B	A	A	B	A	A	A	H	H	A	A	B	B	A	A	A	B	H	A	A	H	A	A	H	H	B	H	A	A	A	A	A	A	B	H	H	H	A	A	A	A	A	A
Chr9.178	9	21389413	C	A	A	A	A	A	A	A	A	A	A	A	A	A	N	B	N	A	A	A	A	H	A	A	B	A	A	B	A	A	A	A	A	H	A	A	A	B	H	A	A	A	A	B	N	A	A
Chr9.179	9	21395026	G	A	A	A	A	A	A	A	A	A	N	A	A	A	A	B	A	A	N	A	N	B	A	A	H	A	A	A	A	N	A	A	A	A	A	A	A	B	A	A	A	A	A	B	B	A	A
Chr9.180	9	21404042	A	G	A	A	A	A	A	A	A	A	A	A	A	A	A	B	A	A	A	A	A	H	A	A	H	A	A	H	A	A	A	A	A	H	A	A	A	B	H	A	A	A	A	B	B	A	A
Chr9.181	9	21412977	C	T	A	A	A	A	A	A	A	A	A	A	A	A	A	B	A	A	A	A	A	H	A	A	H	A	A	H	A	A	A	A	A	H	A	N	A	B	H	A	A	A	A	B	B	A	A
Chr9.182	9	21484866	A	C	A	A	A	A	A	A	A	A	A	A	A	A	A	B	A	A	A	A	A	H	A	A	H	A	A	H	A	A	A	A	A	H	A	A	A	B	H	A	A	A	A	B	A	A	A
Chr9.183	9	21490035	G	A	A	A	A	A	A	A	A	A	A	A	A	A	A	B	A	A	A	A	A	H	A	H	H	A	A	H	A	A	A	A	A	H	A	A	A	B	H	A	A	A	A	B	B	A	A
Chr9.184	9	21493557	T	A	A	A	A	H	A	A	A	A	A	A	A	A	N	B	A	A	N	A	A	H	A	A	B	A	A	B	A	A	A	A	A	H	A	N	A	B	H	A	A	A	A	B	B	A	A
Chr9.185	9	22420502	T	A	N	A	A	H	A	A	H	H	A	A	A	A	A	B	A	A	A	A	N	A	A	A	H	A	A	H	A	A	A	A	A	H	A	A	A	H	B	A	A	A	A	B	A	A	A
Chr10.1	10	46457	A	G	A	B	A	B	B	A	B	H	A	B	B	A	A	A	H	A	B	B	B	B	A	A	A	A	A	A	A	B	B	B	B	B	A	B	A	B	H	A	A	B	B	B	B	A	H
Chr10.2	10	83070	A	C	N	N	A	B	N	A	N	A	A	B	B	A	A	N	B	N	B	B	N	B	N	A	N	A	A	A	A	N	B	B	B	B	N	N	N	B	H	A	A	B	B	B	B	A	A
Chr10.3	10	297085	C	T	B	H	A	B	B	A	H	H	A	B	N	N	N	N	N	N	N	B	N	B	A	N	N	A	N	A	A	N	N	B	N	A	N	N	N	H	B	A	A	B	B	A	A	A	A
Chr10.4	10	299240	G	A	H	N	A	B	B	A	A	H	A	B	B	A	A	A	A	A	B	B	B	B	A	A	A	A	A	A	A	B	H	B	B	H	H	B	A	B	H	A	A	B	B	A	A	A	A
Chr10.5	10	341208	A	G	B	N	A	B	B	A	H	H	H	H	B	A	A	N	B	A	B	B	B	B	A	A	A	A	A	A	A	B	N	B	B	B	H	N	N	B	H	A	A	B	B	A	A	A	H
Chr10.6	10	368815	T	C	B	B	A	B	B	A	H	H	A	B	B	H	N	A	A	A	B	B	B	B	A	A	A	A	A	A	N	B	B	B	B	H	B	B	A	B	H	A	A	B	B	A	A	A	B
Chr10.7	10	502159	C	T	N	N	A	B	B	A	N	A	A	B	B	A	A	A	B	N	N	B	N	B	H	A	A	A	A	A	A	N	H	N	B	N	H	N	N	B	B	A	A	B	B	N	N	A	H
Chr10.8	10	585732	A	G	B	B	A	B	B	A	H	H	H	B	B	H	B	A	A	A	N	B	B	B	A	A	A	A	A	A	A	N	N	B	B	B	B	N	N	B	H	H	B	B	N	B	B	A	A
Chr10.9	10	707154	C	T	B	B	A	B	B	A	H	H	A	B	B	A	A	N	B	A	B	B	B	B	A	A	A	A	A	A	A	B	H	B	B	H	H	B	A	B	H	A	A	B	B	A	A	A	H
Chr10.10	10	997281	C	T	B	B	A	B	B	A	H	H	A	B	B	A	A	A	H	A	B	B	B	B	A	A	A	A	A	A	A	B	H	B	B	H	H	B	A	B	H	A	A	B	B	A	A	A	H
Chr10.11	10	1082733	C	G	H	B	A	N	B	A	B	B	A	B	B	N	A	A	N	A	B	B	B	N	B	A	A	A	N	N	A	B	A	B	B	A	H	N	A	B	A	A	N	B	B	A	A	A	H
Chr10.12	10	1129429	G	T	B	B	A	B	B	A	H	H	A	B	B	A	A	A	H	A	B	B	B	B	B	A	A	A	A	A	A	B	A	B	B	H	H	N	A	B	H	A	A	B	B	A	A	A	H
Chr10.13	10	1161649	C	A	N	B	A	N	B	A	H	N	N	N	B	A	A	A	B	A	N	B	B	N	B	A	N	A	N	A	A	B	H	B	B	B	N	N	A	B	H	A	A	N	B	A	B	A	B
Chr10.14	10	1163734	C	T	B	N	A	B	B	A	A	N	N	B	B	A	A	A	H	N	B	N	N	B	B	A	A	A	N	N	A	B	B	B	B	A	B	B	N	B	H	A	A	B	B	A	B	A	H
Chr10.15	10	1182031	T	A	B	B	A	B	B	A	H	A	A	B	B	A	A	N	A	A	B	B	B	B	B	A	A	A	A	A	A	B	H	B	B	H	B	B	A	B	H	A	A	B	B	A	B	A	H
Chr10.16	10	1199344	C	T	B	B	A	B	B	A	B	H	A	B	B	A	A	A	H	A	B	B	B	H	B	A	A	A	A	A	A	B	A	B	B	B	H	B	A	B	H	A	A	H	B	B	B	A	H
Chr10.17	10	1417159	A	G	B	B	A	B	B	A	N	H	A	B	B	A	A	A	H	A	B	B	B	B	B	A	A	A	A	A	A	B	H	B	B	B	H	B	A	B	H	A	A	B	B	B	B	A	H
Chr10.18	10	1449979	T	C	N	N	A	N	B	A	N	N	N	B	B	N	N	N	B	N	N	B	B	B	B	A	A	A	A	N	A	B	N	N	B	B	A	N	N	B	H	A	N	B	N	B	B	A	B
Chr10.19	10	1535934	A	T	B	B	A	B	B	A	A	N	A	B	B	A	A	N	A	A	B	B	B	B	B	A	A	A	A	A	A	B	N	B	B	H	H	N	A	B	H	A	A	B	B	A	A	A	A
Chr10.20	10	1587837	T	G	H	B	A	B	B	A	A	H	A	B	B	A	N	N	H	A	B	B	B	B	B	A	A	A	A	A	A	B	H	B	B	H	H	B	A	B	H	A	A	B	B	A	A	A	H
Chr10.21	10	1903350	A	G	B	B	A	B	B	A	H	H	A	B	B	A	N	A	A	A	N	B	B	B	B	A	N	A	N	A	A	N	A	B	B	B	A	N	A	B	H	A	A	B	B	B	B	A	B
Chr10.22	10	1907518	T	C	H	B	A	B	B	A	H	H	A	B	B	A	A	N	H	A	B	B	B	B	B	A	A	A	A	A	A	B	H	B	B	B	H	B	H	B	H	A	A	B	B	B	B	A	H
Chr10.23	10	1923677	A	T	B	B	A	B	B	A	H	H	A	B	B	A	A	A	H	A	B	B	B	B	B	A	A	A	A	A	A	B	H	B	B	B	H	B	A	B	H	A	A	B	B	B	B	A	H
Chr10.24	10	1943435	A	C	B	B	H	B	B	A	B	H	H	B	B	A	A	N	A	A	B	B	B	B	B	H	A	H	H	H	H	B	B	B	B	B	B	B	H	B	H	H	H	B	B	B	B	A	H
Chr10.25	10	2022512	A	T	B	B	A	B	B	A	H	H	A	B	B	A	A	A	H	A	B	B	B	B	B	A	A	A	A	A	A	B	H	B	B	B	H	B	A	B	H	A	A	B	B	B	B	A	H
Chr10.26	10	2026146	T	C	B	B	A	B	B	A	N	H	A	B	B	A	A	A	A	N	B	B	B	B	B	A	A	A	A	A	A	B	H	B	B	H	H	B	A	B	H	A	A	B	B	A	A	A	H
Chr10.27	10	2130045	A	G	B	B	A	B	B	A	H	H	H	B	B	H	H	A	H	A	B	B	B	B	B	A	A	A	A	A	A	B	H	B	B	B	A	B	A	B	H	A	A	B	B	B	B	A	H
Chr10.28	10	2153906	C	T	N	B	A	B	B	A	A	H	A	B	B	N	N	N	A	A	B	B	N	B	B	A	A	A	A	N	A	B	A	B	B	H	N	N	A	B	H	A	A	B	B	A	A	A	H
Chr10.29	10	2165261	T	G	B	N	N	B	B	A	H	H	A	B	B	A	A	A	H	A	B	N	N	B	B	A	A	A	A	H	N	N	H	B	B	B	H	B	A	B	H	A	A	B	N	A	A	A	B
Chr10.30	10	2165267	T	G	B	B	A	B	N	A	B	B	A	B	B	A	A	N	H	A	B	B	N	B	B	A	N	A	A	N	A	B	B	B	B	B	N	B	N	B	H	A	A	B	B	A	A	A	N
Chr10.31	10	2299645	C	G	A	A	A	H	H	A	B	H	A	B	A	A	B	A	B	B	B	B	B	A	A	A	B	H	A	A	H	A	A	B	B	H	B	A	A	A	H	B	H	B	B	B	A	H	B
Chr10.32	10	5341493	G	A	A	B	A	B	B	A	B	H	A	B	B	A	A	A	H	A	B	B	B	B	B	A	A	A	A	A	A	B	H	B	B	B	H	B	A	B	H	H	B	B	B	B	H	A	H
Chr10.33	10	5784792	G	A	H	H	A	B	B	A	B	H	A	B	B	A	A	A	H	A	B	H	B	B	B	A	A	A	A	A	A	B	H	B	B	H	H	B	A	B	H	A	A	B	B	A	B	A	H
Chr10.34	10	5806689	T	C	B	B	A	B	B	A	B	H	B	B	B	A	B	A	H	A	B	B	B	B	B	A	A	A	A	A	A	B	H	B	B	B	A	B	A	B	H	A	B	B	B	B	B	A	H
Chr10.35	10	5869912	A	T	H	H	A	B	B	A	B	H	A	B	N	A	A	A	A	A	B	B	N	N	B	A	A	A	A	A	A	B	A	B	B	H	A	B	A	B	H	A	A	B	B	A	B	A	H
Chr10.36	10	5869978	G	A	H	H	A	B	B	A	B	H	B	B	B	H	H	A	H	A	B	B	B	B	B	A	A	A	A	A	A	B	H	B	B	H	H	B	A	B	H	H	H	B	B	B	B	A	H
Chr10.37	10	6019467	C	T	H	H	A	B	B	A	B	H	B	B	B	H	H	A	H	A	B	B	B	B	B	A	A	A	A	A	A	B	H	B	B	B	H	B	A	B	H	H	H	B	B	B	B	A	H
Chr10.38	10	6360804	G	T	H	H	A	B	B	A	B	H	B	B	B	H	A	A	B	A	B	B	B	B	B	A	A	A	A	A	A	B	A	B	B	B	B	B	A	B	H	H	H	B	B	B	B	A	H
Chr10.39	10	6448410	G	A	H	H	A	B	B	A	B	H	A	B	B	A	A	A	H	A	B	B	B	B	B	A	A	A	A	A	A	B	H	B	B	A	B	B	A	B	B	A	A	B	B	A	B	A	H
Chr10.40	10	6541744	A	G	H	H	A	B	B	A	B	H	A	B	B	A	A	A	H	A	H	B	B	B	B	A	A	A	A	A	A	B	H	B	B	H	H	B	A	B	H	A	A	B	B	A	B	A	H
Chr10.41	10	6797448	A	C	A	H	A	B	B	A	B	H	B	B	B	B	H	A	B	A	N	N	B	B	B	A	A	A	A	A	A	B	A	B	B	B	H	B	A	B	H	H	H	B	B	B	B	A	H
Chr10.42	10	6837672	T	C	A	A	A	B	B	A	N	N	B	B	B	H	H	A	N	A	N	B	B	H	B	A	A	A	N	A	A	N	A	B	B	B	N	N	N	B	H	H	H	B	B	B	B	A	B
Chr10.43	10	6908380	G	T	H	N	A	B	B	A	N	N	N	N	B	A	A	A	A	A	B	N	N	B	B	N	N	A	A	N	A	N	B	N	B	N	A	N	N	B	B	A	H	B	B	N	B	A	H
Chr10.44	10	7315809	A	G	A	A	A	A	B	A	A	A	A	A	A	A	N	B	B	B	N	B	A	A	A	H	B	A	B	B	A	A	A	A	A	H	B	A	A	B	B	A	A	A	A	A	A	H	A
Chr10.45	10	7413671	C	T	H	B	A	B	B	A	B	H	B	B	B	H	H	A	B	A	B	B	B	B	B	A	A	A	A	A	A	B	H	H	B	B	H	B	A	B	H	H	H	B	B	B	B	A	H
Chr10.46	10	7443599	G	C	H	H	A	B	B	A	B	H	B	B	B	H	H	A	H	A	B	B	B	H	B	A	A	A	A	A	A	B	H	B	B	B	H	B	A	B	H	H	H	B	B	B	B	A	H
Chr10.47	10	7542888	C	A	A	B	A	B	B	A	B	A	B	B	B	H	A	N	B	A	B	N	B	B	B	A	A	A	A	A	A	N	H	B	B	B	H	N	A	B	H	H	H	B	B	B	B	A	B
Chr10.48	10	7551221	A	G	A	A	A	B	B	A	B	H	B	B	B	H	H	A	H	A	N	B	B	B	B	A	N	A	A	A	A	B	H	B	B	B	N	N	A	B	H	H	H	B	B	B	B	A	H
Chr10.49	10	7625552	T	C	H	A	A	B	B	A	B	H	A	B	B	A	A	A	H	A	B	B	B	B	B	A	A	A	A	A	A	B	H	H	H	H	H	B	A	B	H	A	A	B	B	A	B	A	H
Chr10.50	10	7645811	C	T	B	A	A	B	B	A	B	A	A	N	N	A	N	N	A	A	B	N	N	B	B	A	N	A	N	A	A	B	N	N	N	B	N	N	A	N	A	N	A	B	N	N	B	A	B
Chr10.51	10	7680489	G	A	H	A	A	B	B	A	B	H	A	B	B	A	A	N	N	A	B	B	B	B	B	A	A	A	A	A	A	H	B	B	B	H	H	B	A	B	H	A	A	B	B	A	B	A	H
Chr10.52	10	7924708	G	C	H	A	A	B	B	A	B	A	A	B	B	A	A	N	A	A	B	N	B	B	B	A	N	A	A	A	A	B	N	B	B	A	H	N	N	B	N	A	A	B	N	A	B	A	A
Chr10.53	10	7938352	C	T	H	B	A	B	B	A	B	H	A	B	B	A	A	N	H	A	B	B	B	H	B	A	A	A	A	H	A	B	H	B	B	H	H	N	A	B	H	A	A	B	B	A	B	A	H
Chr10.54	10	8428821	A	C	H	H	A	B	B	A	B	H	A	B	B	A	A	A	H	A	B	B	B	B	B	A	A	A	A	A	A	B	H	B	B	H	H	B	A	B	H	A	A	B	B	A	B	A	H
Chr10.55	10	8830948	C	T	H	H	A	B	B	A	B	H	A	B	B	A	A	N	H	A	B	B	B	B	B	A	A	A	A	A	A	B	A	B	B	H	N	B	A	B	H	A	A	H	B	A	B	A	H
Chr10.56	10	8874646	A	C	H	B	A	B	B	A	B	H	B	B	B	H	H	N	H	A	B	B	B	B	B	A	A	A	A	A	A	B	B	B	B	B	A	B	N	B	H	H	H	B	B	B	B	A	H
Chr10.57	10	8922345	C	T	H	H	A	B	B	A	B	A	A	B	B	N	A	A	H	A	B	B	B	B	B	A	A	A	A	A	A	B	B	B	B	B	B	B	A	B	H	A	A	B	B	N	B	A	H
Chr10.58	10	9002305	T	C	H	H	A	B	B	A	B	H	B	B	B	H	H	A	H	A	B	H	B	B	B	A	A	A	A	A	A	B	H	B	B	B	H	B	A	B	H	H	H	B	B	B	B	A	H
Chr10.59	10	9074135	T	A	N	N	A	B	B	A	N	A	N	B	B	A	N	N	N	N	B	N	B	B	B	A	N	A	A	N	A	N	B	B	B	B	H	N	A	B	H	B	B	B	B	B	B	A	B
Chr10.60	10	9122358	C	A	H	H	A	B	B	A	B	H	B	B	B	H	H	A	H	A	B	B	B	B	B	A	A	A	A	A	A	B	H	B	B	B	H	B	A	B	H	H	H	B	B	B	B	A	H
Chr10.61	10	9217160	A	T	H	B	A	N	B	A	B	H	B	B	B	H	B	A	B	A	B	B	B	B	B	A	A	A	A	A	A	B	A	B	B	B	B	N	A	B	H	H	H	B	B	B	B	A	H
Chr10.62	10	9560008	G	A	H	H	A	B	B	A	B	A	A	B	B	A	A	A	H	A	B	B	B	B	B	A	A	A	A	A	A	B	H	B	B	H	H	B	A	B	H	A	A	B	B	A	B	A	H
Chr10.63	10	9841168	G	A	A	H	A	B	B	A	B	A	B	B	B	H	A	A	H	A	N	B	B	B	B	A	A	A	A	A	A	B	N	B	B	B	H	N	N	B	H	H	H	B	B	B	A	A	H
Chr10.64	10	9865262	T	A	H	B	A	B	B	A	B	A	B	B	B	H	H	A	H	A	B	N	B	B	B	A	A	A	A	A	A	B	H	B	B	B	A	N	A	B	H	H	H	B	B	B	A	A	H
Chr10.65	10	9888179	G	C	B	N	H	A	N	H	B	H	B	A	B	B	N	N	N	B	N	N	N	A	A	H	N	B	B	B	B	A	B	A	A	B	N	N	A	B	B	B	B	H	B	B	B	H	B
Chr10.66	10	9928864	T	C	H	H	A	B	B	A	B	H	B	B	B	H	H	A	H	A	B	B	B	B	B	A	A	A	A	A	A	B	A	B	B	B	H	B	A	B	H	H	H	B	B	B	A	A	H
Chr10.67	10	9960935	C	A	B	B	A	B	B	A	B	A	B	B	B	H	H	A	A	A	B	B	B	B	B	A	A	A	A	N	A	B	B	B	B	B	H	N	A	B	H	H	B	B	N	B	B	A	H
Chr10.68	10	9969471	T	C	H	A	A	B	B	A	B	A	B	B	B	H	B	N	H	A	B	B	N	B	B	A	A	A	A	A	A	B	H	B	H	B	H	B	A	B	H	H	H	B	B	B	B	A	H
Chr10.69	10	10088087	A	G	A	A	A	B	B	A	B	A	B	B	B	H	H	A	H	A	B	B	B	B	B	A	A	A	A	A	A	B	H	B	B	B	H	B	A	B	H	H	H	B	B	H	B	A	H
Chr10.70	10	10256986	T	C	H	H	A	B	B	A	B	A	A	B	B	A	A	A	H	A	B	B	B	B	B	A	A	A	A	A	A	B	H	B	B	H	H	B	A	B	H	A	A	B	B	A	H	A	H
Chr10.71	10	10309649	A	C	N	H	A	B	B	A	B	A	A	B	B	A	A	N	N	A	B	N	B	N	N	A	A	A	A	A	A	B	H	B	B	A	N	B	A	B	H	A	A	B	B	N	B	A	B
Chr10.72	10	10329287	G	C	H	H	A	B	B	A	B	H	A	B	B	A	A	A	H	A	B	B	B	B	B	A	A	A	A	A	A	B	B	B	B	H	H	B	A	B	H	A	A	B	B	A	B	A	H
Chr10.73	10	10388944	C	A	B	B	A	B	B	A	B	H	A	B	B	A	A	A	A	A	B	B	B	B	B	A	N	A	A	A	A	B	B	B	B	H	A	B	N	B	H	A	A	B	B	A	B	A	H
Chr10.74	10	10565920	A	T	H	H	A	B	B	A	B	B	A	B	B	A	A	A	H	A	B	B	B	B	B	A	A	A	A	A	A	B	H	B	B	B	H	B	A	B	H	A	A	B	B	A	B	A	H
Chr10.75	10	10644823	A	G	B	H	A	B	B	A	B	H	A	B	B	A	A	A	B	A	B	N	B	B	B	A	A	A	A	H	A	B	A	B	B	A	H	B	A	B	B	A	A	B	B	A	H	A	H
Chr10.76	10	10696426	G	A	B	B	A	B	B	A	B	N	A	B	B	A	N	N	B	A	B	B	B	B	B	A	N	A	A	N	A	B	B	B	B	B	H	B	A	B	H	A	A	B	B	A	A	A	H
Chr10.77	10	10701576	A	G	A	A	A	B	B	A	B	H	A	B	B	A	N	N	H	A	B	B	B	B	B	A	N	A	A	N	A	B	H	B	B	H	B	B	A	B	H	A	A	B	N	A	A	A	H
Chr10.78	10	10728124	T	C	H	H	A	B	B	A	B	H	H	B	B	A	A	A	H	A	B	B	B	B	B	A	A	A	A	A	A	B	H	B	B	H	B	B	A	B	H	A	A	B	B	A	B	A	H
Chr10.79	10	10995369	T	C	B	B	A	B	B	A	B	A	A	B	B	A	A	A	B	A	B	B	B	B	B	N	A	A	A	A	A	B	H	B	B	H	H	B	A	B	H	H	A	B	B	A	B	A	H
Chr10.80	10	11008213	G	C	A	H	A	B	B	A	N	A	N	B	N	A	A	N	B	A	B	B	B	B	B	A	A	A	A	A	A	N	N	B	B	H	B	B	A	B	H	A	A	B	B	A	B	A	H
Chr10.81	10	11019544	A	C	A	H	A	B	B	A	B	A	A	B	B	A	A	A	H	A	B	B	B	B	B	A	A	A	A	A	A	B	H	B	B	B	H	B	A	B	H	A	A	B	B	A	B	A	H
Chr10.82	10	11058540	T	G	H	B	A	B	B	A	B	H	N	B	B	A	A	A	H	A	B	B	B	H	B	A	N	A	A	A	A	H	A	B	B	H	B	B	A	B	H	A	A	B	B	A	B	A	H
Chr10.83	10	11077666	G	A	H	A	A	B	B	A	B	H	A	B	B	A	A	N	H	A	B	B	B	B	B	A	A	A	A	A	A	B	B	B	B	H	B	B	N	B	H	A	A	B	B	A	B	A	H
Chr10.84	10	11077844	C	G	H	B	A	B	B	A	B	H	A	B	B	A	A	A	H	A	B	B	B	B	B	A	A	A	A	N	A	B	N	B	B	H	A	B	A	B	H	A	A	B	B	A	B	A	H
Chr10.85	10	11126622	A	G	H	B	A	B	B	A	B	A	B	B	N	N	H	A	B	N	B	B	B	N	B	A	N	A	A	A	A	N	H	N	B	B	A	N	N	B	B	A	A	B	B	N	B	A	H
Chr10.86	10	11242864	G	T	B	B	A	B	B	A	B	A	A	H	B	A	A	A	H	A	B	B	B	B	B	H	A	A	A	A	A	B	B	B	N	H	N	B	A	B	H	A	A	B	B	A	N	A	H
Chr10.87	10	11626357	G	A	H	H	A	B	B	A	B	B	A	B	B	A	A	A	H	A	B	B	B	B	B	A	A	A	A	A	A	B	H	B	B	H	H	B	A	B	H	A	A	B	B	A	A	A	H
Chr10.88	10	11705655	C	T	B	B	A	B	N	A	B	B	N	B	B	A	N	A	B	A	B	B	N	B	B	A	N	A	A	A	A	B	B	B	B	H	N	B	A	B	H	A	A	B	B	A	A	A	H
Chr10.89	10	11723824	G	T	H	B	A	B	B	A	B	B	A	B	B	A	A	A	H	A	B	B	B	B	B	A	A	A	A	A	A	B	B	B	B	H	H	B	A	B	H	A	A	B	B	A	A	A	H
Chr10.90	10	11923160	T	C	H	A	A	N	B	A	B	B	A	B	B	N	A	N	H	A	B	B	B	B	B	A	A	A	A	A	A	N	B	B	B	H	A	B	N	B	H	A	A	B	B	A	A	A	H
Chr10.91	10	11948848	T	C	B	N	A	B	B	A	B	B	A	B	B	A	A	A	H	A	B	B	B	B	B	A	A	A	A	A	A	B	N	B	B	H	H	B	A	B	H	A	A	B	B	A	A	A	H
Chr10.92	10	11988250	C	T	H	H	A	B	B	A	B	B	A	H	B	A	A	A	H	H	B	B	B	B	B	A	A	A	A	A	A	B	H	B	B	H	H	B	H	B	H	A	A	B	B	A	A	A	H
Chr10.93	10	12017473	T	C	N	B	A	B	B	H	B	B	A	B	B	A	N	A	N	A	N	B	B	B	B	A	A	A	A	N	A	N	H	B	B	H	A	N	N	B	H	A	A	B	B	H	A	A	A
Chr10.94	10	12020125	G	A	H	H	A	B	B	A	B	B	A	B	B	A	A	A	H	A	B	B	B	B	B	A	A	H	A	A	A	B	H	B	B	H	H	B	A	B	H	A	A	B	B	A	A	A	H
Chr10.95	10	13014802	A	G	H	A	A	B	B	A	N	B	B	B	B	B	N	A	B	A	N	B	B	B	B	B	A	H	A	A	A	B	H	B	B	B	N	N	A	B	H	A	H	B	B	B	B	A	H
Chr10.96	10	13015815	G	A	N	N	A	B	B	A	B	B	B	B	B	H	B	A	H	N	B	B	B	B	B	B	A	H	A	A	A	N	N	B	B	B	H	N	N	B	H	A	H	B	B	B	B	A	A
Chr10.97	10	13021363	G	T	H	H	A	N	B	A	B	B	B	B	N	H	B	A	A	A	B	B	B	B	B	B	A	H	A	A	A	N	H	B	B	B	A	N	A	B	H	A	H	B	B	B	B	A	H
Chr10.98	10	13124697	G	C	H	A	A	B	B	A	N	B	A	B	B	A	N	A	N	N	B	B	B	B	B	B	A	H	A	A	A	B	N	B	B	H	A	B	A	B	H	A	A	B	N	A	A	A	A
Chr10.99	10	13170423	T	C	B	H	A	B	B	A	B	B	A	B	B	A	N	A	B	A	B	B	N	B	B	B	A	H	A	A	A	B	B	B	B	H	N	B	N	B	H	A	A	B	B	A	A	A	H
Chr10.100	10	13339400	C	T	B	A	A	B	B	A	B	B	A	B	B	A	A	A	H	A	B	N	B	B	B	H	N	H	A	A	A	B	H	B	B	B	A	B	A	B	H	A	A	B	B	A	A	A	H
Chr10.101	10	13431304	G	A	B	H	A	B	N	A	B	B	A	B	B	A	A	A	N	N	B	B	B	B	B	B	N	B	A	A	A	N	H	B	B	B	B	N	A	B	H	A	A	B	B	H	N	A	B
Chr10.102	10	13865182	C	G	B	B	A	H	B	A	N	B	A	B	B	A	A	A	B	A	B	B	B	B	B	B	A	H	A	A	A	B	H	B	N	H	H	A	A	B	H	A	A	B	B	A	A	A	H
Chr10.103	10	13888515	T	G	B	H	A	B	B	A	B	B	A	B	B	A	A	A	H	A	B	B	B	B	B	B	A	H	A	A	A	B	N	B	B	H	H	A	A	B	H	A	A	B	B	A	A	A	H
Chr10.104	10	13905226	C	G	N	B	A	B	B	A	B	B	A	B	B	N	A	A	H	A	B	B	N	B	B	B	A	H	A	A	A	B	B	B	B	B	H	A	A	B	H	A	A	B	B	A	A	A	H
Chr10.105	10	13930443	T	G	B	H	A	B	B	A	B	B	A	B	B	A	A	A	H	A	B	H	B	B	B	B	A	H	A	A	A	B	H	B	B	H	H	A	A	B	H	A	A	B	B	A	A	A	H
Chr10.106	10	14547091	T	G	B	B	A	B	B	A	B	B	B	H	B	A	H	A	A	A	N	N	B	B	B	B	A	H	A	A	A	B	B	A	A	B	B	B	N	B	H	H	A	B	B	B	B	H	H
Chr10.107	10	14556824	G	A	B	H	A	B	N	A	B	B	B	H	H	H	H	A	N	A	B	B	B	B	B	B	A	H	A	A	A	B	N	H	A	B	A	B	N	B	H	H	A	B	B	B	B	H	H
Chr10.108	10	15007466	C	T	B	H	A	B	B	A	B	H	B	H	H	H	H	A	A	A	B	B	B	H	B	B	H	H	A	A	A	B	H	H	A	B	H	A	A	B	H	H	A	B	B	B	B	H	H
Chr10.109	10	16938860	C	T	A	A	A	N	N	A	B	H	B	B	B	A	A	A	A	A	B	B	A	B	H	B	B	A	A	A	A	N	A	A	A	A	N	B	B	B	B	A	A	B	B	A	A	H	H
Chr10.110	10	16956197	C	T	A	A	A	B	B	A	H	H	B	H	H	H	A	A	A	A	B	H	A	H	H	B	H	A	A	A	A	A	A	A	A	H	H	B	B	B	B	A	A	B	B	A	A	H	H
Chr10.111	10	16966589	C	T	A	A	A	B	B	A	H	H	B	H	H	H	A	A	A	A	B	H	A	H	H	B	H	A	A	A	A	A	A	A	A	H	H	B	H	B	B	A	A	H	B	A	A	H	H
Chr10.112	10	16970007	A	T	A	A	A	B	B	A	N	B	N	B	H	H	A	A	A	A	B	B	A	H	H	B	B	A	A	A	A	A	N	A	A	H	N	B	B	B	B	A	A	B	N	A	A	H	H
Chr10.113	10	17008482	G	C	A	A	A	B	B	A	H	H	B	H	H	H	A	A	A	A	B	B	A	H	H	B	H	A	A	A	A	A	A	A	A	H	B	B	B	B	B	A	A	B	B	A	A	H	H
Chr10.114	10	17065101	C	A	A	N	A	B	B	A	B	H	B	H	H	H	A	N	A	A	B	B	A	H	H	H	A	A	A	A	A	A	A	A	A	H	H	N	N	B	B	A	A	B	B	A	A	H	H
Chr10.115	10	17066361	A	T	A	A	A	B	H	A	H	H	B	H	H	H	A	A	A	A	B	B	A	H	H	B	H	A	A	A	A	A	A	A	A	H	H	B	B	B	B	A	A	B	B	A	A	H	H
Chr10.116	10	17206100	A	T	A	A	A	B	B	A	H	H	B	H	A	H	A	A	H	B	B	B	A	H	H	B	H	A	A	A	A	A	A	A	A	H	H	B	B	B	B	A	A	B	B	A	A	H	H
Chr10.117	10	17234761	T	C	A	N	A	B	B	A	N	H	A	A	N	A	A	A	N	A	B	B	N	N	A	B	N	A	B	N	A	A	N	B	N	B	N	A	A	B	B	N	A	A	N	B	A	A	A
Chr10.118	10	17237813	A	C	N	N	H	B	B	A	A	H	B	H	A	B	A	A	H	B	B	B	A	H	H	B	N	A	A	A	A	A	N	N	A	B	H	B	B	B	B	A	A	B	B	N	N	B	H
Chr10.119	10	17237879	T	A	H	A	H	H	B	A	H	H	B	H	A	H	A	A	H	B	B	B	A	H	H	B	H	A	A	A	A	A	A	A	A	H	H	B	B	B	B	A	A	B	B	A	A	H	H
Chr10.120	10	17258780	C	T	A	A	H	B	B	A	H	H	B	H	A	H	A	A	H	B	B	B	A	H	H	B	H	A	A	A	A	A	A	A	A	H	H	B	B	B	B	A	A	B	B	A	A	H	H
Chr10.121	10	17371946	A	T	N	A	H	B	B	A	H	H	H	H	A	H	A	A	H	B	B	B	A	H	H	B	H	A	A	A	A	A	N	B	A	H	H	B	B	B	B	A	A	B	B	A	A	H	H
Chr10.122	10	18077262	G	A	N	A	B	B	B	A	A	A	B	H	A	H	A	H	B	B	B	B	A	A	B	B	H	A	A	A	A	N	N	N	B	B	N	N	B	H	H	A	A	B	B	N	N	B	A
Chr10.123	10	18500248	C	T	N	H	B	B	B	A	A	A	B	H	A	H	A	H	A	N	N	N	A	H	B	N	A	B	A	A	A	A	B	B	A	H	H	N	B	A	H	B	A	B	B	N	B	B	H
Chr10.124	10	18513972	T	A	B	H	B	B	B	A	A	A	B	H	A	H	A	A	A	B	B	B	A	H	B	H	A	B	A	A	A	A	B	B	H	A	H	B	N	H	H	B	A	B	B	B	B	B	H
Chr10.125	10	18521130	T	C	B	A	B	B	B	A	A	A	B	B	A	B	N	A	A	B	B	B	N	B	B	B	A	B	A	N	A	N	N	B	H	N	H	B	N	N	B	B	A	B	N	B	B	B	A
Chr10.126	10	18523778	C	A	B	H	B	B	B	A	A	A	B	A	A	H	A	N	H	B	B	B	A	H	B	B	H	B	A	A	A	A	B	B	H	A	A	B	B	H	H	B	A	B	H	B	B	B	H
Chr10.127	10	18588346	T	C	N	A	B	B	B	A	N	A	B	H	A	H	A	B	A	B	B	B	N	H	B	B	B	B	N	A	A	N	N	N	B	H	B	N	N	H	H	B	A	B	B	B	B	B	H
Chr10.128	10	18593872	C	T	B	B	B	B	B	A	A	A	B	H	A	H	A	A	H	B	B	B	A	H	B	H	B	B	A	A	A	A	B	B	H	H	A	B	B	H	B	B	A	B	B	B	B	B	A
Chr10.129	10	18639409	A	C	N	A	B	B	B	A	A	A	N	A	N	H	A	N	B	N	B	B	N	B	B	B	B	B	A	N	A	A	N	B	B	N	N	B	B	N	A	B	A	B	B	B	B	B	B
Chr10.130	10	18659297	C	A	B	A	B	B	B	A	A	A	B	H	A	H	A	H	B	B	B	B	A	H	B	B	B	B	A	A	A	A	B	B	H	H	H	B	B	A	A	B	A	B	B	B	B	B	H
Chr10.131	10	18665503	G	A	B	H	B	B	B	A	A	A	B	H	A	H	A	A	A	B	B	B	A	H	B	B	H	H	A	A	A	A	B	B	H	H	B	B	N	A	A	B	A	B	B	B	B	B	H
Chr10.132	10	18779150	A	T	B	H	B	B	H	A	A	A	B	A	A	N	N	B	H	B	B	N	A	H	B	B	A	B	N	A	A	A	B	N	A	H	B	B	N	A	A	B	A	B	B	B	B	B	H
Chr10.133	10	18805782	C	G	B	H	B	B	B	A	A	A	B	H	A	H	A	H	H	B	B	B	A	H	B	B	H	B	A	A	A	A	B	B	H	H	H	B	B	A	A	B	A	B	B	B	B	B	H
Chr10.134	10	18832991	T	A	B	B	B	B	B	A	A	N	B	B	N	B	A	A	A	B	B	B	N	N	B	B	N	B	N	A	A	N	N	B	B	N	H	B	B	N	A	B	A	B	B	B	B	B	H
Chr10.135	10	18863812	A	G	B	H	B	B	B	A	A	A	B	H	A	H	A	H	H	B	B	B	A	H	B	B	H	A	A	A	A	A	A	B	H	H	H	B	B	A	A	B	A	B	B	B	B	B	H
Chr10.136	10	18874868	A	G	B	A	B	B	B	A	A	A	B	B	A	H	A	N	H	B	B	B	A	H	B	B	B	B	N	N	A	A	B	B	H	H	A	B	N	H	H	B	A	B	N	B	B	B	H
Chr10.137	10	18994125	T	A	B	H	B	B	B	A	A	A	B	H	A	H	N	A	H	B	B	H	A	H	B	B	B	A	A	A	A	A	A	B	A	H	N	B	N	A	A	B	A	B	B	B	B	B	H
Chr10.138	10	19005807	T	G	B	H	B	B	B	A	A	A	B	H	A	H	N	B	H	B	B	B	A	H	B	B	H	A	A	H	A	A	A	B	H	H	H	B	B	H	H	B	A	B	B	B	B	B	H
Chr10.139	10	19067406	G	A	B	H	B	B	B	A	A	A	B	H	A	H	A	B	H	B	B	B	H	H	B	B	H	A	A	A	A	A	A	B	H	H	H	B	B	A	A	B	A	B	B	B	B	B	H
Chr10.140	10	19154131	C	A	N	N	B	B	B	A	N	N	B	H	A	B	N	N	H	N	B	B	A	H	B	B	A	A	N	N	A	N	N	N	H	A	A	N	N	A	A	B	A	B	N	B	B	B	A
Chr10.141	10	19210065	T	G	B	N	B	N	B	A	A	A	B	H	A	B	A	H	H	B	B	B	A	H	B	B	H	A	A	A	N	A	A	B	H	H	H	B	N	A	A	B	A	B	B	B	B	B	H
Chr10.142	10	19216009	G	A	N	B	B	B	H	A	A	A	B	H	A	H	N	A	B	B	B	B	A	H	B	B	B	A	A	A	A	A	N	B	H	B	A	N	B	A	A	B	A	B	B	B	B	B	H
Chr10.143	10	19942732	G	A	B	A	B	B	B	B	A	A	A	H	A	H	N	N	A	B	B	B	A	H	B	B	B	A	A	A	A	A	A	B	H	H	H	B	B	A	A	B	H	B	B	B	B	B	H
Chr10.144	10	20066591	C	G	B	H	B	H	B	B	A	A	B	H	A	H	A	H	A	B	B	B	A	H	H	B	B	B	A	A	A	A	B	B	H	H	H	B	B	H	A	B	H	B	B	B	B	H	H
Chr10.145	10	20185883	C	G	B	B	B	B	B	B	A	A	B	H	A	H	A	A	A	N	B	B	H	B	H	B	B	B	A	A	A	A	B	B	H	B	B	B	B	A	A	B	H	B	B	B	B	H	A
Chr10.146	10	20824463	C	T	B	B	B	B	B	B	B	B	B	B	B	H	A	B	B	B	B	B	B	B	B	B	B	B	B	B	A	B	B	B	B	H	A	B	B	A	A	B	H	A	A	B	B	B	B
Chr10.147	10	21779251	A	G	A	A	A	H	N	A	B	H	A	A	A	A	A	N	B	B	B	N	A	A	A	B	B	A	A	A	A	A	A	A	A	A	N	A	N	A	A	A	A	A	A	A	N	H	A
Chr10.148	10	22308180	T	C	N	A	A	B	B	A	A	N	A	B	A	B	A	N	B	A	B	B	A	A	B	B	N	B	N	A	B	A	B	A	A	B	B	B	N	B	A	B	H	A	H	B	B	A	H
Chr10.149	10	22373017	A	T	A	A	A	B	B	A	A	A	A	H	A	B	A	A	H	H	B	H	A	A	B	H	B	B	H	A	B	A	B	A	A	B	B	B	B	B	H	B	H	A	H	B	B	A	H
Chr10.150	10	22605009	C	T	N	A	A	B	B	A	A	A	A	H	A	N	N	N	H	A	B	B	A	A	B	B	B	B	H	A	B	A	B	A	A	B	N	B	N	B	A	B	H	A	B	B	A	A	B
Chr10.151	10	23077672	A	G	A	N	B	H	H	B	B	B	H	A	A	A	A	B	A	A	B	H	A	B	B	A	N	A	B	B	A	A	A	H	A	H	H	A	A	H	H	A	A	B	A	A	N	B	A
Chr11.1	11	285202	C	T	N	B	B	A	A	B	A	A	B	B	B	A	A	N	N	B	B	B	B	N	H	A	A	H	B	A	H	H	N	B	B	H	N	N	N	A	A	B	B	H	B	B	B	H	B
Chr11.2	11	442387	A	G	A	A	A	A	A	A	A	A	A	A	A	A	A	A	H	B	B	B	A	B	H	A	A	A	B	A	A	A	A	A	A	A	A	A	A	A	A	A	A	A	A	A	A	H	A
Chr11.3	11	513806	A	G	A	N	A	A	A	A	A	A	A	A	A	A	A	N	N	N	B	B	N	B	H	A	A	A	N	N	A	N	A	N	A	A	A	A	N	A	A	A	B	A	A	A	A	H	A
Chr11.4	11	712238	T	C	A	A	A	A	A	A	A	A	A	A	A	A	N	A	H	B	B	B	A	B	H	A	A	A	B	N	A	A	A	A	A	N	A	A	A	A	A	A	A	A	A	A	A	H	A
Chr11.5	11	712304	G	T	N	N	A	A	A	A	A	A	N	A	A	N	A	A	H	B	B	B	A	B	B	A	N	A	B	N	A	A	A	N	A	A	A	N	A	N	A	A	A	A	A	N	A	H	N
Chr11.6	11	714303	T	C	A	A	A	A	A	A	A	A	A	A	A	A	A	H	H	B	B	H	A	H	H	A	A	A	B	A	A	A	A	A	A	A	A	A	A	A	A	A	A	A	A	A	A	H	A
Chr11.7	11	1785950	T	C	B	B	B	A	A	B	A	A	H	B	B	A	A	A	H	B	B	B	B	B	B	A	A	H	B	B	H	H	B	B	B	B	N	H	B	A	A	B	A	B	B	B	B	H	B
Chr11.8	11	2212366	C	T	A	A	A	A	A	A	A	H	A	A	A	A	A	H	H	B	B	B	A	B	B	A	A	A	B	B	A	A	A	A	A	H	H	A	A	A	A	A	A	A	A	A	A	H	A
Chr11.9	11	2215249	G	A	A	A	A	A	A	A	A	H	A	A	A	A	A	H	H	B	B	B	A	B	B	A	A	A	B	B	A	A	A	A	A	H	A	A	A	A	A	A	A	A	A	A	A	H	A
Chr11.10	11	2238199	C	T	A	A	A	A	A	A	A	A	A	A	N	A	H	H	H	B	B	B	H	B	B	A	A	A	B	B	A	A	A	A	A	A	H	A	A	A	A	A	A	A	A	A	A	H	A
Chr11.11	11	2333420	C	T	N	A	A	A	A	A	A	A	A	A	A	A	A	B	B	N	N	B	A	H	B	A	A	A	N	B	A	A	A	A	A	H	A	N	N	A	A	A	A	A	A	A	A	H	A
Chr11.12	11	2371940	G	A	A	A	A	A	A	A	A	A	A	A	A	A	A	H	H	B	B	B	A	B	B	A	A	A	B	B	A	A	A	A	A	H	H	A	A	A	A	A	A	A	A	A	A	H	A
Chr11.13	11	2438378	A	G	A	A	A	A	A	A	N	H	A	A	A	A	A	N	H	B	B	B	A	B	B	A	A	A	B	B	A	A	A	A	A	H	H	A	A	A	A	A	A	A	A	A	A	H	A
Chr11.14	11	2444828	C	G	A	A	A	A	A	A	A	H	A	A	A	A	A	A	H	B	B	B	H	B	B	A	A	A	B	B	A	A	A	A	A	H	H	A	A	A	A	A	A	A	A	A	A	H	A
Chr11.15	11	2585042	G	T	A	A	A	A	A	A	A	H	A	A	A	A	A	H	H	B	B	B	A	B	B	A	A	A	B	B	A	A	A	H	A	H	H	A	A	A	A	A	A	A	A	A	A	H	A
Chr11.16	11	2671811	A	G	A	A	A	A	A	A	A	H	A	A	A	A	A	H	H	B	B	B	A	B	B	A	A	A	B	B	A	A	A	A	A	H	H	A	A	A	A	A	A	A	A	A	A	H	A
Chr11.17	11	2674624	A	G	A	A	A	A	A	A	A	H	A	A	A	A	A	H	H	B	B	B	A	B	B	A	A	A	B	B	A	A	A	A	A	H	H	A	A	A	A	A	A	A	A	A	A	H	A
Chr11.18	11	2734605	A	T	A	A	A	A	A	A	A	H	A	A	A	A	N	N	H	B	B	B	N	B	B	A	A	A	B	B	A	A	A	A	A	H	B	A	N	A	A	A	A	A	A	A	A	H	A
Chr11.19	11	2786104	A	G	A	A	H	A	A	A	A	H	A	A	A	A	N	A	H	B	B	H	N	B	B	A	A	A	B	B	A	A	N	A	A	H	A	N	A	H	A	A	A	A	A	A	A	H	A
Chr11.20	11	2799248	A	G	A	A	A	A	A	A	A	H	A	A	A	A	A	H	B	B	B	B	H	B	B	A	A	A	B	B	A	A	A	A	A	H	H	A	A	A	A	A	A	A	A	A	A	H	A
Chr11.21	11	2984464	T	C	N	A	A	A	N	A	N	B	A	N	A	A	A	B	B	B	B	B	A	B	B	A	N	A	B	B	A	N	A	A	A	A	B	A	N	A	A	A	A	A	A	A	A	H	A
Chr11.22	11	3081890	T	C	A	A	A	A	A	A	B	B	N	A	N	A	N	N	N	B	N	N	A	B	B	A	N	A	B	N	A	N	N	A	A	B	N	N	N	A	N	A	A	A	N	A	N	H	A
Chr11.23	11	3156058	G	T	A	A	A	A	A	A	B	B	A	A	A	A	A	N	H	B	B	B	A	B	B	A	A	A	B	B	A	A	A	A	A	H	H	N	N	A	A	A	A	A	A	A	A	H	A
Chr11.24	11	3563382	C	T	N	N	A	A	A	A	B	B	A	N	A	A	N	N	A	B	B	N	N	B	B	A	A	A	N	N	A	N	N	A	A	A	N	A	N	A	A	A	A	N	A	A	A	H	A
Chr11.25	11	3585636	G	A	A	N	H	A	A	A	B	B	A	A	A	A	N	N	B	B	B	N	A	B	B	A	A	A	B	B	A	A	N	A	N	N	A	A	A	A	A	A	A	A	A	A	N	H	A
Chr11.26	11	3590389	A	C	A	N	A	A	A	A	B	B	N	N	A	A	A	N	H	B	N	B	N	B	B	A	N	A	B	B	A	N	A	A	A	H	H	A	N	A	A	A	A	A	A	A	N	H	A
Chr11.27	11	3707060	T	C	N	A	A	A	A	A	B	B	A	A	A	A	A	H	A	N	N	N	A	N	B	H	A	A	B	B	A	A	A	A	A	A	B	A	A	A	A	A	A	A	A	A	N	B	A
Chr11.28	11	3781249	C	T	N	A	A	A	A	A	N	B	A	A	N	A	A	H	N	B	B	B	A	B	B	A	N	A	B	B	A	A	A	A	N	B	H	A	A	A	A	A	A	A	A	A	N	H	A
Chr11.29	11	3781315	C	T	A	A	A	A	A	A	B	B	A	A	A	A	A	H	H	B	B	B	A	B	B	A	A	A	B	B	A	A	A	A	A	H	H	A	A	A	A	A	A	A	A	A	N	H	A
Chr11.30	11	5770872	C	T	B	H	A	A	A	A	H	B	A	B	B	B	B	B	B	A	N	B	A	B	A	B	B	B	A	A	B	B	A	H	A	B	H	A	A	H	H	A	A	A	A	B	A	A	B
Chr11.31	11	7078075	G	T	A	A	A	H	A	A	H	B	A	A	A	A	A	N	B	B	B	B	A	H	A	H	N	A	N	B	A	A	A	A	A	H	N	N	A	B	N	A	A	A	A	H	A	A	A
Chr11.32	11	7898762	T	C	H	B	H	H	B	A	B	B	B	B	B	A	A	N	B	B	B	B	B	B	B	N	N	B	B	B	B	B	H	B	H	B	N	N	N	A	A	N	A	B	B	N	B	B	H
Chr11.33	11	7901022	A	G	H	B	H	H	B	A	B	B	B	B	B	A	A	A	B	N	B	B	B	H	B	A	A	B	B	B	B	B	B	H	H	B	A	A	A	A	A	A	A	H	H	B	B	B	H
Chr11.34	11	7927963	A	G	B	N	H	H	B	A	B	B	B	B	B	A	N	A	B	B	B	B	B	H	B	A	A	B	B	B	B	N	H	B	B	B	A	A	A	A	N	A	A	H	B	B	B	B	B
Chr11.35	11	7928670	G	A	H	B	H	H	B	A	B	B	B	B	B	A	A	A	B	B	B	H	B	H	B	A	A	B	B	B	B	B	H	H	H	B	A	A	A	A	A	A	A	H	H	B	B	B	H
Chr11.36	11	17228154	C	T	A	A	A	H	H	A	B	B	A	A	A	A	A	A	B	B	B	B	H	H	B	A	A	A	B	B	A	A	A	A	A	H	A	A	A	A	A	A	A	A	A	A	A	B	A
Chr11.37	11	17260435	G	A	H	B	H	H	H	A	B	B	B	B	B	A	A	A	B	B	B	B	B	H	B	A	A	B	B	B	B	B	H	H	H	B	A	A	A	A	A	H	B	H	H	B	B	B	H
Chr11.38	11	17491254	C	T	A	N	H	H	H	A	B	H	B	B	N	A	N	N	B	N	N	B	N	H	B	N	N	B	N	N	B	N	N	H	H	B	N	A	A	A	A	B	B	A	N	B	B	B	N
Chr11.39	11	17575737	C	T	H	B	H	H	H	A	B	B	B	B	B	A	A	A	B	B	B	B	B	H	B	A	A	B	B	B	B	B	H	H	H	B	A	A	A	A	A	A	N	H	H	B	B	B	H
Chr11.40	11	17629383	T	C	H	B	H	H	H	A	B	B	B	B	B	A	A	H	B	B	B	B	B	H	B	A	A	B	B	B	B	B	B	H	H	B	A	A	A	A	A	A	A	H	H	B	B	B	H
Chr11.41	11	17819351	G	A	N	B	H	B	B	A	B	N	B	B	B	A	N	A	B	B	B	B	B	A	A	A	A	B	B	N	B	B	H	H	H	B	A	N	N	A	A	A	A	H	A	B	B	A	H
Chr11.42	11	17819937	G	C	H	B	H	H	H	H	B	B	B	B	B	A	N	N	B	B	B	B	B	H	A	H	A	B	N	B	B	B	N	B	H	B	A	A	A	A	A	A	A	H	H	B	B	A	H
Chr11.43	11	17829329	A	C	H	B	H	H	H	A	B	B	B	B	B	A	A	A	B	B	B	B	B	H	A	A	A	B	B	B	B	B	H	H	H	B	A	A	N	A	A	A	A	H	H	B	B	A	H
Chr11.44	11	18076208	A	T	N	N	H	A	A	A	N	B	N	N	B	A	A	H	N	N	N	B	N	B	A	A	A	B	N	N	B	N	N	B	A	B	N	N	A	A	A	A	A	H	A	B	B	A	B
Chr11.45	11	18101705	T	G	H	B	H	H	H	A	B	B	B	B	B	A	H	A	B	B	B	B	B	H	A	A	A	B	B	B	B	B	H	B	H	B	A	B	H	A	A	A	A	H	H	B	B	A	H
Chr11.46	11	18145024	T	C	B	N	B	N	H	A	B	B	B	B	B	A	N	N	B	B	B	B	B	H	A	A	N	B	B	N	B	B	B	B	B	B	A	N	B	A	A	A	A	B	N	B	B	A	N
Chr11.47	11	18161893	G	A	H	B	H	H	H	A	B	B	B	B	B	A	A	A	N	B	B	B	B	H	A	A	A	B	B	B	B	B	A	B	A	B	A	B	H	A	A	A	A	H	N	B	B	A	H
Chr11.48	11	18280884	G	T	H	B	H	H	H	A	B	B	B	B	B	A	N	N	B	B	B	B	B	H	A	A	A	B	B	B	B	B	B	B	H	B	A	B	B	A	A	A	A	H	H	B	B	A	N
Chr11.49	11	18286500	T	C	A	B	H	H	A	A	N	B	N	B	B	A	N	H	B	B	B	N	N	B	A	H	N	B	B	B	B	B	N	B	H	B	A	N	B	A	A	A	A	H	H	B	B	A	A
Chr11.50	11	18307029	T	C	H	B	H	H	H	H	B	B	B	B	B	A	A	B	B	B	B	B	B	H	A	A	A	B	B	B	B	B	H	B	H	B	A	B	H	A	A	A	A	H	H	B	B	A	H
Chr11.51	11	18313337	T	C	H	B	H	H	H	A	B	B	B	B	B	A	A	H	B	B	B	B	B	H	A	A	N	B	B	B	B	B	B	B	H	B	A	N	H	A	A	A	A	H	H	B	B	A	H
Chr11.52	11	18389610	G	C	B	B	A	A	H	A	B	B	B	B	B	A	A	H	B	N	B	B	B	A	A	A	A	B	B	B	B	B	B	B	H	B	A	B	H	A	A	A	A	H	H	B	B	A	H
Chr11.53	11	18426388	T	A	H	B	H	H	H	A	B	B	B	B	B	A	A	H	B	B	B	B	H	H	A	A	A	B	H	B	B	B	H	B	H	B	A	B	H	A	A	A	A	H	H	B	B	A	H
Chr11.54	11	18430732	G	A	H	B	H	N	H	A	B	B	B	B	B	A	A	A	B	N	N	B	N	H	A	A	N	B	B	B	B	N	N	B	H	B	A	N	A	A	A	A	A	H	N	B	B	A	B
Chr11.55	11	18430744	C	G	H	B	H	H	H	A	B	B	B	B	B	A	A	N	B	B	N	B	B	H	A	A	A	B	B	B	B	B	B	B	H	B	A	B	N	A	A	A	A	H	H	B	B	A	H
Chr11.56	11	18443186	C	A	N	B	H	N	B	A	B	B	B	B	B	A	A	B	B	B	N	B	B	B	A	A	A	B	B	N	B	B	H	B	H	B	A	N	A	A	A	A	A	H	H	B	B	A	B
Chr11.57	11	18449130	C	T	H	B	H	H	H	A	B	B	B	B	B	A	A	H	B	B	B	B	B	H	A	A	A	B	B	B	B	B	H	B	H	B	A	B	H	A	A	A	A	H	H	H	B	A	H
Chr11.58	11	18531876	A	G	B	B	H	H	H	A	B	B	B	B	B	A	A	N	B	B	B	B	B	H	A	A	A	B	B	B	B	B	H	B	H	B	A	B	B	A	A	A	A	H	A	B	B	A	H
Chr11.59	11	18562126	A	G	H	B	H	H	H	A	B	B	B	B	B	A	A	H	B	B	B	B	B	H	A	A	A	B	B	B	B	B	H	B	H	B	A	B	H	A	A	A	A	H	B	B	B	A	H
Chr11.60	11	18877086	G	A	H	B	H	H	A	A	B	N	B	B	B	A	A	A	B	B	B	B	N	H	A	H	A	H	B	B	H	N	N	B	H	B	A	B	N	A	A	A	N	H	B	B	B	A	H
Chr11.61	11	19894625	C	G	H	N	H	H	B	A	B	B	B	A	A	A	N	B	A	A	B	B	N	H	A	A	A	H	B	B	H	B	H	B	A	B	A	B	A	A	N	A	N	H	B	B	B	A	A
Chr11.62	11	20035855	G	A	H	H	H	H	H	A	B	B	B	A	A	A	A	B	A	A	B	B	B	H	A	B	A	H	H	B	H	B	A	B	H	B	A	B	A	H	H	A	A	H	H	B	B	A	A
Chr11.63	11	20036612	C	T	H	A	H	H	A	A	B	B	B	A	A	A	A	N	A	A	B	B	B	H	A	B	A	H	A	B	H	N	H	B	H	N	A	B	N	A	A	A	N	H	H	B	B	A	A
Chr11.64	11	20101728	A	G	B	N	H	H	H	A	B	B	B	A	A	A	N	H	A	A	B	B	B	A	A	B	A	H	B	B	H	B	A	B	A	B	A	N	N	A	A	H	B	H	H	B	B	A	A
Chr11.65	11	20349253	T	A	B	H	H	N	H	A	N	B	B	A	A	A	N	B	A	N	B	B	B	H	A	B	N	H	A	B	H	B	B	B	B	B	A	B	A	A	A	A	B	H	N	B	B	A	A
Chr11.66	11	20355858	C	T	B	A	H	H	H	A	B	B	B	H	A	A	A	N	A	A	B	B	B	B	A	B	A	H	H	B	H	B	B	B	H	B	A	B	N	N	A	H	B	A	A	B	B	A	A
Chr11.67	11	20502419	T	C	B	H	H	A	H	A	B	B	B	A	A	A	A	A	A	A	B	B	B	H	A	B	A	H	H	B	H	B	H	B	H	B	A	B	H	A	A	H	B	A	A	B	N	A	A
Chr11.68	11	20709051	C	A	B	H	H	H	H	A	B	B	B	A	A	A	A	H	A	A	B	B	B	H	A	B	A	H	H	B	H	B	A	B	H	B	A	N	B	A	A	A	A	A	A	B	A	A	H
Chr11.69	11	20746663	T	C	N	B	H	A	A	A	N	B	B	A	A	A	A	A	A	N	N	N	B	H	A	B	A	H	H	B	H	B	B	B	H	B	A	N	N	A	A	A	H	A	A	B	N	A	A
Chr11.70	11	20758974	A	G	B	H	H	H	H	A	B	B	B	A	A	A	A	H	A	A	B	B	B	H	A	B	A	H	H	B	H	B	H	B	H	B	A	B	H	A	A	H	H	A	A	B	B	A	A
Chr11.71	11	20764418	C	T	B	H	H	H	H	A	B	B	B	A	A	A	A	A	A	A	B	B	B	H	A	B	A	H	H	B	H	B	A	B	H	B	A	B	H	A	A	H	H	A	A	B	N	A	A
Chr11.72	11	20771941	C	T	B	A	H	H	H	A	B	B	B	A	A	A	A	A	A	A	B	B	B	H	A	B	A	H	H	B	H	B	H	B	A	B	A	B	B	A	A	A	A	A	A	B	A	A	A
Chr11.73	11	20904040	A	G	B	A	H	H	H	A	B	B	B	A	A	A	A	H	A	A	N	B	B	H	A	B	A	H	A	B	H	B	H	B	H	B	A	N	B	A	A	H	H	A	A	B	H	A	A
Chr11.74	11	21068208	A	G	B	H	H	H	H	A	B	B	B	A	A	A	A	A	A	A	B	H	B	A	A	B	A	H	H	B	H	B	H	B	H	B	A	B	H	A	A	A	A	A	A	B	N	A	A
Chr11.75	11	21215424	C	T	B	H	H	H	H	A	B	B	B	H	A	A	A	H	A	A	B	B	B	H	A	B	A	H	H	H	H	B	H	B	H	B	A	B	H	A	A	H	H	A	A	B	A	A	A
Chr11.76	11	21334590	G	A	B	B	H	H	H	H	B	B	B	H	A	A	A	A	N	A	B	N	B	H	A	B	N	H	H	B	H	B	B	B	H	B	A	N	A	A	A	A	A	A	A	B	B	A	A
Chr11.77	11	21338047	T	A	B	H	H	H	H	A	B	B	B	H	A	A	N	N	A	N	B	B	N	H	A	B	A	H	A	N	H	B	N	B	A	B	N	N	H	A	A	A	A	A	A	B	B	A	A
Chr11.78	11	21450338	G	A	B	H	H	H	H	A	B	B	B	H	A	A	A	A	A	A	B	B	B	H	A	B	A	H	H	H	H	B	H	B	H	B	A	N	B	A	H	A	A	A	A	B	A	A	H
Chr11.79	11	21466652	G	A	B	B	H	A	B	A	B	B	B	N	A	A	A	N	A	N	B	B	B	N	A	N	N	H	H	B	H	B	A	B	H	B	A	N	A	A	H	A	A	A	A	B	A	A	A
Chr11.80	11	21483556	A	G	B	H	H	H	H	A	B	B	B	H	A	A	A	H	A	A	B	B	B	H	A	B	A	H	H	H	H	B	H	B	A	B	A	B	H	A	H	A	A	A	A	B	H	A	A
Chr11.81	11	21488617	A	C	B	A	H	H	A	A	B	B	B	H	A	A	A	H	A	A	B	B	B	H	A	B	A	H	H	H	H	B	B	B	H	B	A	N	B	A	H	A	A	A	A	B	A	A	A
Chr11.82	11	21495116	G	A	B	A	H	H	H	A	B	B	B	H	A	A	A	A	A	A	B	B	B	H	A	B	A	H	H	H	H	B	A	B	H	B	A	B	B	A	H	A	A	A	A	B	A	A	A
Chr11.83	11	21497723	G	A	N	B	H	A	A	A	N	B	B	B	A	A	N	A	N	A	N	B	N	N	A	B	N	H	N	H	H	N	B	B	N	B	A	N	A	A	H	A	A	A	N	B	A	A	A
Chr11.84	11	21710040	T	C	B	H	H	H	B	A	B	B	B	B	A	A	N	A	A	A	B	B	B	H	A	B	A	H	H	H	B	B	H	B	H	B	A	B	B	A	H	A	A	A	A	B	N	A	A
Chr11.85	11	22549718	A	G	B	B	B	N	B	A	B	B	A	A	A	A	N	A	A	A	B	B	B	B	H	N	N	A	A	B	H	B	A	N	H	A	A	N	B	A	H	N	A	A	N	B	A	A	A
Chr11.86	11	22549784	G	T	B	N	H	H	B	A	B	N	H	A	A	A	A	A	A	A	B	B	B	B	H	B	A	A	A	H	H	B	A	H	B	H	A	B	N	A	A	A	A	A	A	B	A	A	A
Chr11.87	11	22650475	C	G	B	H	H	H	H	A	B	B	H	A	A	A	A	H	A	H	B	B	B	B	H	B	A	A	A	H	H	B	A	H	H	H	A	B	B	A	H	B	H	A	A	B	A	A	H
Chr11.88	11	22703220	G	A	B	N	H	H	H	A	N	B	A	A	N	A	A	N	A	H	B	N	N	B	H	B	A	A	N	A	H	B	N	A	A	H	N	N	N	A	H	B	A	A	A	B	H	A	N
Chr11.89	11	22703247	A	T	B	B	H	B	B	A	B	B	N	A	N	A	N	B	N	H	N	B	N	B	A	B	A	A	A	B	H	B	N	B	A	B	A	N	B	A	H	B	A	A	A	B	A	A	A
Chr11.90	11	22869830	C	T	N	B	H	H	H	A	N	N	N	A	A	A	N	B	A	N	N	N	N	B	H	B	N	A	A	A	H	N	N	B	B	A	N	B	N	A	H	B	H	A	A	B	A	A	A
Chr11.91	11	23019418	A	T	B	B	H	N	B	A	B	B	H	A	A	A	N	H	A	H	B	B	B	B	H	B	A	A	A	B	H	B	A	H	H	H	A	B	B	A	A	B	H	A	A	B	A	A	A
Chr11.92	11	23675015	A	T	A	A	A	H	H	A	B	B	A	A	A	A	A	H	A	B	B	B	A	B	H	H	A	A	A	H	A	A	A	A	A	A	A	A	A	H	A	A	A	A	A	N	A	A	A
Chr11.93	11	23793422	G	A	A	A	A	B	H	A	N	B	A	A	A	A	A	B	A	B	N	B	A	B	H	H	A	A	A	H	A	A	A	A	A	A	A	A	A	H	A	A	A	A	A	N	A	A	A
Chr11.94	11	23986140	C	T	A	H	H	H	H	A	B	B	H	A	A	A	A	N	H	B	B	B	B	B	H	H	A	A	A	A	A	B	A	H	H	H	A	B	B	H	A	A	A	A	A	B	A	A	A
Chr11.95	11	24163019	C	T	H	H	H	H	H	H	B	B	A	H	H	A	H	A	A	B	B	B	B	N	A	A	H	H	A	A	H	B	A	H	H	A	H	B	B	A	A	H	H	H	H	A	A	H	H
Chr11.96	11	24244838	G	A	A	A	A	H	H	A	B	B	A	A	A	A	A	H	A	B	B	H	A	B	H	H	A	A	A	H	A	A	A	A	A	A	A	A	N	H	A	A	A	A	A	A	A	A	A
Chr11.97	11	24246481	C	T	N	A	H	N	B	A	N	B	B	A	A	A	A	A	H	B	B	B	B	B	H	B	N	A	A	H	A	B	A	B	H	A	N	N	B	N	A	A	A	A	N	A	A	A	A
Chr11.98	11	24263997	A	G	H	H	H	H	H	A	B	B	H	A	A	A	A	A	H	B	B	B	B	B	H	H	A	A	A	H	A	B	A	H	A	A	A	B	B	A	A	A	A	A	A	A	A	A	B
Chr11.99	11	24265414	T	C	H	A	H	A	H	A	B	B	H	A	A	A	A	H	A	B	N	B	B	B	H	H	A	A	A	H	A	B	A	A	H	A	A	B	B	H	A	A	A	A	A	A	A	A	B
Chr11.100	11	24319636	G	A	H	H	H	H	H	A	B	B	H	A	A	A	A	H	H	N	B	B	H	B	A	H	A	A	A	H	A	B	A	H	H	A	A	B	B	A	A	A	A	A	A	A	A	A	B
Chr11.101	11	24322995	G	A	A	H	H	N	H	A	B	B	H	A	A	A	A	H	A	B	B	B	B	N	A	H	A	A	A	B	A	B	A	B	H	A	A	N	B	H	A	A	A	A	A	A	A	A	B
Chr11.102	11	24340135	G	A	H	H	H	H	H	A	B	B	H	A	A	A	A	A	H	B	B	B	B	B	A	H	A	A	A	H	A	B	A	H	H	A	A	B	B	H	A	A	A	A	A	A	A	H	B
Chr11.103	11	24407557	T	C	B	H	H	H	H	A	B	B	H	A	A	A	A	A	A	B	B	B	B	B	A	H	A	A	A	H	A	B	A	H	H	A	A	N	H	H	A	H	H	A	A	A	A	A	B
Chr11.104	11	24421987	T	G	H	H	H	H	H	A	B	B	H	A	A	A	A	H	H	H	B	B	B	B	A	H	A	A	A	H	N	B	A	H	H	A	A	B	B	H	A	H	H	A	A	A	A	A	B
Chr11.105	11	24439233	A	T	B	H	H	H	H	A	B	B	H	A	A	A	A	A	H	B	B	B	B	B	A	H	A	A	A	H	A	B	A	H	H	A	A	B	B	H	A	H	H	A	A	A	H	A	B
Chr11.106	11	24440369	T	A	H	H	H	H	H	A	B	B	H	A	A	A	H	A	H	B	B	B	B	B	A	H	A	A	A	H	A	B	A	H	H	A	A	B	B	H	A	H	H	A	A	A	A	A	B
Chr11.107	11	24473839	T	C	B	H	H	H	H	A	B	B	H	A	A	A	A	A	H	B	B	B	B	B	A	H	A	A	A	H	A	B	A	B	H	A	A	B	B	H	A	A	A	A	A	A	A	A	B
Chr11.108	11	24808786	G	A	H	H	B	H	A	B	B	B	H	A	A	A	N	N	B	B	B	N	B	B	A	A	N	A	A	B	A	B	A	B	B	H	A	B	N	H	A	H	H	A	A	B	A	A	B
Chr11.109	11	24917098	A	G	H	H	B	H	A	B	B	B	H	A	A	A	A	H	H	B	B	B	H	B	A	A	A	A	A	H	A	H	A	H	B	A	A	B	B	H	A	A	A	A	A	N	A	A	B
Chr11.110	11	24917903	C	T	H	H	B	H	A	B	B	B	H	A	A	A	A	N	B	B	B	B	B	B	A	A	A	A	A	H	A	N	A	B	B	A	A	B	B	H	A	A	A	A	A	N	A	A	B
Chr11.111	11	24924035	T	C	N	B	B	H	A	B	B	B	A	A	A	A	A	A	H	B	B	B	B	B	A	A	A	H	A	B	A	B	A	N	B	A	A	B	B	H	A	A	A	A	A	N	A	A	H
Chr11.112	11	25008135	G	T	B	H	B	H	A	B	B	B	N	A	A	A	N	A	H	B	B	N	N	B	A	A	N	A	A	N	A	B	N	B	B	H	A	B	B	H	A	A	A	A	A	B	H	A	B
Chr11.113	11	25011232	G	A	A	A	N	H	A	N	B	B	A	A	A	A	A	H	H	B	B	B	N	B	A	A	A	A	A	H	A	N	A	N	N	H	A	N	N	H	A	A	A	A	A	B	A	A	B
Chr11.114	11	25011298	G	A	A	A	A	H	A	A	B	B	A	A	A	A	N	A	H	B	B	B	A	B	A	A	A	A	A	B	A	A	A	A	A	A	A	A	N	B	A	A	A	A	A	B	A	A	A
Chr11.115	11	25108295	C	T	A	A	A	H	A	A	H	H	A	A	A	A	A	A	H	B	B	B	H	B	A	A	A	A	A	H	A	A	A	A	A	H	A	A	A	H	A	A	A	A	A	B	A	A	A
Chr11.116	11	25225869	C	A	H	H	B	H	H	B	H	H	H	A	A	A	A	H	H	B	B	B	B	B	A	A	A	A	A	H	A	B	A	B	B	B	H	B	B	H	A	A	A	A	A	B	A	A	B
Chr11.117	11	25236837	T	C	H	H	B	H	A	B	H	H	H	A	A	A	A	N	H	B	B	B	B	B	A	A	A	A	A	B	N	B	A	B	B	B	A	B	B	H	A	A	A	A	A	B	A	A	B
Chr11.118	11	25239185	C	T	H	H	H	H	A	B	B	H	H	A	A	A	A	H	H	B	B	B	B	B	A	A	A	A	A	H	A	B	A	B	B	B	A	B	B	H	A	A	A	A	A	B	A	A	B
Chr11.119	11	25255276	G	A	H	H	B	H	A	B	H	H	H	A	A	A	A	N	H	B	B	B	N	B	A	A	A	A	A	H	A	B	A	B	B	B	N	B	B	H	A	A	A	A	A	B	A	A	B
Chr11.120	11	25256814	T	C	H	A	B	H	N	B	H	H	H	N	A	A	A	A	B	B	B	B	B	B	A	N	N	A	A	H	A	B	A	B	B	B	N	B	N	B	A	A	A	A	A	B	A	A	B
Chr11.121	11	25549219	C	A	H	A	B	H	A	B	H	N	H	A	A	A	A	N	A	B	B	H	B	B	A	A	A	A	A	H	A	B	N	B	B	B	A	B	B	H	A	A	A	A	A	B	A	A	B
Chr11.122	11	25628216	G	T	A	N	B	H	A	B	H	B	B	A	A	A	A	H	H	B	B	N	N	B	A	A	N	A	A	A	A	B	A	B	B	B	A	B	N	H	A	A	A	A	A	B	A	A	B
Chr11.123	11	25821679	C	T	A	B	B	H	A	B	A	H	N	A	A	A	A	A	A	B	B	N	B	N	A	A	A	A	A	N	A	N	A	B	B	B	A	B	B	B	A	A	A	A	A	B	A	A	B
Chr11.124	11	25847858	A	G	N	A	B	H	A	B	H	B	B	A	N	A	A	A	A	B	B	N	N	B	A	A	N	A	A	H	A	B	A	B	B	B	N	N	B	B	A	A	H	A	A	B	A	A	B
Chr11.125	11	25854105	G	A	N	H	B	B	A	B	H	B	H	A	A	A	A	N	H	B	B	B	H	B	A	A	A	A	A	H	A	B	N	B	B	B	A	B	B	H	A	A	H	A	A	B	A	A	B
Chr11.126	11	25878930	A	C	H	H	B	H	A	B	H	H	H	A	A	A	N	B	H	B	B	B	H	B	A	A	N	A	A	B	A	B	A	B	B	B	A	B	B	H	A	H	H	A	A	B	A	A	B
Chr11.127	11	26204962	T	G	H	H	B	H	A	B	H	H	H	A	A	A	A	A	H	B	B	B	H	B	A	A	A	A	A	A	A	B	A	B	B	B	A	B	B	H	A	A	A	A	A	N	A	A	B
Chr11.128	11	26393450	C	T	H	H	B	B	A	B	B	A	A	A	A	A	N	A	B	B	B	B	B	B	A	A	A	A	A	B	A	N	N	B	B	B	A	B	B	H	A	H	H	A	N	B	B	A	B
Chr11.129	11	26421993	A	T	H	H	B	H	A	B	H	H	H	A	A	A	A	A	B	B	A	H	H	H	A	A	A	A	A	H	A	B	A	B	B	B	A	B	B	H	A	H	H	A	A	B	A	A	B
Chr11.130	11	26523893	T	G	B	H	B	H	A	B	A	H	H	A	A	A	A	H	B	B	A	H	H	B	A	N	A	A	A	H	A	B	A	B	B	B	A	B	B	B	A	H	H	A	A	B	A	A	B
Chr11.131	11	26552899	G	A	B	H	B	H	A	B	N	H	H	A	A	A	N	B	B	B	A	H	H	B	A	A	A	A	A	A	A	B	A	B	B	B	A	B	B	H	A	H	H	A	A	B	A	A	B
Chr11.132	11	26743711	C	G	H	B	B	H	A	B	A	H	H	A	A	A	A	A	B	B	A	N	A	B	A	H	A	A	A	A	A	B	A	B	B	B	A	B	B	H	A	H	A	A	A	B	A	A	B
Chr11.133	11	26785000	T	C	H	H	B	H	A	B	H	B	H	A	A	N	N	A	B	B	N	N	H	B	A	A	A	A	A	H	A	B	N	B	B	N	A	B	B	H	A	H	H	A	A	B	A	A	N
Chr11.134	11	26878096	A	G	H	H	B	H	A	B	A	B	H	A	A	N	N	A	B	B	N	N	A	B	A	H	A	A	A	A	A	B	N	B	B	B	A	B	B	H	A	H	A	A	A	B	A	A	B
Chr11.135	11	26935406	T	C	H	H	B	H	A	B	H	H	H	A	A	A	A	A	B	B	A	H	H	B	A	A	A	A	A	H	A	B	A	B	B	B	A	B	N	A	A	H	H	A	A	B	A	A	B
Chr11.136	11	26973008	T	G	H	B	B	H	A	B	H	H	H	A	A	A	A	H	B	B	A	H	H	B	A	A	A	A	A	H	A	B	A	B	B	B	A	B	B	H	A	H	H	A	A	B	A	A	B
Chr11.137	11	26976607	A	C	H	A	B	H	A	B	B	B	A	A	A	A	A	N	B	B	A	N	A	H	A	A	A	A	A	A	A	B	A	B	B	B	A	N	B	H	A	H	H	A	A	B	A	A	B
Chr11.138	11	27078812	A	T	H	H	B	H	A	B	H	H	H	A	A	A	A	B	B	B	A	H	H	B	A	A	A	A	A	H	A	B	A	B	B	B	A	B	B	H	A	H	H	A	A	B	A	A	B
Chr11.139	11	27154898	C	A	B	A	B	N	A	B	H	H	B	A	A	A	N	N	B	B	A	N	H	B	A	A	A	A	A	N	A	N	N	N	B	H	A	B	B	H	A	A	A	A	A	A	A	A	B
Chr11.140	11	27154967	T	C	A	B	B	H	A	B	B	B	N	N	A	A	A	N	B	B	A	N	N	B	A	A	N	A	A	B	A	N	A	B	B	B	N	N	N	H	A	N	A	A	A	N	A	A	B
Chr11.141	11	27181002	A	G	H	H	B	H	A	B	H	H	H	A	A	A	A	H	B	B	A	H	A	B	A	A	A	A	A	H	A	B	A	B	B	H	A	B	B	H	A	A	A	A	A	A	A	A	B
Chr11.142	11	27181068	G	A	H	H	B	H	A	B	H	H	H	A	A	A	A	H	B	B	A	H	H	B	A	A	A	A	A	H	A	B	A	B	B	H	A	B	B	H	A	A	A	A	A	A	A	A	B
Chr11.143	11	27225565	G	A	H	H	B	A	A	B	H	H	H	A	A	A	A	H	B	B	A	H	H	B	A	A	A	A	A	N	A	B	A	B	B	B	A	B	B	H	A	A	A	A	A	N	A	A	B
Chr11.144	11	27282341	G	A	H	H	B	A	A	B	H	H	H	A	A	A	A	H	B	B	A	H	H	B	A	A	A	A	A	H	A	B	A	B	B	H	A	B	B	H	A	A	A	A	A	N	H	A	B
Chr11.145	11	27415626	G	A	A	B	B	H	A	B	A	H	B	A	A	A	A	A	B	B	A	N	N	B	A	A	A	A	A	H	A	B	A	B	B	B	A	N	N	H	A	H	H	A	A	B	A	A	B
Chr11.146	11	27451370	G	A	N	N	B	N	A	B	N	A	H	A	A	A	N	N	B	B	A	A	B	B	A	A	N	A	A	A	A	N	N	B	B	B	N	N	N	H	A	A	A	A	A	A	A	A	B
Chr11.147	11	27496975	C	T	H	H	B	H	A	B	H	H	H	A	A	A	A	A	B	B	A	B	H	H	A	A	A	A	A	H	A	B	A	B	B	H	A	B	B	H	A	A	A	A	A	A	A	A	B
Chr11.148	11	27593649	C	G	H	A	B	H	A	B	H	H	H	A	A	A	A	H	B	B	A	H	H	B	A	A	A	A	A	H	A	H	A	B	B	H	A	B	B	H	A	A	A	A	A	A	A	A	B
Chr11.149	11	27829578	G	A	B	B	B	H	A	B	B	H	H	A	A	A	N	A	B	B	A	H	H	B	A	A	A	A	A	H	A	N	B	B	B	H	A	B	B	H	A	A	A	A	A	A	N	A	B
Chr11.150	11	28000442	G	A	B	H	B	H	A	B	B	N	H	A	A	A	N	B	B	B	A	B	H	B	A	A	A	A	A	B	A	B	B	B	B	B	A	B	B	B	A	A	N	A	A	N	N	A	B
Chr11.151	11	28134901	C	T	H	H	B	H	A	B	H	H	H	A	A	A	A	A	B	B	A	B	B	B	A	A	A	A	A	H	A	B	B	B	B	B	A	B	N	H	H	A	A	A	A	N	A	A	B
Chr11.152	11	28134905	G	A	A	H	B	H	A	B	H	H	H	A	A	A	A	N	B	B	A	H	H	B	A	A	A	A	A	A	A	B	B	B	B	H	A	N	N	H	H	A	A	A	A	A	A	A	B
Chr11.153	11	28166302	G	T	H	H	B	B	A	B	H	H	H	A	A	A	A	H	B	B	A	A	A	B	A	A	A	A	A	H	A	B	B	B	B	H	A	B	B	A	A	A	A	A	A	A	N	A	B
Chr11.154	11	28361439	C	G	H	H	B	H	A	B	B	B	H	A	N	A	N	N	B	N	A	A	N	B	A	A	N	A	A	B	A	B	N	B	B	B	N	N	B	H	A	A	A	A	A	N	A	A	B
Chr11.155	11	28730983	T	G	H	H	B	H	A	B	H	H	H	A	A	A	A	A	B	B	A	A	H	B	A	A	A	A	A	H	A	B	B	B	B	H	A	B	B	B	B	A	A	A	A	A	A	A	B
Chr11.156	11	28732977	T	A	H	H	B	H	A	B	H	H	H	A	A	A	A	B	B	B	H	H	H	B	A	A	A	A	A	H	A	B	B	B	B	H	A	B	B	B	B	A	A	A	A	A	A	A	B
Chr11.157	11	28764372	A	G	A	B	B	H	A	B	H	H	H	A	A	A	A	N	B	B	A	B	A	B	A	A	A	A	A	H	A	B	B	B	B	B	A	B	N	B	B	H	H	A	A	B	A	A	B
Chr11.158	11	28808823	A	T	H	H	B	H	A	B	H	H	H	H	A	A	A	H	B	B	A	H	H	B	A	A	A	A	A	H	A	B	B	B	B	H	A	B	B	B	B	A	A	A	A	A	A	A	B
Chr11.159	11	28912628	T	A	B	B	B	H	A	B	H	A	B	A	A	A	A	A	B	B	A	H	N	B	A	A	N	A	A	B	A	A	N	B	B	H	N	N	N	B	B	A	A	A	N	A	A	A	B
Chr11.160	11	29000206	G	A	A	A	B	H	A	B	H	H	B	A	A	A	A	B	B	B	A	A	A	B	A	A	A	A	A	H	A	N	B	B	B	H	A	B	B	B	B	A	A	A	A	A	A	A	B
Chr12.1	12	66696	G	A	B	B	B	A	A	B	A	A	B	B	B	A	A	N	H	B	B	B	B	B	H	A	A	H	B	A	H	H	B	B	B	H	A	A	B	A	A	B	B	H	B	B	B	H	B
Chr12.2	12	3706108	A	C	H	H	A	B	A	H	N	H	H	B	B	B	B	B	B	B	A	B	A	B	A	A	H	A	B	B	B	H	B	B	A	A	A	H	N	H	B	H	A	B	B	A	A	A	A
Chr12.3	12	3804398	T	C	H	H	A	B	A	H	H	H	H	B	B	B	B	B	B	B	B	B	A	B	A	A	H	A	B	B	B	A	H	B	A	A	H	H	A	H	B	H	A	B	B	A	A	A	H
Chr12.4	12	4700592	T	A	H	N	A	B	H	H	B	N	N	B	N	B	N	N	A	B	N	N	N	N	H	A	N	A	N	B	B	A	H	N	A	N	N	N	N	N	B	B	A	A	B	A	A	B	N
Chr12.5	12	4725905	A	G	H	A	A	B	H	H	H	H	A	B	B	B	B	B	H	B	B	B	N	B	H	A	B	A	B	B	B	A	N	B	A	N	A	A	A	H	B	H	A	H	B	A	A	B	A
Chr12.6	12	5512545	C	T	H	H	A	B	H	H	H	H	A	B	B	B	B	B	B	B	B	B	A	B	H	A	H	H	B	B	B	A	H	B	A	A	H	B	B	H	B	H	A	H	B	A	A	B	A
Chr12.7	12	5750824	T	C	A	H	A	B	B	A	H	H	A	B	B	B	B	B	B	B	B	B	A	B	H	A	H	A	B	B	H	A	H	B	A	A	A	B	B	H	B	H	A	H	B	A	A	B	A
Chr12.8	12	5753025	A	G	H	B	A	B	H	A	H	H	A	B	B	B	B	B	B	B	B	B	A	B	H	A	H	A	B	B	B	A	A	B	A	A	H	B	B	H	B	H	A	H	B	A	A	B	A
Chr12.9	12	5753149	A	G	A	B	A	B	H	A	H	H	A	B	B	B	B	B	B	B	B	N	A	B	H	H	B	A	N	B	B	A	N	B	A	A	N	B	N	H	B	H	A	H	B	A	A	B	A
Chr12.10	12	5758225	A	T	H	H	A	B	H	A	H	H	A	H	B	B	B	B	B	B	B	B	H	B	H	A	H	A	B	B	B	A	H	B	A	A	H	B	B	H	B	H	A	H	B	A	A	B	H
Chr12.11	12	5766810	A	T	H	H	A	B	H	A	H	H	A	B	B	B	B	B	B	B	B	B	A	B	H	A	H	A	B	B	B	A	H	B	A	A	H	B	B	H	B	H	A	H	B	A	H	B	A
Chr12.12	12	5803555	C	G	H	A	A	B	H	A	H	H	A	B	B	B	B	B	B	B	B	B	A	B	H	A	H	A	H	B	B	A	H	B	A	A	H	B	B	H	B	H	A	H	B	A	A	B	A
Chr12.13	12	5804928	G	A	H	H	A	B	H	A	H	H	A	B	B	B	N	B	B	B	B	B	A	B	H	A	H	A	B	B	B	A	B	B	H	A	H	B	B	H	B	H	A	H	B	A	A	B	A
Chr12.14	12	5827409	A	G	H	N	A	B	H	A	A	H	A	B	B	B	B	N	N	B	B	B	A	B	H	A	B	A	B	B	B	A	H	B	A	A	H	B	B	H	B	H	A	H	B	A	H	B	H
Chr12.15	12	5829348	C	T	H	H	A	B	H	A	H	H	A	B	B	B	B	B	B	B	B	B	A	B	H	A	B	A	B	B	B	A	H	B	A	A	H	B	B	H	B	H	A	H	B	H	A	B	A
Chr12.16	12	5831224	C	T	H	H	A	B	H	A	H	H	A	B	B	B	B	B	B	B	B	B	H	B	H	A	H	A	B	H	B	A	B	B	A	A	H	B	B	H	B	H	A	H	B	A	A	B	A
Chr12.17	12	5839493	G	T	H	H	A	B	H	A	H	H	A	B	B	B	B	B	B	B	B	B	A	B	H	A	H	A	B	B	B	A	H	B	A	A	H	B	B	H	B	H	A	H	B	A	A	B	A
Chr12.18	12	5840757	T	C	H	H	A	B	H	A	H	H	A	B	B	B	B	B	B	B	B	B	A	B	H	A	H	A	B	B	B	A	H	B	A	A	B	B	B	H	B	H	A	H	B	A	A	B	A
Chr12.19	12	5842344	G	A	H	H	A	B	H	A	B	A	A	B	B	B	B	B	B	B	B	B	A	B	H	A	H	A	B	B	B	A	H	B	A	A	H	B	B	A	B	H	A	H	B	A	A	B	A
Chr12.20	12	5842721	G	A	H	H	A	B	H	A	H	H	A	B	B	B	B	B	B	B	B	B	A	B	H	A	H	A	B	B	B	A	H	B	A	A	H	B	B	H	B	H	A	H	B	A	A	B	A
Chr12.21	12	5859399	C	T	H	H	A	B	H	A	A	H	A	B	B	B	B	B	B	B	B	B	A	B	H	A	H	A	B	B	B	A	H	B	A	A	A	B	B	H	B	H	A	H	B	A	A	B	A
Chr12.22	12	6168878	G	A	H	H	A	B	H	A	H	H	A	B	B	B	B	B	B	B	B	B	A	B	H	A	H	A	B	B	B	A	B	B	A	A	H	B	B	H	B	H	A	H	B	A	A	B	A
Chr12.23	12	6226350	T	C	A	B	A	B	A	A	N	A	A	N	B	B	N	B	N	B	B	B	N	B	H	A	N	A	N	N	N	A	A	B	N	A	N	N	B	H	B	H	A	A	B	A	A	B	A
Chr12.24	12	6318842	T	A	B	H	A	B	H	A	N	H	A	B	B	B	B	N	N	B	B	B	A	B	H	A	H	A	B	B	B	A	A	H	A	A	A	N	N	H	B	H	A	H	N	A	A	B	A
Chr12.25	12	6319971	A	G	B	N	A	B	B	A	A	H	N	B	B	B	B	N	N	B	N	N	A	B	H	A	A	A	B	B	B	A	N	B	A	A	A	B	B	H	B	H	A	A	B	A	A	B	A
Chr12.26	12	6584245	G	A	B	H	A	B	H	A	H	H	A	B	B	B	B	B	B	B	B	B	A	B	H	A	A	A	B	B	B	A	H	B	A	A	A	B	B	H	B	H	A	H	B	A	A	B	A
Chr12.27	12	6678383	T	C	H	H	A	B	H	A	A	H	A	B	B	B	B	B	B	B	B	B	A	B	H	A	B	A	B	B	B	A	N	B	A	A	B	B	B	H	B	H	A	H	B	A	A	B	A
Chr12.28	12	6757586	T	G	H	H	A	B	H	A	H	H	A	B	B	B	B	B	B	B	B	B	A	B	H	A	H	A	B	B	B	A	A	B	A	A	A	N	B	H	B	H	A	H	B	A	A	B	A
Chr12.29	12	6759887	A	T	H	H	A	B	H	A	H	A	A	B	B	B	B	B	B	B	B	B	A	B	H	A	H	A	B	B	B	A	B	B	A	A	H	B	B	H	B	H	A	H	B	A	A	B	A
Chr12.30	12	6870917	C	T	H	B	A	B	H	A	A	H	A	B	B	B	B	B	B	B	B	B	A	B	H	H	B	A	B	B	B	A	B	H	A	N	A	B	B	H	B	H	A	H	N	A	A	B	A
Chr12.31	12	6972640	C	A	H	N	A	B	H	A	H	H	A	B	B	B	B	B	B	B	B	B	A	B	H	A	A	A	B	B	B	A	H	B	A	A	B	B	N	H	B	H	A	B	B	A	A	B	A
Chr12.32	12	7288683	T	C	N	H	A	N	H	A	A	A	A	B	B	B	B	N	N	B	B	B	A	B	H	N	A	N	B	B	B	A	B	B	A	A	N	B	N	N	B	B	B	H	B	A	B	B	A
Chr12.33	12	19936139	A	T	H	B	B	H	B	H	A	A	A	B	B	H	A	H	B	B	B	B	A	B	B	H	A	A	B	H	A	A	H	H	A	H	A	B	B	B	H	H	H	H	B	B	B	B	H
Chr12.34	12	19959719	C	G	N	B	B	B	B	H	A	A	N	B	N	A	N	A	B	B	N	B	A	B	B	H	A	A	B	B	A	N	A	B	N	A	A	B	B	B	H	H	H	H	B	B	B	B	H
Chr12.35	12	19995676	G	T	H	B	B	N	B	H	A	A	A	B	B	H	A	H	B	B	B	N	A	B	B	A	A	A	B	H	A	A	A	B	A	H	N	N	B	B	H	B	B	H	B	B	B	B	H
Chr12.36	12	20008765	C	A	H	B	B	A	B	A	A	A	A	B	B	H	A	A	B	B	B	B	A	B	N	A	A	A	B	A	A	A	N	B	A	B	A	B	B	B	H	H	H	H	B	B	B	B	H
Chr12.37	12	20802332	G	A	H	B	B	H	B	H	A	A	A	B	B	H	A	H	B	B	B	B	N	B	B	H	A	A	B	H	A	A	H	B	A	H	A	B	B	B	H	B	B	H	B	B	B	B	H
Chr12.38	12	20802682	T	C	B	B	B	A	B	H	N	A	A	N	B	H	A	A	B	B	N	B	A	B	B	H	A	A	B	A	A	A	N	B	A	B	A	N	B	B	B	B	B	H	B	B	B	B	H
Chr12.39	12	20806196	G	T	H	B	B	H	B	H	A	A	A	B	B	H	A	A	B	B	B	B	A	B	B	H	A	A	B	H	A	A	A	B	A	H	A	N	B	B	H	H	H	H	B	B	B	B	H
Chr12.40	12	20909398	A	G	H	B	B	H	B	H	A	A	A	B	B	H	A	B	B	B	B	B	A	B	B	B	A	A	B	A	A	A	H	B	A	H	A	B	B	B	H	B	B	H	B	B	B	B	H
Chr12.41	12	20933461	A	C	B	N	N	N	A	A	A	A	A	B	B	H	A	B	A	A	B	B	A	B	A	H	A	A	B	A	N	A	N	B	A	H	A	B	B	A	A	H	B	H	N	B	A	A	B
Chr12.42	12	21127888	G	A	H	B	B	H	B	H	A	A	A	B	B	H	A	A	B	B	B	B	A	B	B	H	A	A	B	H	A	A	H	B	A	H	A	B	B	B	H	H	H	H	B	B	B	B	H
Chr12.43	12	21130040	A	G	H	B	B	H	B	H	A	A	A	B	B	H	H	H	B	B	B	B	A	B	B	H	A	A	B	H	A	A	H	B	A	H	A	B	B	B	H	H	H	H	B	B	B	B	H
Chr12.44	12	21157819	A	G	H	B	B	A	B	H	A	A	A	B	B	H	A	H	B	N	B	B	A	B	N	H	A	A	B	H	A	A	H	B	A	H	A	B	B	N	A	B	B	H	B	B	N	N	H
Chr12.45	12	21206072	A	C	A	N	B	B	B	B	B	B	A	B	B	N	N	N	A	B	H	H	N	B	H	H	N	A	B	B	A	B	B	B	A	B	N	N	N	B	B	A	A	B	A	B	N	B	B
Chr12.46	12	21227970	A	G	N	B	B	H	A	H	A	A	A	B	B	A	A	H	B	B	B	H	A	H	B	A	A	A	B	B	A	A	H	B	A	H	A	B	N	B	H	B	B	H	B	B	H	B	H
Chr12.47	12	21238623	A	C	A	B	B	H	H	H	A	A	A	B	B	B	A	B	B	N	B	B	H	B	B	N	A	A	B	A	A	A	A	B	A	H	A	B	B	B	H	B	B	B	B	B	B	B	H
Chr12.48	12	21260823	A	C	B	B	B	A	N	H	A	A	N	B	B	H	A	N	N	N	B	B	A	B	N	H	A	A	B	B	A	A	B	B	A	H	A	B	N	N	A	B	B	H	B	B	N	N	H
Chr12.49	12	21268309	A	G	H	B	B	H	H	H	A	A	A	B	B	H	A	H	B	B	B	B	A	B	B	H	A	A	B	H	A	A	H	B	A	H	A	B	B	B	H	B	B	H	B	B	B	B	H
Chr12.50	12	21316598	T	G	H	B	B	A	A	H	A	A	A	B	B	H	A	A	B	N	B	B	A	B	N	H	A	A	B	H	A	A	H	B	A	H	A	B	B	N	A	B	B	H	B	B	N	N	H
Chr12.51	12	21503040	C	T	A	B	B	N	A	H	N	A	A	A	B	A	N	N	N	N	B	B	A	B	N	B	A	A	B	B	A	A	N	B	N	N	N	B	B	N	N	B	B	B	B	B	N	N	A
Chr12.52	12	21791093	G	A	N	B	H	H	B	H	N	A	A	N	B	A	N	N	B	N	N	N	A	B	B	A	A	A	B	B	A	A	B	B	A	H	A	B	N	N	H	B	B	H	N	B	B	B	H
Chr12.53	12	21824630	C	G	H	N	B	A	A	H	A	A	A	B	B	H	A	A	N	N	B	B	A	B	N	H	A	A	B	H	A	A	H	B	A	A	A	N	B	N	A	B	B	H	B	N	N	N	H
Chr12.54	12	21824696	G	A	A	B	B	H	H	H	A	A	A	B	B	H	A	A	B	B	B	N	A	B	B	H	A	A	B	A	A	A	N	B	A	B	A	B	N	B	H	H	H	H	B	B	B	B	H
Chr12.55	12	21885189	T	C	H	B	B	H	H	H	A	A	A	B	B	H	A	A	B	B	B	B	A	B	B	H	A	A	B	H	A	A	H	B	A	H	A	B	B	B	H	B	B	H	B	B	B	B	H
Chr12.56	12	21905174	T	A	B	B	B	H	H	H	A	A	A	B	B	H	A	A	B	B	B	B	A	B	B	H	A	A	B	H	A	A	B	B	A	H	A	N	B	B	H	B	B	H	B	B	B	B	H
Chr12.57	12	22063454	G	A	N	B	B	B	A	N	N	A	A	B	B	N	A	B	B	N	N	N	A	N	B	A	A	A	N	H	A	A	H	N	A	H	A	B	N	B	H	B	B	H	B	B	B	B	H
Chr12.58	12	22073478	A	C	H	B	B	H	H	H	A	A	A	B	B	B	A	H	H	B	B	B	A	B	B	H	A	A	B	H	A	A	B	B	A	H	A	B	B	B	H	B	B	H	B	B	B	B	H
Chr12.59	12	22167593	C	T	H	B	B	H	H	H	A	A	A	B	B	H	A	H	B	B	B	B	H	B	B	H	A	A	B	H	A	A	H	B	A	H	A	B	B	H	H	B	B	H	B	B	B	B	H
Chr12.60	12	22195745	A	G	A	A	B	H	H	H	A	A	A	B	B	H	A	H	B	B	B	B	A	B	B	H	A	A	B	H	A	A	H	B	A	A	A	B	B	B	H	B	B	H	B	N	B	B	H
Chr12.61	12	22205103	A	T	A	A	B	H	H	H	A	A	A	B	B	A	N	A	B	B	B	B	N	B	B	H	A	A	B	H	A	A	H	B	N	A	A	N	B	B	H	B	B	H	B	N	B	B	H
Chr12.62	12	22226079	A	G	A	A	B	H	H	H	A	A	A	B	B	H	A	A	B	B	B	B	A	B	B	H	A	A	B	H	A	A	H	B	A	H	A	B	B	B	H	B	B	H	B	B	B	B	H
Chr12.63	12	22373561	A	G	A	A	B	H	H	H	A	A	A	B	B	H	N	H	B	B	B	H	A	B	B	H	A	A	B	H	A	A	A	B	A	A	A	B	B	B	H	B	B	H	B	B	B	B	A
Chr12.64	12	22430668	C	T	A	A	B	H	H	H	A	A	A	B	B	H	H	H	B	B	B	B	A	B	B	H	A	A	B	H	A	A	H	B	A	A	A	B	B	B	H	B	B	H	B	N	B	B	H
Chr12.65	12	22452416	A	G	A	A	B	H	H	H	A	A	A	B	H	H	H	H	B	B	B	B	A	B	B	H	A	A	B	H	A	A	H	H	A	A	A	B	B	B	H	B	B	H	B	N	B	B	H
Chr12.66	12	22461306	T	C	A	A	B	H	H	H	A	A	A	B	B	H	H	A	B	B	B	B	A	B	B	H	A	A	B	H	A	H	H	B	A	H	A	B	B	B	H	B	B	H	B	B	B	B	H
Chr12.67	12	22512957	A	C	A	A	B	A	A	H	A	A	A	H	B	H	B	H	N	N	B	B	A	B	N	H	A	A	B	A	A	A	H	B	A	A	A	B	N	N	A	B	B	H	B	N	N	N	H
Chr12.68	12	22513964	T	C	A	A	B	A	A	H	A	A	A	B	B	H	H	B	N	N	B	B	A	B	N	H	A	A	B	H	A	A	H	B	A	A	A	B	B	N	A	B	B	H	B	N	N	N	H
Chr12.69	12	22567896	G	A	A	A	B	A	H	H	A	A	A	B	B	H	A	N	B	B	B	N	A	N	B	A	N	A	B	N	A	A	B	N	A	H	A	B	B	N	H	B	B	B	B	B	B	B	H
Chr12.70	12	22620667	C	T	A	A	B	H	H	H	A	A	A	B	B	H	A	H	B	B	B	B	A	B	B	H	A	A	B	H	A	A	H	B	A	H	A	B	B	B	H	B	H	H	B	B	B	B	H
Chr12.71	12	22620733	A	G	A	A	B	H	H	H	A	A	A	B	B	H	H	H	B	B	B	B	H	B	B	H	A	A	B	H	A	A	H	B	A	H	A	B	B	B	H	B	H	H	B	B	B	B	H
Chr12.72	12	22654367	T	C	A	A	B	B	B	H	A	A	A	B	B	A	A	B	B	B	B	H	A	B	B	H	A	A	B	A	A	A	H	B	A	H	A	B	B	B	B	B	H	H	B	B	B	B	H
Chr12.73	12	22673608	C	T	A	N	B	N	H	H	A	A	A	B	B	H	H	A	B	B	N	B	A	B	B	A	A	A	B	B	A	A	N	B	A	H	A	N	B	B	H	B	N	H	B	B	B	B	A
Chr12.74	12	22742915	T	C	A	N	B	H	B	H	A	A	A	B	B	B	B	B	B	B	B	B	A	H	B	H	N	A	B	H	A	A	B	B	A	A	A	B	N	H	H	B	B	B	B	N	B	B	A
Chr12.75	12	22867042	T	C	A	A	B	B	B	H	A	N	A	B	B	H	H	H	B	B	B	B	A	N	B	A	A	A	B	A	A	A	H	B	A	A	A	B	N	H	B	B	B	H	B	A	B	B	H
Chr12.76	12	22887040	C	A	A	A	B	H	H	H	A	A	A	B	B	H	H	B	B	B	B	B	A	H	B	H	A	A	B	H	A	A	A	B	A	A	A	B	B	B	B	H	H	H	B	A	A	B	H
Chr12.77	12	23075209	T	C	A	A	B	H	H	H	A	A	A	B	B	H	B	H	B	B	B	B	A	B	B	H	A	A	B	H	A	A	B	B	A	A	A	B	B	B	H	B	B	H	B	A	B	B	H
Chr12.78	12	23082618	T	A	N	N	B	N	H	B	A	N	N	N	N	H	H	N	B	B	B	B	N	B	B	B	A	A	B	H	A	N	N	N	A	N	N	N	N	B	H	B	B	H	B	N	B	B	H
Chr12.79	12	23109345	T	C	H	A	B	H	H	H	A	A	A	B	B	H	H	H	B	B	B	B	A	B	B	H	A	A	B	H	A	A	H	B	A	A	A	B	B	B	H	B	B	H	B	A	B	B	H
Chr12.80	12	23111115	G	T	A	A	B	H	H	H	A	A	A	B	B	H	H	H	B	B	B	B	A	B	B	H	A	A	B	H	A	A	H	B	A	A	A	B	B	B	H	B	B	H	B	A	B	B	H
Chr12.81	12	23111713	T	C	A	A	B	H	H	H	A	A	A	B	B	H	B	B	B	B	B	B	H	B	B	B	A	H	B	H	A	H	H	B	A	A	A	B	B	H	H	B	B	H	B	A	B	B	H
Chr12.82	12	23148568	C	T	A	N	B	H	B	H	N	A	A	N	B	H	B	A	B	B	B	B	N	B	B	H	A	A	B	A	A	A	H	B	N	A	A	B	B	B	B	B	B	H	B	A	B	B	H
Chr12.83	12	23173228	T	A	N	N	B	B	H	H	A	A	A	B	B	A	B	H	B	N	B	B	A	B	B	A	A	A	B	N	A	A	N	B	A	A	A	B	B	B	H	B	B	H	B	A	B	B	H
Chr12.84	12	23306623	A	G	N	A	B	H	H	H	A	A	A	B	B	H	N	B	B	B	B	B	A	B	B	B	N	A	B	B	A	N	A	B	A	N	A	B	N	B	H	B	B	H	B	A	B	B	H
Chr12.85	12	23324625	T	C	A	A	B	H	H	H	A	A	A	H	B	H	H	B	B	B	B	B	A	B	B	H	A	A	B	H	A	A	H	B	A	A	A	B	N	B	H	B	B	H	B	A	B	B	H
Chr12.86	12	23460610	G	A	A	A	B	H	H	H	A	A	A	B	B	H	H	A	N	B	B	N	A	B	B	H	A	A	N	H	A	N	H	B	A	A	A	N	N	B	B	H	H	H	N	A	B	B	H
Chr12.87	12	23499422	C	T	A	A	B	H	H	H	A	A	A	B	B	H	H	H	B	B	B	B	A	B	B	H	A	A	B	H	A	A	H	B	A	A	A	B	B	B	H	B	B	H	B	A	B	B	H
Chr12.88	12	23519388	C	T	A	A	B	H	H	H	A	A	A	B	B	H	H	H	B	B	B	B	A	B	B	H	A	A	B	A	A	A	H	B	A	A	A	B	B	B	B	B	B	H	B	A	B	B	H
Chr12.89	12	23581627	A	T	A	A	B	A	H	H	A	A	A	N	B	H	A	A	B	B	N	N	A	B	B	A	A	H	B	N	A	A	B	N	A	A	A	B	B	B	B	B	B	H	B	A	B	B	A
Chr12.90	12	23721686	T	A	A	A	B	H	H	H	A	A	A	B	B	H	H	H	B	B	B	B	A	B	B	H	A	H	B	H	A	A	H	B	A	A	A	B	B	B	H	B	B	H	B	A	B	B	H
Chr12.91	12	23795663	C	A	A	A	B	H	A	H	A	A	A	B	B	H	H	H	B	B	B	B	A	B	B	H	A	H	B	H	A	A	H	B	A	A	A	B	B	B	H	H	H	H	B	A	B	B	H
Chr12.92	12	23833503	G	A	A	A	B	A	H	H	A	A	A	B	B	H	H	A	B	B	B	B	A	B	B	B	A	H	B	H	A	A	H	B	A	A	A	B	N	B	H	B	B	H	B	A	B	B	H
Chr12.93	12	23848705	A	T	N	A	B	H	H	H	A	A	A	B	B	A	N	B	B	B	B	B	A	B	B	B	A	H	B	H	A	A	A	B	A	A	A	B	B	B	B	H	H	H	B	A	B	B	H
Chr12.94	12	23852399	G	A	A	A	B	H	H	H	A	A	A	B	B	H	H	B	B	B	B	B	A	B	B	B	A	H	B	H	A	H	H	B	A	A	A	B	B	B	H	B	B	H	B	A	B	B	H
Chr12.95	12	23919467	T	G	N	A	B	N	H	H	A	N	N	B	N	H	H	H	B	B	N	B	N	B	B	B	A	H	B	H	A	A	N	B	A	N	A	B	N	B	B	B	B	H	B	A	B	B	B
Chr12.96	12	23937304	G	A	A	A	B	B	H	H	A	A	A	B	B	H	H	H	B	B	B	B	B	B	B	B	A	H	B	H	A	A	H	B	A	N	A	B	B	B	B	H	H	H	B	A	B	B	H
Chr12.97	12	23937856	A	G	A	A	B	H	H	H	N	A	A	B	B	B	H	B	B	B	B	N	B	N	B	B	A	H	A	A	A	A	N	B	A	A	A	B	B	B	H	H	A	H	B	A	B	B	H
Chr12.98	12	23952202	T	G	A	A	B	H	H	H	A	A	A	B	B	H	H	H	B	B	B	B	B	B	B	B	A	H	B	H	A	A	H	B	A	A	A	B	B	B	H	B	B	H	B	A	B	B	H
Chr12.99	12	23953343	A	G	A	A	B	B	H	H	A	A	A	B	B	H	A	H	B	B	B	B	B	B	B	B	A	H	B	H	A	A	H	B	A	A	A	B	B	B	H	B	B	H	B	A	B	B	H
Chr12.100	12	23980869	C	G	A	N	B	A	A	H	A	A	A	B	B	H	H	H	B	B	B	B	B	B	B	N	A	H	B	H	A	A	N	B	A	A	A	N	N	B	H	B	B	H	B	A	B	B	H
Chr12.101	12	24035189	T	C	A	A	B	H	H	H	A	A	A	B	B	H	H	H	B	B	B	H	B	H	B	B	A	H	B	H	A	A	H	B	A	A	A	B	B	B	H	B	B	H	B	A	B	B	H
Chr12.102	12	24182551	C	A	A	A	B	H	H	H	A	A	A	N	B	H	A	A	B	N	B	B	B	B	B	B	A	H	B	B	A	A	A	B	A	A	A	N	N	A	A	H	H	B	B	A	H	B	H
Chr12.103	12	24205273	T	C	N	N	B	B	A	H	A	A	A	N	B	A	B	N	B	B	B	H	N	B	B	B	A	B	N	H	A	A	N	B	A	A	N	N	N	A	A	A	H	H	B	A	H	B	H
Chr12.104	12	24232594	A	T	A	A	B	H	H	H	A	A	A	B	B	H	H	H	B	B	B	H	B	B	B	B	A	H	B	H	A	A	H	B	A	A	A	B	B	A	A	H	H	H	B	A	H	B	H
Chr12.105	12	24233168	T	C	N	A	B	H	H	H	A	A	A	B	B	H	B	A	B	B	B	B	B	B	B	B	A	H	B	H	A	A	N	B	A	A	N	N	N	A	A	H	H	H	B	A	H	B	A
Chr12.106	12	24257090	C	T	A	A	B	H	B	H	A	A	A	B	B	B	H	N	B	B	B	N	B	B	B	B	A	H	B	H	A	A	B	B	H	H	A	B	B	A	A	H	H	H	B	H	H	B	H
Chr12.107	12	24259252	G	A	N	A	H	A	B	H	A	A	A	B	B	H	N	A	B	B	N	B	N	B	B	B	A	H	B	B	A	A	B	B	H	H	N	N	N	A	A	H	B	H	B	B	H	B	B
Chr12.108	12	24259255	G	A	H	A	B	H	H	H	A	A	A	B	B	H	H	H	B	B	B	B	B	B	B	B	A	H	B	H	A	A	N	B	H	H	A	B	B	A	A	H	H	H	B	B	H	B	H
Chr12.109	12	24261275	T	C	A	A	B	H	H	H	A	A	A	B	B	H	H	H	B	B	B	B	B	B	B	B	A	H	B	H	A	A	H	B	B	H	A	B	B	A	A	H	H	H	B	B	H	B	H
Chr12.110	12	24264566	T	C	A	A	B	B	B	H	A	A	A	B	B	H	H	B	B	B	B	B	B	B	B	B	A	H	B	H	A	A	H	B	H	H	A	B	B	A	A	H	H	H	B	B	H	B	H
Chr12.111	12	24281317	T	C	A	A	B	H	H	H	A	H	A	B	H	H	H	H	B	B	B	B	B	H	B	B	A	H	B	A	A	A	H	B	H	H	A	B	B	A	A	H	H	H	B	B	H	B	H
Chr12.112	12	24318518	C	T	A	N	B	H	H	H	A	A	A	B	B	N	H	N	B	B	B	N	N	B	B	B	A	B	B	H	A	A	H	B	H	H	A	B	N	A	A	H	H	H	N	B	A	B	A
Chr12.113	12	24319070	A	G	A	A	B	H	H	H	A	A	A	B	B	H	A	H	B	B	B	B	B	B	B	H	A	H	B	H	A	A	H	B	H	A	A	B	B	A	A	H	H	H	B	B	H	B	H
Chr12.114	12	24324365	C	T	A	A	B	H	H	H	A	A	A	B	B	H	H	H	B	H	B	B	B	B	B	B	A	H	B	H	A	A	H	B	H	H	A	B	B	A	A	H	H	H	B	B	H	B	H
Chr12.115	12	24349689	G	C	N	A	B	N	H	H	A	A	A	B	N	H	A	A	B	B	B	B	B	B	B	B	A	H	B	N	A	A	N	B	H	H	A	N	B	A	A	H	H	B	B	B	H	B	H
Chr12.116	12	24390808	C	G	A	A	B	B	H	H	A	A	A	B	B	B	N	N	B	N	B	B	N	B	B	B	A	H	B	N	A	N	A	B	H	H	A	B	N	A	A	H	H	H	N	B	H	B	H
Chr12.117	12	24390874	G	A	N	A	B	H	H	H	A	A	A	B	B	H	B	H	B	B	B	B	B	B	B	B	A	H	B	B	A	A	H	B	H	B	N	B	B	A	A	H	H	H	B	B	H	B	H
Chr12.118	12	24530396	A	G	A	N	H	B	B	A	A	N	H	A	A	B	A	N	A	A	B	A	A	H	B	A	A	A	H	B	A	N	H	N	N	H	A	H	N	A	H	N	A	B	A	B	N	H	A
Chr12.119	12	26692818	C	T	N	A	B	B	B	B	B	B	B	B	B	A	B	B	B	B	B	B	B	A	B	B	B	H	B	A	A	N	B	H	H	A	A	N	B	A	A	A	A	H	B	A	A	H	B
Chr12.120	12	27194811	A	G	A	A	B	B	B	B	B	B	H	B	B	A	H	N	B	B	B	B	B	A	B	B	B	H	B	H	A	A	A	A	H	A	A	N	B	A	A	A	A	H	B	A	H	H	H
[truncated: 265 more columns]
