# Supplementary material for: Multiple Small-Effect Alleles of Indica Origin Enhance High Iron-Associated Stress Tolerance in Rice Under Field Conditions in West Africa
Source: Front Plant Sci. 2021 Jan 15;11:604938. doi: 10.3389/fpls.2020.604938 (PMC7874229; doi:10.3389/fpls.2020.604938)
Supplement: Supplementary Dataset 3 — BLUEs of grain yield (GY) and leaf bronzing score 84 days after seeding (LBS84) for selected accessions (species/subpop in brackets) evaluated in Ibadan (control), Suakoko and Edozhigi (HIA stress) during the 2017 wet season (WS). [file Data_Sheet_3.xlsx]

## Sheet: Sheet1
Supplementary Dataset S3. BLUEs of grain yield (GY) and leaf bronzing score 84 days after seeding (LBS84) for selected accessions (species/subpop in brackets) evaluated in Ibadan (control site), Suakoko and Edozhigi (HIA stress site) during the 2017 wet season (WS).
	Ibadan 2017WS	Suakoko 2017WS		Edozhigi 2017WS		Suakoko-Edozhigi 2017WS
Genotype	GY (kg/ha)	GY (kg/ha)	LBS84	GY (kg/ha)	LBS84	GY (kg/ha)	LBS84
Bahia (tej)	4563	1559.46	4.56407	3920.28	0.90297	2740	2.705
Chiem Chanh (indica)	4917	516.024	3.65227	4531.11	0.596669	2524	2.105
IR 36 (indica)	2026	225.964	5.64773	1593.33	5.11296	910	5.4
JM70 (indica)	3689	1469.78	3.96765	3876.94	1.33451	2673	2.7
Lusitano (tej)	3083	34.9347	6.04091	1604.72	4.5073	820	5.3
Pao-Tou-Hung (indica)	5153	501.764	3.06533	6518.89	1.22782	3510	2.1
Tsipala 421 (admixed-indica)	4494	871.637	5.96199	2555.83	1.3511	1714	3.705
Rathuwee (indica)	5338	173.961	5.08803	3293.89	2.38921	1734	3.7
Seratoes Hari (indica)	4017	409.926	3.73577	5566.67	0.866032	2988	2.3
Ming Hui (indica)	1743	345.358	4.76174	2648.61	1.76507	1533	3.305
Sigadis (indica)	2693	514.109	4.35143	4387.22	1.82398	2451	3.1
Taichung Native 1 (indica)	3254	97.4563	4.03435	3208.06	2.92925	1653	3.505
Wita 4 (indica)	4318	764.87	4.80056	4748.89	1.87564	2757	3.3
Faro 57 (indica)	3104	339.387	6.06644	5095	0.864309	2717	3.506
IR64-Sub1 (indica)	2976	218.52	6.13607	2500.56	4.90099	1360	5.5
N-L-19 (NERICA)	3777	277.566	4.74206	2351.67	2.22566	1315	3.507
N-L-43 (NERICA)	5161	309.605	4.93145	1478.33	2.14474	894	3.5
TOG 14367 (O. glab.)	4082	1884.46	3.42052	5003.61	0.968692	3444	2.2
TOG 7250-A (O. glab.)	3246	86.0586	4.75581	1815.29	1.15626	951	3
